# Supplementary material for: Diagnostic research in immune checkpoint inhibitor-related pneumonitis: a bibliometric analysis of research evolution, diagnostic focuses, and future priorities
Source: Front Oncol. 2026 Jul 13;16:1885789. doi: 10.3389/fonc.2026.1885789 (PMC13402123; doi:10.3389/fonc.2026.1885789)
Supplement: Supplementary file 1 [file DataSheet1.csv]

PMID	Title	Authors	Citation	First Author	Journal/Book	Publication Year	Create Date	PMCID	NIHMS ID	DOI
41988088	Pulmonary toxicity of immune checkpoint inhibitors	Garvey S, Nadarajan P.	Breathe (Sheff). 2026 Apr 14;22(2):250276. doi: 10.1183/20734735.0276-2025. eCollection 2026 Apr.	Garvey S	Breathe (Sheff)	2026	2026/04/16	PMC13077457		10.1183/20734735.0276-2025
41976783	Clinical Analysis of Relapse Risk in Immune-Checkpoint-Inhibitor-Related Pneumonitis	Maruyama K, Abe M, Kawasaki T, Horiuchi D, Sakuma N, Kitahara S, Ishii D, Ohno I, Takiguchi Y, Suzuki T.	J Clin Med. 2026 Mar 24;15(7):2481. doi: 10.3390/jcm15072481.	Maruyama K	J Clin Med	2026	2026/04/14	PMC13073707		10.3390/jcm15072481
41965971	Pneumonitis risk from pembrolizumab in non-small cell lung cancer: Interstitial abnormalities matter, and so does treatment	Yamakawa H, Nakatani D, Kawabe R, Kusano K, Sato S, Ohta H, Nomaki M, Oba T, Uzuka C, Akasaka K, Amano M, Matsushima H, Araya J.	Respir Investig. 2026 Apr 10;64(3):101421. doi: 10.1016/j.resinv.2026.101421. Online ahead of print.	Yamakawa H	Respir Investig	2026	2026/04/12			10.1016/j.resinv.2026.101421
41959988	A Persistent Pneumonia or an Uncommon Condition: A Case of Immunotherapy-Induced Pneumonitis	Fidalgo J, Santos C, Sequeira I, Valente C, Tenreiro P.	Cureus. 2026 Mar 9;18(3):e104886. doi: 10.7759/cureus.104886. eCollection 2026 Mar.	Fidalgo J	Cureus	2026	2026/04/10	PMC13058637		10.7759/cureus.104886
41958570	Risk factors and nomogram prediction model for checkpoint inhibitor-related pneumonitis in patients with advanced non-small cell lung cancer	Chen YF, Tian J, Liu XM, Hu Y, He Y.	Front Med (Lausanne). 2026 Mar 25;13:1742594. doi: 10.3389/fmed.2026.1742594. eCollection 2026.	Chen YF	Front Med (Lausanne)	2026	2026/04/10	PMC13057278		10.3389/fmed.2026.1742594
41939902	Case Report: A case of diabetes mellitus and pneumonitis induced by envafolimab treatment in small cell lung cancer	Li Y, Wang H, Xing G, Guo X, Yi S.	Front Immunol. 2026 Mar 20;17:1708071. doi: 10.3389/fimmu.2026.1708071. eCollection 2026.	Li Y	Front Immunol	2026	2026/04/06	PMC13047134		10.3389/fimmu.2026.1708071
41939481	Case Report: Successful treatment of steroid-refractory severe immunotherapy-induced pneumonitis with equine antithymocyte globulin	Luong TTV, Lin L, Coutsouvelis J, Dabscheck E, Ivulich S, Burridge H, Keating D, Shackleton M, Haydon A, Andrews MC.	Front Oncol. 2026 Mar 19;16:1801207. doi: 10.3389/fonc.2026.1801207. eCollection 2026.	Luong TTV	Front Oncol	2026	2026/04/06	PMC13043398		10.3389/fonc.2026.1801207
41899644	A Real-World, Single-Center, Observational Retrospective Experience of Durvalumab Treatment After Concomitant Chemoradiation for Unresectable Stage III Non-Small Cell Lung Cancer	Wojskowicz A, Skalij P, Hempel D, Zalewski Ł, Konopka-Filippow M, Sidorkiewicz I, Krzystyniak A, Sierko E.	Cancers (Basel). 2026 Mar 23;18(6):1044. doi: 10.3390/cancers18061044.	Wojskowicz A	Cancers (Basel)	2026	2026/03/28	PMC13025999		10.3390/cancers18061044
41892172	PD-L1 Negative Advanced Non-Small Cell Lung Cancer: Practice Patterns and Real-World Outcomes	Bégin AA, Dubé-Pelletier M, Labbé C, Mai V, Maranda-Robitaille M, Denault MH.	Curr Oncol. 2026 Feb 28;33(3):144. doi: 10.3390/curroncol33030144.	Bégin AA	Curr Oncol	2026	2026/03/27	PMC13024867		10.3390/curroncol33030144
41885927	Clinical characteristics, prognostic factors, and feasibility of ICI continuation in immune checkpoint inhibitor-related pneumonitis	Masumoto K, Tsubouchi K, Matsukane R, Yasukochi S, Ogata H, Takano T, Uchida M, Okamoto I.	Cancer Immunol Immunother. 2026 Mar 26;75(4):123. doi: 10.1007/s00262-026-04375-2.	Masumoto K	Cancer Immunol Immunother	2026	2026/03/26	PMC13022113		10.1007/s00262-026-04375-2
41882889	Risk Factors for Pneumonitis in Patients with Unresectable Advanced Non-small Cell Lung Cancer Treated with Immune Checkpoint Inhibitors	Isono T, Ishida A, Onodera Y, Kojima A, Odajima K, Nishida T, Kobayashi Y, Ishiguro T, Takaku Y, Kurashima K, Kagiyama N.	Intern Med. 2026 Mar 24. doi: 10.2169/internalmedicine.6374-25. Online ahead of print.	Isono T	Intern Med	2026	2026/03/26			10.2169/internalmedicine.6374-25
41861081	Association between antibiotic exposure and the risk of checkpoint inhibitor pneumonitis in lung cancer patients	Tan D, Jia X, Zhang E, Jiang L, Li Y, Yv X, Li W, Hou J, Lv K, Liang T, Du Y, Niu G, Bai Y, Guo H, Zhang S, Liu M.	Oncology. 2026 Mar 20:1-27. doi: 10.1159/000551431. Online ahead of print.	Tan D	Oncology	2026	2026/03/20			10.1159/000551431
41859610	Steroid-Refractory Pembrolizumab-Induced Haemophagocytic Lymphohistiocytosis (HLH) Successfully Treated With Anakinra: A Case Report	Kaudlay Sathyanarayana PK, Mathew K, Chacko S, Dilhani N, Ilyas M.	Cureus. 2026 Feb 15;18(2):e103688. doi: 10.7759/cureus.103688. eCollection 2026 Feb.	Kaudlay Sathyanarayana PK	Cureus	2026	2026/03/20	PMC12996728		10.7759/cureus.103688
41859213	Advances in Radiation Therapy for Unresectable Locally Advanced Non-Small Cell Lung Cancer: From Technical Advances to Immunotherapy Integration	Murakami N.	Juntendo Med J. 2026 Feb 17;72(1):30-37. doi: 10.14789/ejmj.JMJ25-0059-R. eCollection 2026.	Murakami N	Juntendo Med J	2026	2026/03/20	PMC12997351		10.14789/ejmj.JMJ25-0059-R
41855099	Immune-Related Adverse Events Among Patients With Endometrial Cancer Receiving Pembrolizumab Alone or With Other Treatments: A Single-Center Real-World Experience	Boyles G, Vranes C, Sinha N, Broaddus E, Bae-Jump V, Albright B, Lara O.	J Immunother. 2026 Mar 19. doi: 10.1097/CJI.0000000000000603. Online ahead of print.	Boyles G	J Immunother	2026	2026/03/19			10.1097/CJI.0000000000000603
41836382	Clinical efficacy of immunotherapy in combination of locoregional therapies for advanced hepatocellular carcinoma: a systematic review and meta-analysis	Chen X, Huang M, Liu R, Chan LWC.	Front Immunol. 2026 Feb 26;17:1706375. doi: 10.3389/fimmu.2026.1706375. eCollection 2026.	Chen X	Front Immunol	2026	2026/03/16	PMC12979554		10.3389/fimmu.2026.1706375
41822478	Real-world experience with first-line pembrolizumab plus chemotherapy in Vietnamese patients with stage IV esophageal squamous cell carcinoma	Van Tran T, Nguyen PT, Van Le Q, Nguyen GHT, Le Trinh H, Le KH, Hoang GN.	Front Immunol. 2026 Feb 25;17:1713860. doi: 10.3389/fimmu.2026.1713860. eCollection 2026.	Van Tran T	Front Immunol	2026	2026/03/13	PMC12975916		10.3389/fimmu.2026.1713860
41816449	Real-world evidence on the efficacy, safety, and biomarkers of immunotherapy combined with radiotherapy in limited-stage small cell lung cancer	Liu Y, Li R, Ma L, Zhu J, Zhao P, Wang Y, Sun H, Wang S, Jiang M, Xing J, Wu Z, Zhao N, Li H, Liu H.	J Thorac Dis. 2026 Feb 28;18(2):60. doi: 10.21037/jtd-2025-aw-1993. Epub 2026 Feb 10.	Liu Y	J Thorac Dis	2026	2026/03/12	PMC12972863		10.21037/jtd-2025-aw-1993
41809542	Radiotherapy patterns and factors associated with pneumonitis in PACIFIC-R, a real-world study of patients with unresectable stage III non-small-cell lung cancer treated with durvalumab after chemoradiotherapy	Filippi AR, Bar J, Christoph DC, Field JK, Fietkau R, Garassino MC, Garrido P, Haakensen VD, Kao S, McDonald F, Mornex F, Moskovitz M, Peters S, Van Den Heuvel MM, Vercauter P, Smit HJM, Solomon B, Chander P, Qiao Y, Faria J, Girard N.	Clin Transl Radiat Oncol. 2026 Feb 23;58:101138. doi: 10.1016/j.ctro.2026.101138. eCollection 2026 May.	Filippi AR	Clin Transl Radiat Oncol	2026	2026/03/11	PMC12969453		10.1016/j.ctro.2026.101138
41808704	Targeting NLRP3 inflammasome: a novel strategy for improving immune checkpoint inhibitor-associated pneumonitis	Xiao SY, Ji YM, Liu Y, Lv YH, Dong Y, Liu MC, Lu YH, Cui PF, Li T, Cui XR, Hu Y.	Transl Lung Cancer Res. 2026 Feb 28;15(2):26. doi: 10.21037/tlcr-2025-aw-1240. Epub 2026 Feb 12.	Xiao SY	Transl Lung Cancer Res	2026	2026/03/11	PMC12969192		10.21037/tlcr-2025-aw-1240
41798925	Inferring tumor immune microenvironment -related risk states from pretreatment H&E pathomics and clinical biomarkers to predict checkpoint inhibitor pneumonitis in advanced NSCLC: a multicenter multimodal study	Yuan L, Wang Q, Sun F, Yang W, Lei J, Liu J, Fan Y, Shan Y, Lu Y, Zhang Y, Wang Y, Zhu J, Guo L, Chen W, Lu S, Shi H.	Front Immunol. 2026 Feb 19;17:1792179. doi: 10.3389/fimmu.2026.1792179. eCollection 2026.	Yuan L	Front Immunol	2026	2026/03/09	PMC12960525		10.3389/fimmu.2026.1792179
41791883	Real-World Experience with Lenvatinib plus Pembrolizumab in Metastatic BRAF Wild-Type Anaplastic Thyroid Carcinoma	Hamidi S, Vodopivec DM, Busaidy NL, Gule-Monroe M, Akhave NS, Banuchi VE, Ferraroto R, Fournier I, Gunn GB, Iyer PC, Lee A, Maniakas A, Marczyk VR, Ning MS, Sousa LG, Spiotto MT, Waguespack SG, Wang JR, Zafereo ME, Cabanillas ME, Dadu R.	Thyroid. 2026 Feb;36(2):153-161. doi: 10.1177/10507256251409138. Epub 2026 Jan 7.	Hamidi S	Thyroid	2026	2026/03/06			10.1177/10507256251409138
41789086	Bronchoalveolar lavage fluid in immune checkpoint inhibitor-related pneumonitis: from pathophysiological window to a precision diagnostic tool	Linpeng Z, Jing Y, Yaxian Q, Fenglin L, Xiewan C, Jianguo S.	Front Immunol. 2026 Feb 18;17:1788186. doi: 10.3389/fimmu.2026.1788186. eCollection 2026.	Linpeng Z	Front Immunol	2026	2026/03/06	PMC12957099		10.3389/fimmu.2026.1788186
41787334	Bronchoalveolar lavage fluid lymphocytosis in immune checkpoint inhibitor-related pneumonitis in patients with non-small cell lung cancer: a systematic review and meta-analysis	Zhang Y, An Y, Huang Y.	BMC Pulm Med. 2026 Mar 6;26(1):170. doi: 10.1186/s12890-026-04224-z.	Zhang Y	BMC Pulm Med	2026	2026/03/05	PMC13077984		10.1186/s12890-026-04224-z
41728114	Metagenomic next-generation sequencing for diagnosis of immune checkpoint inhibitor-associated pneumonitis: a retrospective comparative clinical performance study	Jiang YL, Dong SZ, Xu YB, Fan JL, Zhang YM, Huang SS.	Front Cell Infect Microbiol. 2026 Feb 6;16:1730022. doi: 10.3389/fcimb.2026.1730022. eCollection 2026.	Jiang YL	Front Cell Infect Microbiol	2026	2026/02/23	PMC12920478		10.3389/fcimb.2026.1730022
41727802	Four-Dimensional Computed Tomography of Respiratory Function Changes Post-Radiotherapy for Lung Cancer	Wada S, Itonaga T, Mikami R, Zama T, Okada Y, Saito K.	Cureus. 2026 Feb 20;18(2):e103971. doi: 10.7759/cureus.103971. eCollection 2026 Feb.	Wada S	Cureus	2026	2026/02/23	PMC12922633		10.7759/cureus.103971
41721275	Prediction of immune checkpoint inhibitor-related pneumonitis in lung cancer: development and validation of multiple machine learning models	Li Y, Ji Y, Wang C, Qin C, Yu K, Liu L, Chen J, Meng W, Zhang T.	BMC Cancer. 2026 Feb 20;26(1):414. doi: 10.1186/s12885-026-15758-0.	Li Y	BMC Cancer	2026	2026/02/20	PMC13036981		10.1186/s12885-026-15758-0
41717783	When cancer treatment affects the lungs: a clinical overview on pulmonary toxicity induced by new cancer drugs	Komninos D, Psarros E, Theochari E, Tsirikos G, Sampsonas F, Tzouvelekis A.	Expert Rev Respir Med. 2026 Feb 20:1-14. doi: 10.1080/17476348.2026.2631816. Online ahead of print.	Komninos D	Expert Rev Respir Med	2026	2026/02/20			10.1080/17476348.2026.2631816
41711961	High-Grade Immune-Related Adverse Events Resulting from Immune Checkpoint Inhibitor Treatment: Evaluation of Diagnostics and Outcomes in Admitted Patients	Legakis LP, Naagendran M, Matthews A, Morris J, Davies M, Prsic E, Price C.	Support Care Cancer. 2026 Feb 19;34(3):222. doi: 10.1007/s00520-026-10448-w.	Legakis LP	Support Care Cancer	2026	2026/02/19			10.1007/s00520-026-10448-w
41704735	Immune Checkpoint Inhibitors and Interstitial Lung Disease: A Comprehensive Review of Pathogenesis, Diagnosis, and Management	Pilia MF, Felip E, Espejo D, Pardo N, Andreu Casas M, Clofent D, Villar A, Ojanguren I.	Open Respir Arch. 2026 Jan 15;8(2):100578. doi: 10.1016/j.opresp.2026.100578. eCollection 2026 Apr-Jun.	Pilia MF	Open Respir Arch	2026	2026/02/18	PMC12907081		10.1016/j.opresp.2026.100578
41694054	Dapsone-induced methemoglobinemia in gynecologic cancer patients treated with immune checkpoint Inhibitors: a case series	Sakach JC, Anderson S, Abdeen C, Glassman D, Cosgrove CM, Neff RT, Chambers LJ.	Gynecol Oncol Rep. 2026 Feb 3;63:102039. doi: 10.1016/j.gore.2026.102039. eCollection 2026 Feb.	Sakach JC	Gynecol Oncol Rep	2026	2026/02/16	PMC12905769		10.1016/j.gore.2026.102039
41693504	Errate: Takotsubo Syndrome Triggered by Immune Checkpoint Inhibitor-Induced Pneumonitis: A Multidisciplinary Diagnostic and Therapeutic Challenge	Kaldas M, Shah M, Ivanova V, Alnaimat S, Pashaieva D, Williams R, Radhakrishnan A.	Am J Case Rep. 2026 Feb 16;27:e953132. doi: 10.12659/AJCR.953132.	Kaldas M	Am J Case Rep	2026	2026/02/16	PMC12922447		10.12659/AJCR.953132
41680658	Nomogram-based prediction of checkpoint inhibitor pneumonitis in lung cancer patients	Tao D, Lei H, Sun L, Wang L, Zhou W, Wang Y, Wu Y.	BMC Cancer. 2026 Feb 12;26(1):373. doi: 10.1186/s12885-026-15729-5.	Tao D	BMC Cancer	2026	2026/02/12	PMC13005533		10.1186/s12885-026-15729-5
41659255	Immune checkpoint inhibitor rechallenge in advanced NSCLC: prognostic value of the neutrophil-to-lymphocyte ratio	Minami S, Yamazaki Y, Saito S, Toi Y, Fukuzawa K, Doman T, Narumi A, Odaka T, Ogasawara T, Shimizu H, Sugisaka J, Ono K, Aiba T, Kawana S, Yamanda S, Kimura Y, Sugawara S.	Transl Lung Cancer Res. 2026 Jan 31;15(1):14. doi: 10.21037/tlcr-2025-1094. Epub 2026 Jan 26.	Minami S	Transl Lung Cancer Res	2026	2026/02/09	PMC12877935		10.21037/tlcr-2025-1094
41658684	Progressive Fibrotic Pneumonitis Following Durvalumab Therapy: A Challenging Case	Viana S, Monteiro I, Vilaça M, Neves I, Calisto R.	Cureus. 2026 Jan 7;18(1):e100981. doi: 10.7759/cureus.100981. eCollection 2026 Jan.	Viana S	Cureus	2026	2026/02/09	PMC12878772		10.7759/cureus.100981
41623584	Intelligent multi omics and industry 6.0 and 7.0 enabled technologies for deciphering the tumor immune microenvironment and advancing cancer immunotherapy	Majeed H, Irfan M, Irfan M, Iftikhar T.	Toxicol Res (Camb). 2026 Jan 31;15(1):tfag002. doi: 10.1093/toxres/tfag002. eCollection 2026 Feb.	Majeed H	Toxicol Res (Camb)	2026	2026/02/02	PMC12859814		10.1093/toxres/tfag002
41616249	Immune Checkpoint Inhibitor Pneumonitis: Implications for Definitive Breast Cancer Reconstruction	Sharma SB, Tepe SM, Fedor CJ, Liu HY, Kaulakis MG, Huynh K, Egro FM.	Ann Plast Surg. 2026 Feb 2. doi: 10.1097/SAP.0000000000004655. Online ahead of print.	Sharma SB	Ann Plast Surg	2026	2026/01/30			10.1097/SAP.0000000000004655
41610087	Takotsubo Syndrome Triggered by Immune Checkpoint Inhibitor-Induced Pneumonitis: A Multidisciplinary Diagnostic and Therapeutic Challenge	Kaldas M, Shah M, Ivanova V, Alnaimat S, Pashaieva D, Williams R, Radhakrishnan A.	Am J Case Rep. 2026 Jan 29;27:e950756. doi: 10.12659/AJCR.950756.	Kaldas M	Am J Case Rep	2026	2026/01/29	PMC12870168		10.12659/AJCR.950756
41606727	Determinants of severity in immune checkpoint inhibitor-related pneumonitis: clinical, radiologic, and laboratory insights from real-life clinical data	Akkurt ES, Duvenci Birben O, Deliktas Onur I, Dagli D, Ates O, Yenibertiz D.	BMC Cancer. 2026 Jan 28;26(1):243. doi: 10.1186/s12885-026-15640-z.	Akkurt ES	BMC Cancer	2026	2026/01/29	PMC12906081		10.1186/s12885-026-15640-z
41589239	Rapidly progressive and fatal drug-induced interstitial pneumonitis after three cycles of enfortumab vedotin plus pembrolizumab treatment for metastatic urothelial carcinoma: a case report	Iwamoto Y, Tashiro K, Kitayama T, Takiguchi Y, Andoh Y, Urabe F, Saito Z, Kimura T.	Int Cancer Conf J. 2025 Dec 12;15(1):166-169. doi: 10.1007/s13691-025-00837-z. eCollection 2026 Jan.	Iwamoto Y	Int Cancer Conf J	2025	2026/01/27	PMC12831737		10.1007/s13691-025-00837-z
41588368	Brief report: immune checkpoint inhibitors use in lung cancer: a real-world outcome study in a middle-income country	Benbrahim Z, Siyouri O, Fetohi M, Benchakroun N, Ismaili N, Bahra N, Tachfouti N, El Ghissassi B, El M'Rabet FZ, Belbaraka R, Tahri A, Acharqi A, Mellas N.	BMC Cancer. 2026 Jan 26;26(1):267. doi: 10.1186/s12885-025-15008-9.	Benbrahim Z	BMC Cancer	2026	2026/01/26	PMC12918437		10.1186/s12885-025-15008-9
41579559	Predictors of pneumonitis in patients treated with systemic therapy and radiotherapy for localized triple negative or HER2 positive breast cancer	Bacon H, Ye XY, Liu ZA, Lee G, Hahn E, Amir E, Tadic T, Hope A, Koch CA.	Breast. 2026 Apr;86:104706. doi: 10.1016/j.breast.2026.104706. Epub 2026 Jan 19.	Bacon H	Breast	2026	2026/01/24	PMC12861300		10.1016/j.breast.2026.104706
41545225	Sequential radiation-induced and immune checkpoint inhibitor-induced pneumonitis in a patient with breast carcinoma	Abdul Hamid MF, Che Rahim MJ, Arif N, Mohamad Jailaini MF.	BMJ Case Rep. 2026 Jan 16;19(1):e269851. doi: 10.1136/bcr-2025-269851.	Abdul Hamid MF	BMJ Case Rep	2026	2026/01/16			10.1136/bcr-2025-269851
41536941	Nivolumab with definitive chemoradiotherapy for oesophageal squamous cell carcinoma (NOBEL): a multicentre, single-arm, phase 2 feasibility trial	Nomura M, Sakanaka K, Shimizu J, Ohashi S, Katada C, Watanabe A, Amanuma Y, Minashi K, Kato K, Kojima T, Nagashima K, Kim I, Tada H, Nakakura A, Muto M.	EClinicalMedicine. 2025 Dec 27;91:103689. doi: 10.1016/j.eclinm.2025.103689. eCollection 2026 Jan.	Nomura M	EClinicalMedicine	2025	2026/01/15	PMC12796608		10.1016/j.eclinm.2025.103689
41523839	Development and validation of a clinical risk-prediction model for immune checkpoint inhibitor-related pneumonitis in patients with gastrointestinal cancer based on four machine learning algorithms	Wang Y, Zhang L, Su Z, Lian X, Lu Z.	Chin J Cancer Res. 2025 Dec 30;37(6):1020-1033. doi: 10.21147/j.issn.1000-9604.2025.06.12.	Wang Y	Chin J Cancer Res	2025	2026/01/12	PMC12780786		10.21147/j.issn.1000-9604.2025.06.12
41523242	Pathogen spectrum and management strategies for opportunistic infections in lung cancer in the immunotherapy era: recent advances from fungi to mycobacteria	Qi W, Tian L, Li Z, Xu J, Wang T.	Am J Cancer Res. 2025 Dec 15;15(12):5140-5167. doi: 10.62347/DAGZ2151. eCollection 2025.	Qi W	Am J Cancer Res	2025	2026/01/12	PMC12789916		10.62347/DAGZ2151
41518872	Cumulative Incidence and Type-Specific Risk Factors of Pneumonitis After Definitive Chemoradiotherapy With or Without Immunotherapy in Locally Advanced Non-Small Cell Lung Cancer	Sun J, Dong X, Fu Z, Han S, Liu Y, Shi A, Yu H, Zhao Y, Deng W, Jiang L, Yang D, Chang X, Long L, Yu J, Teng Y, Yu R, Wang W.	Clin Lung Cancer. 2026 Mar;27(2):14-24. doi: 10.1016/j.cllc.2025.11.020. Epub 2025 Dec 5.	Sun J	Clin Lung Cancer	2026	2026/01/10			10.1016/j.cllc.2025.11.020
41517499	Mixed Infectious-Immune Pneumonitis Associated with PD-L1 Blockade: A Case of Durvalumab-Induced Lung Injury Complicated by Human Metapneumovirus Infection	Pipitò L, Mazzola CV, Giacchino I, De Rosa R, Gagliardo CM, Lipari AG, Monte P, Furia F, Mannino E, Pecoraro R, Scichilone N, Cascio A.	J Clin Med. 2025 Dec 29;15(1):251. doi: 10.3390/jcm15010251.	Pipitò L	J Clin Med	2025	2026/01/10	PMC12787211		10.3390/jcm15010251
41514612	Durvalumab-Based First-Line Chemoimmunotherapy in Advanced Biliary Tract Cancer: Real-World Outcomes and Prognostic Factors-A Turkish Oncology Group Study	Efil SC, Kus F, Koylu B, Durukan BM, Bayram S, Guzel HG, Ozturk B, Muglu H, Bilici A, Kose F, Alan O, Karapelit Agitoglu E, Guner G, Besen AA, Helvaci K, Araz M, Kacan T, Arslan C, Unal A, Eniseler EB, Biter S, Ekinci F, Aslan F, Unek IT, Tas S, Acar O, Ates O, Sakalar T, Akbas S, Karakas H, Akinci MB, Yalcin B, Yalcin S, Sendur MAN.	Cancers (Basel). 2025 Dec 29;18(1):101. doi: 10.3390/cancers18010101.	Efil SC	Cancers (Basel)	2025	2026/01/10	PMC12784916		10.3390/cancers18010101
41506017	Research Progress of Radiotherapy Combined With Immunotherapy for Breast Cancer: Mechanism Exploration and Clinical Translation	Yijun H, Huixing L, Liping W.	Clin Breast Cancer. 2026 Feb;26(2):1-16. doi: 10.1016/j.clbc.2025.11.017. Epub 2025 Dec 2.	Yijun H	Clin Breast Cancer	2026	2026/01/08			10.1016/j.clbc.2025.11.017
41487977	Case Report of Acute Central Airway Obstruction Induced by Anti-PD-1 Sintilimab: Clinical Presentation and Review	Ouyang T, Wang Z, Zhang W, Liu W.	Clin Case Rep. 2026 Jan 2;14(1):e71811. doi: 10.1002/ccr3.71811. eCollection 2026 Jan.	Ouyang T	Clin Case Rep	2026	2026/01/05	PMC12758991		10.1002/ccr3.71811
41484545	Drug-Induced Pulmonary Toxicity in the Era of Immunotherapy and Biologics: A Narrative Review of Mechanism, Diagnosis, and Management	Poveda JJR, Tamayo MH, Huizi JJZ, Sellares J, Hernández-González F.	Pulm Ther. 2026 Mar;12(1):99-116. doi: 10.1007/s41030-025-00338-7. Epub 2026 Jan 4.	Poveda JJR	Pulm Ther	2026	2026/01/04	PMC12992854		10.1007/s41030-025-00338-7
41477574	Phase II trial on nivolumab plus hypofractionated radiotherapy in patients with metastatic mucosal melanoma: PORTER-M3 trial	Nomura M, Yoshimura M, Yokota T, Boku S, Oze I, Ishikawa H, Muto M.	Immunooncol Technol. 2025 Nov 21;28:101550. doi: 10.1016/j.iotech.2025.101550. eCollection 2025 Dec.	Nomura M	Immunooncol Technol	2025	2026/01/01	PMC12752525		10.1016/j.iotech.2025.101550
41465922	Fatal hemoptysis despite complete remission of squamous cell carcinoma after chemoradiotherapy followed by combined ipilimumab and nivolumab: An autopsy case report	Horie K, Nakayama S, Hoshino A, Okada M, Terai H, Suzuki Y, Asakura T.	Medicine (Baltimore). 2025 Dec 26;104(52):e46756. doi: 10.1097/MD.0000000000046756.	Horie K	Medicine (Baltimore)	2025	2025/12/30	PMC12746983		10.1097/MD.0000000000046756
41438894	G-CSF-producing pulmonary sarcomatoid carcinoma treated with chemoradiotherapy followed by durvalumab: a case report	Hashimoto N, Kaira K, Uno T, Hashimoto K, Mouri A, Yamaguchi O, Imai H, Shojiguchi N, Homma T, Kagamu H.	Respir Med Case Rep. 2025 Dec 2;58:102344. doi: 10.1016/j.rmcr.2025.102344. eCollection 2025.	Hashimoto N	Respir Med Case Rep	2025	2025/12/24	PMC12720094		10.1016/j.rmcr.2025.102344
41419873	Biomarker study on pneumonitis in durvalumab maintenance therapy after chemoradiotherapy for stage III non-small cell lung cancer	Yano R, Tokito T, Murotani K, Murata D, Tsuneyoshi S, Ishii H, Azuma K, Hoshino T.	BMC Cancer. 2025 Dec 19;26(1):113. doi: 10.1186/s12885-025-15467-0.	Yano R	BMC Cancer	2025	2025/12/19	PMC12831408		10.1186/s12885-025-15467-0
41398562	The incidence and risk factors of pulmonary infection complications in lung cancer patients treated with immune checkpoint inhibitors	Yang H, Han Y, Zhou X, Li J, Zhao Y, Zhang S.	BMC Cancer. 2025 Dec 15;25(1):1871. doi: 10.1186/s12885-025-15105-9.	Yang H	BMC Cancer	2025	2025/12/16	PMC12706925		10.1186/s12885-025-15105-9
41382965	Serial KL-6 Changes in PD-1/PD-L1 Inhibitor-Related Pneumonitis in Non-small Cell Lung Cancer: A Single-Center Prospective Pilot Study	Sim JK, Choi J, Chang SW, Kim SH, Oh JY, Min KH, Hur GY, Yong HS, Shim JJ, Lee SY.	Tuberc Respir Dis (Seoul). 2026 Apr;89(2):257-265. doi: 10.4046/trd.2025.0133. Epub 2025 Dec 12.	Sim JK	Tuberc Respir Dis (Seoul)	2026	2025/12/12	PMC13065403		10.4046/trd.2025.0133
41367562	Efficacy and safety of immune checkpoint inhibitors in advanced non-small cell lung cancer with idiopathic interstitial pneumonia or interstitial lung abnormalities: NJLCG2301	Okumura F, Tanaka H, Onodera K, Morita R, Inomata M, Suzuki A, Sugisaka J, Minemura H, Jingu D, Kudo S, Kikuchi H, Yoshimura N, Tsushima F, Kakeda S, Tasaka S.	Transl Lung Cancer Res. 2025 Nov 30;14(11):4756-4767. doi: 10.21037/tlcr-2025-783. Epub 2025 Nov 26.	Okumura F	Transl Lung Cancer Res	2025	2025/12/10	PMC12683449		10.21037/tlcr-2025-783
41362589	Early severe immune-related pneumonitis, hepatitis, and agranulocytosis with radiographic response in sarcomatoid malignant pleural mesothelioma treated with nivolumab and ipilimumab: a case report highlighting dual liver biopsies and rechallenge decision-making	Oba T, Itogawa K, Machida Y, Ono Y, Morita Y, Nakatani D, Akasaka K, Adachi A, Matsushima H.	Ther Adv Med Oncol. 2025 Dec 4;17:17588359251397331. doi: 10.1177/17588359251397331. eCollection 2025.	Oba T	Ther Adv Med Oncol	2025	2025/12/09	PMC12681586		10.1177/17588359251397331
41361351	Real-world analysis of immune checkpoint inhibitor efficacy and response predictors in patients treated at the CCCMunich(LMU) outpatient clinic	Dorman K, Breitenwieser K, Fischer L, Zhang D, Probst V, Weiss L, Heinrich K, Kunz WG, Holch JW, Gießen-Jung C, Haas M, Boeck S, von Bergwelt-Baildon M, Landfarth T, Hornung R, Casuscelli J, Berger-Thürmel K, Heinemann V, Westphalen CB, Reischer A.	Sci Rep. 2025 Dec 8;15(1):43269. doi: 10.1038/s41598-025-30220-0.	Dorman K	Sci Rep	2025	2025/12/08	PMC12686437		10.1038/s41598-025-30220-0
41350861	The risk of symptomatic radiation pneumonitis in small cell lung cancer patients following sequential immunochemotherapy and radiotherapy: a multicenter retrospective cohort study	Liu Y, Zhang J, Zhang M, Wu W, Zhang H, Yin H.	Radiat Oncol. 2025 Dec 5;21(1):6. doi: 10.1186/s13014-025-02774-w.	Liu Y	Radiat Oncol	2025	2025/12/05	PMC12781505		10.1186/s13014-025-02774-w
41325874	Stereotactic Body Radiation Therapy Augmented Checkpoint Inhibitor Immunotherapy Response in Heavily Pretreated Metastatic Osteosarcoma	Zhu C, Xu Y, Wen J, Zhang Z, Liang T, Chen X, Wang X, Liu Q, Wang B, Fu Y, Liu Z, Wang J, Yang X, Cai Y, Li K, Jiang M, Shen Y, Bao Q, Zhang W.	Int J Radiat Oncol Biol Phys. 2025 Nov 29:S0360-3016(25)06521-6. doi: 10.1016/j.ijrobp.2025.11.042. Online ahead of print.	Zhu C	Int J Radiat Oncol Biol Phys	2025	2025/12/01			10.1016/j.ijrobp.2025.11.042
41303899	Checkpoint Inhibitor Pneumonitis: Key Insights for Pulmonologists	Serra C, Benegas M, Alsina-Restoy X, Roger-Casals N, Hernández-González F.	Medicina (Kaunas). 2025 Nov 19;61(11):2064. doi: 10.3390/medicina61112064.	Serra C	Medicina (Kaunas)	2025	2025/11/27	PMC12654511		10.3390/medicina61112064
41294897	Radiation Recall Pneumonitis with Pneumocystis jirovecii Superinfection and Treatment Induced Hyponatremia in a Patient with Non-Small-Cell Lung Cancer	Piórek A, Płużański A, Kowalski DM, Krzakowski M.	Diseases. 2025 Nov 4;13(11):357. doi: 10.3390/diseases13110357.	Piórek A	Diseases	2025	2025/11/26	PMC12650846		10.3390/diseases13110357
41292556	Massive immune-related myositis and cytokine release syndrome during dual immunotherapy plus chemotherapy for recurrent lung adenocarcinoma: case report	Nakai S, Inoue Y, Karayama M, Yasui H, Suzuki Y, Hozumi H, Furuhashi K, Enomoto N, Fujisawa T, Inui N, Suda T.	Respir Med Case Rep. 2025 Oct 17;58:102304. doi: 10.1016/j.rmcr.2025.102304. eCollection 2025.	Nakai S	Respir Med Case Rep	2025	2025/11/26	PMC12641558		10.1016/j.rmcr.2025.102304
41290116	Pulmonary toxicity of immune-checkpoint inhibitors	Mahiat C, Cadranel J, Fallet V, Meteye C, Gendarme S, Slomka J, Canellas A.	Presse Med. 2025 Nov 23;55(2):104329. doi: 10.1016/j.lpm.2025.104329. Online ahead of print.	Mahiat C	Presse Med	2025	2025/11/25			10.1016/j.lpm.2025.104329
41285356	A two-stage genome-wide association study to identify novel genetic loci associated with irAEs in lung cancer patients receiving PD-1/PD-L1 inhibitors	She L, Chen J, Liu JY, Liu JS, Tang XP, Wang Z, Liu Q, Su L, Liao CW, Zou T, Zhang Z, Gao Y, Gao Y, Li XP, Jiang SL, Zhang W, Liu WH, Huang Y, Yang N, Zhou HH, Zhang JT, McLeod HL, Xu H, Yang F, He BM, Pan PH, Yin JY, Liu ZQ.	Cancer Lett. 2026 Feb 28;639:218168. doi: 10.1016/j.canlet.2025.218168. Epub 2025 Nov 22.	She L	Cancer Lett	2026	2025/11/24			10.1016/j.canlet.2025.218168
41282930	Thymus Composition, Disease Control, and Toxicity in Locally Advanced Lung Cancer	Chaunzwa TL, Book AJ, Garomsa B, Meng YJ, Yang E, Krishnan G, Chidi A, Kim R, Ma J, Riely GJ, Huang J, Simone CB, Shaverdian N, Gomez DR.	medRxiv [Preprint]. 2025 Oct 22:2025.10.20.25338395. doi: 10.1101/2025.10.20.25338395.	Chaunzwa TL	medRxiv	2025	2025/11/24	PMC12633577		10.1101/2025.10.20.25338395
41282715	Thymus Composition Predicts Pneumonitis Risk in Lung Cancer Therapy	Chaunzwa TL, Krishnan G, Amoako-Boadu K, Book AJ, Miller DG, Garomsa B, Meng YJ, Yang E, Chidi A, Ma J, Chaft JE, Shaverdian N, Gomez DR.	medRxiv [Preprint]. 2025 Oct 29:2025.10.27.25338565. doi: 10.1101/2025.10.27.25338565.	Chaunzwa TL	medRxiv	2025	2025/11/24	PMC12636668		10.1101/2025.10.27.25338565
41262899	Fatal early-onset checkpoint inhibitor pneumonitis in a patient with advanced squamous-cell lung cancer with underlying pulmonary fibrosis: a case report and review of the literature	Keller DM, Żarczyński D, Rybacka A, Kuźnar-Kamińska B.	Front Oncol. 2025 Nov 4;15:1672093. doi: 10.3389/fonc.2025.1672093. eCollection 2025.	Keller DM	Front Oncol	2025	2025/11/20	PMC12623183		10.3389/fonc.2025.1672093
41244945	Immune checkpoint inhibitor-induced hemophagocytic lymphohistiocytosis in lung cancer: a case series	Khan AW, Chandra S, Mahadevia H, Subramanian J, Ponvilawan B, Bansal D.	Explor Target Antitumor Ther. 2025 Nov 12;6:1002347. doi: 10.37349/etat.2025.1002347. eCollection 2025.	Khan AW	Explor Target Antitumor Ther	2025	2025/11/17	PMC12615973		10.37349/etat.2025.1002347
41240594	Impact of immune-related and non-immune related hospital admissions on survival of patients with non-small cell lung cancer receiving first-line immunotherapy	Khorasanchi A, Li M, Zhao S, Wei L, Goodyear E, Ho K, Abu-Sbeih H, Secor A, Bertino EM, Shields PG, Roof L, Gheeya J, He K, Kaufman J, Memmott R, Alahmadi A, Carbone DP, Otterson GA, Meara A, Presley CJ, Owen DH.	Lung Cancer. 2025 Dec;210:108832. doi: 10.1016/j.lungcan.2025.108832. Epub 2025 Nov 7.	Khorasanchi A	Lung Cancer	2025	2025/11/15			10.1016/j.lungcan.2025.108832
41235221	Safety of immune checkpoint inhibitors for cancer treatment: real-world retrospective data analysis from Qatar (SAFE-ICI-Q study)	Omar NE, Elazzazy S, Hamad A, Saad MO, Alasmar A, Nasser SM, Benkhadra M, Afifi HM, Jibril FI, Dawoud RA, Hamid MS, Alnajjar A, Sahal AO, Gulied A, Elewa H.	Front Immunol. 2025 Oct 29;16:1665716. doi: 10.3389/fimmu.2025.1665716. eCollection 2025.	Omar NE	Front Immunol	2025	2025/11/14	PMC12605147		10.3389/fimmu.2025.1665716
41234586	The granulomatous pulmonary nodules induced by tislelizumab in advanced squamous NSCLC: a case report with challenging differential diagnosis	Ma Y, Chen X, Liang Y, Wang S, Yao Y, Lv T, Yuan D.	Transl Lung Cancer Res. 2025 Oct 31;14(10):4675-4681. doi: 10.21037/tlcr-2025-598. Epub 2025 Oct 29.	Ma Y	Transl Lung Cancer Res	2025	2025/11/14	PMC12605739		10.21037/tlcr-2025-598
41234570	Utility of bronchoalveolar lavage in checkpoint inhibitor pneumonitis evaluation: a narrative review	Shivakumar S, Parakh S, Vukelic N, Atashrazm F, Naranbhai V, Goh NSL, Da Gama Duarte J, Leong TL.	Transl Lung Cancer Res. 2025 Oct 31;14(10):4628-4637. doi: 10.21037/tlcr-2025-430. Epub 2025 Oct 29.	Shivakumar S	Transl Lung Cancer Res	2025	2025/11/14	PMC12605103		10.21037/tlcr-2025-430
41229654	When Immunity Backfires: Pembrolizumab-Induced Bilateral Pneumothorax in a Patient with Metastatic HPV-Associated Oropharyngeal Carcinoma	Saeed S, Khan D, Hamid S, Aijaz P, Ayoub M.	Eur J Case Rep Intern Med. 2025 Oct 27;12(11):005839. doi: 10.12890/2025_005839. eCollection 2025.	Saeed S	Eur J Case Rep Intern Med	2025	2025/11/13	PMC12604887		10.12890/2025_005839
41210153	Regorafenib pulmonary toxicity: A case of cavitary lung disease and ARDS treated with infliximab	Dong M, Kramer M, Gandhi T, George G.	Respir Med Case Rep. 2025 Oct 17;58:102302. doi: 10.1016/j.rmcr.2025.102302. eCollection 2025.	Dong M	Respir Med Case Rep	2025	2025/11/10	PMC12590224		10.1016/j.rmcr.2025.102302
41209577	A Challenging Case of Immune-Related Organizing Pneumonitis Following Programmed Cell Death 1 Inhibitor Therapy in Non-Small Cell Lung Cancer	Paolozzi G, Gualtierotti R, Rossio R, Ferrari B, Bitto N, Peyvandi F.	J Clin Med Res. 2025 Oct 29;17(10):595-600. doi: 10.14740/jocmr6255. eCollection 2025 Oct.	Paolozzi G	J Clin Med Res	2025	2025/11/10	PMC12591250		10.14740/jocmr6255
41185796	A Case of Rapidly Progressive Pneumonitis Induced by Nivolumab in Metastatic Gastroesophageal Adenocarcinoma: Challenges in Diagnosis and Management	Datta N, Vieira AC, Strait C.	Cureus. 2025 Oct 18;17(10):e94853. doi: 10.7759/cureus.94853. eCollection 2025 Oct.	Datta N	Cureus	2025	2025/11/04	PMC12579817		10.7759/cureus.94853
41166927	Predictive Role of Baseline Peripheral Lung SUVmax on PET/CT for Immune-Related Pneumonitis and Adverse Events in Lung Cancer Patients Treated with Immune Checkpoint Inhibitors	Kim KH, Kim SM, Lee JE, Kim SS, Kang DH, Chung C.	Cancer Res Treat. 2025 Oct 28. doi: 10.4143/crt.2025.548. Online ahead of print.	Kim KH	Cancer Res Treat	2025	2025/10/30			10.4143/crt.2025.548
41161821	Metagenomic next-generation sequencing unraveled the characteristic of lung microbiota in patients with checkpoint inhibitor pneumonitis: results from a prospective cohort study	Zhou Z, Lin JR, Li J, Huang X, Yuan L, Huang J, Xie W, Lu J, Huang W, He S, Yu D, Zhang H, Ge X, Li M, Mao Y, Yang F, Cui ZK, Su X, Zhan Y, Liu L.	J Immunother Cancer. 2025 Oct 29;13(10):e012444. doi: 10.1136/jitc-2025-012444.	Zhou Z	J Immunother Cancer	2025	2025/10/29	PMC12574374		10.1136/jitc-2025-012444
41160930	Real-world management of unresectable stage III non-small-cell lung cancer: Impact of durvalumab consolidation therapy in French clinical practice	Chouaid C, Giraud P, Wislez M, Pichon E, Stancu A, Debieuvre D, Girard N, Pérol M, Quantin X, Ano S, Grela F, Goyard N, Fore M, Magne F, Pante V, Lemonnier-Videau L, Falchero L.	Respir Med Res. 2025 Nov;88:101216. doi: 10.1016/j.resmer.2025.101216. Epub 2025 Oct 9.	Chouaid C	Respir Med Res	2025	2025/10/29			10.1016/j.resmer.2025.101216
41132999	First case report of immune checkpoint inhibitor-related pneumonitis triggered by bispecific antibody (anti-PD-L1 and anti-CTLA-4) in a patient with non-small cell lung cancer: case report	Sun H, Liu Y, Chen Z, Fang W, Zhang L, Zhang Y.	Transl Lung Cancer Res. 2025 Sep 30;14(9):4137-4142. doi: 10.21037/tlcr-2025-479. Epub 2025 Sep 22.	Sun H	Transl Lung Cancer Res	2025	2025/10/24	PMC12541826		10.21037/tlcr-2025-479
41126421	Differentiating Immune Checkpoint Inhibitor-Related Pneumonitis from COVID-19 Pneumonia Using a CT-based Radiomics Nomogram	Yang F, Li Z, Yin D, Jing Y, Zhao Y.	Curr Med Imaging. 2025 Oct 21. doi: 10.2174/0115734056399950251003114150. Online ahead of print.	Yang F	Curr Med Imaging	2025	2025/10/23			10.2174/0115734056399950251003114150
41112578	Enrichment of prevotella melaninogenica in the lower respiratory tract links to checkpoint inhibitor pneumonitis and radiation pneumonitis	Chen J, Xu Q, Zhang L, Zhang D, Wu X.	Front Cell Infect Microbiol. 2025 Oct 3;15:1594460. doi: 10.3389/fcimb.2025.1594460. eCollection 2025.	Chen J	Front Cell Infect Microbiol	2025	2025/10/20	PMC12531214		10.3389/fcimb.2025.1594460
41112245	Machine learning-based insights into circulating autoantibody dynamics and treatment outcomes in patients with NSCLC receiving immune checkpoint inhibitors	Wei F, Takeda H, Azuma K, Nakahara Y, Igarashi Y, Murotani K, Saito H, Murakami S, Kondo T, Kouro T, Himuro H, Tsuji K, Komahashi M, Sawasaki T, Sasada T.	Front Immunol. 2025 Oct 3;16:1666030. doi: 10.3389/fimmu.2025.1666030. eCollection 2025.	Wei F	Front Immunol	2025	2025/10/20	PMC12531255		10.3389/fimmu.2025.1666030
41106425	Noninfectious Severe Pulmonary Complications in Immunocompromised Critically Ill Patients	De Rosa S, Lassola S, Gualdi F, Battaglini D.	Semin Respir Crit Care Med. 2025 Oct 17. doi: 10.1055/a-2707-2920. Online ahead of print.	De Rosa S	Semin Respir Crit Care Med	2025	2025/10/17			10.1055/a-2707-2920
41098735	Case Report: A case of reversible pulmonary bullae induced by camrelizumab: a new immune-related adverse event	Wang Y, Wang S, Li Q, Cui Q, Song J, Zheng H.	Front Immunol. 2025 Sep 30;16:1619702. doi: 10.3389/fimmu.2025.1619702. eCollection 2025.	Wang Y	Front Immunol	2025	2025/10/16	PMC12518315		10.3389/fimmu.2025.1619702
41093560	A Case of Drug-induced Interstitial Lung Disease with a Hypersensitivity Pneumonitis Pattern Following Pembrolizumab plus Epirubicin and Cyclophosphamide Therapy: First Report with Pathological Findings	Kaburaki S, Tanaka T, Kamio K, Tanaka Y, Kasahara K, Terasaki Y, Seike M.	Intern Med. 2025 Oct 16. doi: 10.2169/internalmedicine.6290-25. Online ahead of print.	Kaburaki S	Intern Med	2025	2025/10/15			10.2169/internalmedicine.6290-25
41083745	Hemophagocytic lymphohistiocytosis induced by radio-chemo-immunotherapy: a case report	Salazar-Zuniga B, Thurner L, Mohr T, Staber P, Hecht M, Fleser O.	Strahlenther Onkol. 2025 Oct 14. doi: 10.1007/s00066-025-02478-w. Online ahead of print.	Salazar-Zuniga B	Strahlenther Onkol	2025	2025/10/14			10.1007/s00066-025-02478-w
41080561	Exosomal miRNA-148b/301a/423 cluster predicts pneumonitis risk in NSCLC with concurrent radiotherapy with immunotherapy via PTPN14-YAP signaling: a retrospective cohort study	Cao J, Zhang J, Zhao W, Zhou B, Zheng C.	Front Immunol. 2025 Sep 26;16:1666946. doi: 10.3389/fimmu.2025.1666946. eCollection 2025.	Cao J	Front Immunol	2025	2025/10/13	PMC12511073		10.3389/fimmu.2025.1666946
41077682	Risk factors and mechanisms of immune checkpoint inhibitor-related pneumonitis	Chen Y, Xu L, Zou S, Chen J, Xu X.	Hum Vaccin Immunother. 2025 Dec;21(1):2564554. doi: 10.1080/21645515.2025.2564554. Epub 2025 Oct 12.	Chen Y	Hum Vaccin Immunother	2025	2025/10/13	PMC12520106		10.1080/21645515.2025.2564554
41072117	Macrophage CCL18 Promotes Lung Inflammation in Checkpoint Inhibitor Pneumonitis	Ghanbar MI, Villabona-Rueda A, Philip N, Rodriguez Ortega R, Fonti S, Wally A, Jiang H, Wang R, Berger W, Thiboutot J, Lee H, Forde P, Naidoo J, Brahmer J, Kim ST, Daver N, Altan M, Seshadri A, Van Mol P, Wauters E, Danlos FX, Le Pavec J, Laparra A, Damico R, Yegnasubramanian S, Danoff S, D'Alessio F, Suresh K.	Am J Respir Cell Mol Biol. 2025 Oct 10. doi: 10.1165/rcmb.2025-0405OC. Online ahead of print.	Ghanbar MI	Am J Respir Cell Mol Biol	2025	2025/10/10			10.1165/rcmb.2025-0405OC
41064002	Predictive factors and outcomes of immune-related adverse events in Chinese patients treated with immune checkpoint inhibitors: a real-world retrospective study	Kong H, Xie R, Liu Z.	Front Immunol. 2025 Sep 23;16:1655724. doi: 10.3389/fimmu.2025.1655724. eCollection 2025.	Kong H	Front Immunol	2025	2025/10/09	PMC12500697		10.3389/fimmu.2025.1655724
41061344	Adverse events associated with sequential immune checkpoint inhibitor and alectinib in patients with ALK-rearranged advanced non-small-cell lung cancer	Cheung JM, Waliany S, Yeap BY, Peterson JL, Liu A, Do A, Liang J, Lin JJ.	ESMO Open. 2025 Oct;10(10):105842. doi: 10.1016/j.esmoop.2025.105842. Epub 2025 Oct 7.	Cheung JM	ESMO Open	2025	2025/10/08	PMC12538423		10.1016/j.esmoop.2025.105842
41043911	Delayed-Onset ICI-Associated Myocarditis: When Immunotherapy's Cardiac Consequences Outlast Treatment	Adel FW, Saleh G, Anavekar NS, Hayes SN.	JACC Case Rep. 2025 Oct 1;30(30):105307. doi: 10.1016/j.jaccas.2025.105307.	Adel FW	JACC Case Rep	2025	2025/10/03	PMC12540435		10.1016/j.jaccas.2025.105307
41036598	Immune Checkpoint Inhibitor-Induced Ureteritis and Cystitis in Patients With Lung Cancer and Uterine Malignancies: A Case Series and Literature Review	Yan Y, Dou Q, Wu X, Zhang X, Liu X, Si X, Zhang L.	J Immunother. 2026 Apr 1;49(3):108-114. doi: 10.1097/CJI.0000000000000581.	Yan Y	J Immunother	2026	2025/10/02	PMC12978721		10.1097/CJI.0000000000000581
41035666	Severe Legionella pneumonia mimicking immune-related pneumonitis after chemoimmunotherapy for lung cancer: a case report	Liu H, Ding Z, Xu L, Guo T.	Front Oncol. 2025 Sep 16;15:1663978. doi: 10.3389/fonc.2025.1663978. eCollection 2025.	Liu H	Front Oncol	2025	2025/10/02	PMC12479252		10.3389/fonc.2025.1663978
41015729	Immunotherapy-induced pulmonary toxicity: A comprehensive radiological review	Pal T, Sh C, Malik PS, Vetrivel KS.	Curr Probl Diagn Radiol. 2026 May-Jun;55(3):465-475. doi: 10.1067/j.cpradiol.2025.09.006. Epub 2025 Sep 20.	Pal T	Curr Probl Diagn Radiol	2026	2025/09/27			10.1067/j.cpradiol.2025.09.006
41008824	Predicting Immunotherapy-Induced Pneumonitis Based on Chest CT and Non-Imaging Data	Lyu Q, Yuan H, Lin Z, Ponnatapura J, Whitlow CT.	Cancers (Basel). 2025 Sep 12;17(18):2980. doi: 10.3390/cancers17182980.	Lyu Q	Cancers (Basel)	2025	2025/09/27	PMC12468472		10.3390/cancers17182980
41004952	Association between pleurodesis before immunotherapy and pneumonitis in non-small cell lung cancer	Mizutani M, Ihara Y, Sawa K, Sugimoto A, Nagamine H, Matsumoto Y, Tani Y, Oka T, Kaneda H, Bito T, Kawaguchi T, Shintani A.	Respir Investig. 2025 Nov;63(6):1194-1200. doi: 10.1016/j.resinv.2025.09.016. Epub 2025 Sep 25.	Mizutani M	Respir Investig	2025	2025/09/26			10.1016/j.resinv.2025.09.016
40984918	Premature Pembrolizumab-Induced Pulmonary Problems: A Case of Atypical Early-Onset Checkpoint Inhibitor Pneumonitis	Mullangi VN, Doraiswamy V.	Cureus. 2025 Aug 22;17(8):e90734. doi: 10.7759/cureus.90734. eCollection 2025 Aug.	Mullangi VN	Cureus	2025	2025/09/23	PMC12450358		10.7759/cureus.90734
40983361	Acute interstitial pneumonitis associated with daratumumab treatment	Momi N, Ramesh V, Kumar Vasudevan A, Gunasekaran K.	BMJ Case Rep. 2025 Sep 21;18(9):e267801. doi: 10.1136/bcr-2025-267801.	Momi N	BMJ Case Rep	2025	2025/09/22			10.1136/bcr-2025-267801
40963607	Advances in the mechanisms, imaging characteristics and management strategies for immune checkpoint inhibitor-related pneumonitis	Li S, Geng Z, Hong S, Zhang J, Yang Y, Wei Q, Zhang X, Zhuang X, Huo R, Han S, Wang J.	Front Immunol. 2025 Sep 2;16:1656063. doi: 10.3389/fimmu.2025.1656063. eCollection 2025.	Li S	Front Immunol	2025	2025/09/18	PMC12436323		10.3389/fimmu.2025.1656063
40943893	Lung Toxicity from Immune Checkpoint Inhibitors: A Diagnostic Approach	Casal A, Leiro-Fernández V, Villar-Aguilar L, Casal-Guisande M, Mosteiro-Añón M, Botana-Rial M, Represas-Represas C, Torres-Durán M, Fernández-Villar A.	J Clin Med. 2025 Aug 29;14(17):6133. doi: 10.3390/jcm14176133.	Casal A	J Clin Med	2025	2025/09/13	PMC12429587		10.3390/jcm14176133
40940134	Novel circulating microRNA signature for early detection and prognostication of checkpoint inhibitor-related pneumonitis	Deng H, Yang Y, Yang Y, Liang Y, Wang F, Yang L, Ma K, Mo J, Chenli Z, Wu J, Liu Y, Su J, Wang L, Su S, Xia Y, Wang Z, Wu X, Sun N, Guan W, Lin X, Xie X, Liao Y, Zhou C, Wang L.	J Immunother Cancer. 2025 Sep 12;13(9):e012270. doi: 10.1136/jitc-2025-012270.	Deng H	J Immunother Cancer	2025	2025/09/12	PMC12519384		10.1136/jitc-2025-012270
40934857	Safety of antibody-drug conjugates in gynecologic cancers: current evidence and management approaches	Ciliberti EA, Calleja-Holgado FJ, Lheureux S, Van Gorp T, Colombo I, Madariaga A.	Int J Gynecol Cancer. 2025 Nov;35(11):102117. doi: 10.1016/j.ijgc.2025.102117. Epub 2025 Aug 19.	Ciliberti EA	Int J Gynecol Cancer	2025	2025/09/11			10.1016/j.ijgc.2025.102117
40909944	Elevated FDG uptake in non-tumorous lung regions does not predict immune checkpoint inhibitor-related pneumonitis in lung cancer patients	Völter F, Wehlte L, Resuli B, Walter J, Daisenberger L, Ingenerf M, Heimer M, Brendel M, Sheikh GT, Unterrainer LM, Kauffmann-Guerrero D, Pfluger T, Heinzerling L, Tufman A.	Front Oncol. 2025 Aug 20;15:1563030. doi: 10.3389/fonc.2025.1563030. eCollection 2025.	Völter F	Front Oncol	2025	2025/09/05	PMC12405330		10.3389/fonc.2025.1563030
40908649	Comparing the Efficacy and Safety of IC-ICCRT-IO With CT-CCRT for Unresectable Locally Advanced ESCC: A Retrospective Analysis	Wang R, Guo T, Wang Q, Gao W, Yu Y, Zhang J, Fu W, Zhang B, Wang H.	J Immunother. 2026 Feb-Mar 01;49(2):74-84. doi: 10.1097/CJI.0000000000000578. Epub 2025 Sep 8.	Wang R	J Immunother	2026	2025/09/05			10.1097/CJI.0000000000000578
40907517	Lenvatinib plus pembrolizumab in pretreated metastatic B3 thymoma and thymic carcinoma (PECATI): a single-arm, phase 2 trial	Remon J, Bironzo P, Girard N, Bigay-Game L, Juan-Vidal O, de Castro J, Reguart N, Greillier L, Cousin S, Dansin E, Majem M, Bernabé R, Mosquera Martinez J, Díaz M, Meya A, Alcalá-López D, García-Sanz A, Righi L, Novello S, Besse B.	Lancet Oncol. 2025 Sep;26(9):1215-1226. doi: 10.1016/S1470-2045(25)00300-6.	Remon J	Lancet Oncol	2025	2025/09/04			10.1016/S1470-2045(25)00300-6
40895533	Lysine methyltransferase 2D deficiency drives complete response to pembrolizumab in PD-L1-High cholangiocarcinoma: a case report and review of literature	Li X, Wang L, Li S.	Front Immunol. 2025 Aug 14;16:1616361. doi: 10.3389/fimmu.2025.1616361. eCollection 2025.	Li X	Front Immunol	2025	2025/09/02	PMC12391164		10.3389/fimmu.2025.1616361
40865371	Integrating tumor macroenvironment, microenvironment and mechanobiology with organoid and organ-on-a-chip models for lung cancer immunotherapy	Park Y, Kang DH, Chung C.	Lung Cancer. 2025 Sep;207:108726. doi: 10.1016/j.lungcan.2025.108726. Epub 2025 Aug 25.	Park Y	Lung Cancer	2025	2025/08/27			10.1016/j.lungcan.2025.108726
40855277	Risk factors for pneumonitis after the combination treatment of immune checkpoint inhibitors and thoracic radiotherapy	Tang Y, Yu H, Guo S, Yao Y, Zhao J, Zheng B, Wu D, Xia Y, Wei Q, Zhang T.	BMC Pulm Med. 2025 Aug 25;25(1):404. doi: 10.1186/s12890-025-03871-y.	Tang Y	BMC Pulm Med	2025	2025/08/25	PMC12376604		10.1186/s12890-025-03871-y
40861846	Recurrent Checkpoint Inhibitor-Related Pneumonitis Refractory to Corticosteroid Treatment: A Case Report and Literature Review	Yu J, Liu X, Ma X, Liang L, Liu Y, Yin W, Li Q, Cao B, Liu W.	Clin Pharmacol. 2025 Aug 19;17:235-242. doi: 10.2147/CPAA.S534323. eCollection 2025.	Yu J	Clin Pharmacol	2025	2025/08/27	PMC12374699		10.2147/CPAA.S534323
40852485	Acute thrombocytopenia and fibrinogen reduction occurring after nintedanib treatment for immune checkpoint inhibitor-related pneumonia: a case report	Zheng J, Zhou N, Pang D.	Front Oncol. 2025 Aug 7;15:1561440. doi: 10.3389/fonc.2025.1561440. eCollection 2025.	Zheng J	Front Oncol	2025	2025/08/25	PMC12367475		10.3389/fonc.2025.1561440
40809270	The safety and effectiveness of immune checkpoint blockade in lung cancer with COPD: a systematic review and meta-analysis	Wang C, Yin Y, Chen K, Zeng A, Fang X, Abuduwayiti A, Xu Z, Wang J, Jiang G, Dai J.	J Thorac Dis. 2025 Jul 31;17(7):5095-5107. doi: 10.21037/jtd-2025-356. Epub 2025 Jul 25.	Wang C	J Thorac Dis	2025	2025/08/14	PMC12340293		10.21037/jtd-2025-356
40803754	Pathophysiological Insights and Clinical Management Strategies for Interstitial Lung Diseases	Tian L, Wang Y, Qi W, Wang B, Zhang X, Gong M, Zhang X, Wang T.	Biomol Ther (Seoul). 2025 Sep 1;33(5):785-803. doi: 10.4062/biomolther.2025.003. Epub 2025 Aug 14.	Tian L	Biomol Ther (Seoul)	2025	2025/08/13	PMC12408203		10.4062/biomolther.2025.003
40799433	A preliminary analysis of integrating thymosin α1 into concurrent chemoradiotherapy and consolidative immunotherapy in unresectable locally advanced non-small cell lung cancer	Zhang HT, Liu FJ, Wang DQ, Xiong YX, Zhao YY, He WZ, Zhang PX, Zheng SY, Xia B, Situ Y, Wang MR, Liu QW, Hu Y, Xia LP, Qiu B, Liu H.	Transl Lung Cancer Res. 2025 Jul 31;14(7):2710-2722. doi: 10.21037/tlcr-2025-190. Epub 2025 Jul 28.	Zhang HT	Transl Lung Cancer Res	2025	2025/08/13	PMC12337057		10.21037/tlcr-2025-190
40768795	Immune checkpoint inhibitor-related pneumonitis: From guidelines to the front lines	Karayama M.	Respir Investig. 2025 Sep;63(5):1002-1011. doi: 10.1016/j.resinv.2025.07.023. Epub 2025 Aug 5.	Karayama M	Respir Investig	2025	2025/08/06			10.1016/j.resinv.2025.07.023
40763414	Immune checkpoint inhibitors for advanced non-small cell lung cancer with preexisting COPD and CT-defined emphysema: A systematic review and meta-analysis	Zhang Y, Zhao J, Ma Z, Yi J, Yuan Y, Lang L, Zhang C, Zhu M, Zhang Y.	Lung Cancer. 2025 Sep;207:108700. doi: 10.1016/j.lungcan.2025.108700. Epub 2025 Aug 4.	Zhang Y	Lung Cancer	2025	2025/08/05			10.1016/j.lungcan.2025.108700
40755596	Breathless Balance: Navigating Pembrolizumab-Induced Pneumonitis and Congestive Heart Failure (CHF) Exacerbation	Hall P, Miller C, Ahmad A, Akl K, Litinski M.	Cureus. 2025 Jul 2;17(7):e87150. doi: 10.7759/cureus.87150. eCollection 2025 Jul.	Hall P	Cureus	2025	2025/08/04	PMC12314729		10.7759/cureus.87150
40743608	Underrecognized immune events in the emergency department among cancer patients on immune checkpoint inhibitors	Yılmaz GK, Özturan İU, Karakayalı A, Doğan NÖ, Yaka E, Yılmaz S, Pekdemir M.	Am J Emerg Med. 2025 Nov;97:165-169. doi: 10.1016/j.ajem.2025.07.057. Epub 2025 Jul 25.	Yılmaz GK	Am J Emerg Med	2025	2025/07/31			10.1016/j.ajem.2025.07.057
40731887	Risk Factors and Biomarkers for Pulmonary Toxicities Associated with Immune Checkpoint Inhibitors	Guzel E, Hanta I, Baydar Toprak O, Gurbuz O, Mete B, Bayram E.	Medicina (Kaunas). 2025 Jul 11;61(7):1258. doi: 10.3390/medicina61071258.	Guzel E	Medicina (Kaunas)	2025	2025/07/30	PMC12298426		10.3390/medicina61071258
40693728	Pneumonitis induced by immune checkpoint inhibitors: a systematic review	Casal A, Leiro V, Villar L, Casal-Guisande M, Pou C, Mosteiro M, Botana M, Lourido T, Castro M, Torres-Durán M, Fernández-Villar A.	Expert Rev Respir Med. 2026 Jan;20(1):73-80. doi: 10.1080/17476348.2025.2538273. Epub 2025 Jul 24.	Casal A	Expert Rev Respir Med	2026	2025/07/22			10.1080/17476348.2025.2538273
40684115	Imaging features and prognostic significance of immune checkpoint inhibitor-related pneumonitis in NSCLC	Wang X, Yang J, E J, Liu F, Wang Q, Zhang Y, Wang J, Liu Y.	BMC Cancer. 2025 Jul 19;25(1):1192. doi: 10.1186/s12885-025-14628-5.	Wang X	BMC Cancer	2025	2025/07/19	PMC12276695		10.1186/s12885-025-14628-5
40673077	The effect of durvalumab consolidation after definitive radiochemotherapy for non-operable stage III non-small cell lung cancer on the dose effect relation for therapy related pulmonary infiltrates as a risk factor for pneumonitis	Herz A, Guberina M, Pöttgen C, Gauler T, Ton TTM, Fischedick G, Kiwitt LO, Lübcke W, Hoffmann C, Schuler M, Metzenmacher M, Schaarschmidt BM, Bos D, Opitz M, Hautzel H, Darwiche K, Bölükbas S, Grapatsas K, Jendrossek V, Gockeln L, Wirsdörfer F, Hetzel M, Mladenov E, Stuschke M, Guberina N.	Transl Lung Cancer Res. 2025 Jun 30;14(6):2074-2088. doi: 10.21037/tlcr-2024-1284. Epub 2025 Jun 26.	Herz A	Transl Lung Cancer Res	2025	2025/07/17	PMC12261351		10.21037/tlcr-2024-1284
40667651	Heterogeneity of Checkpoint Inhibitor-Associated Pneumonitis: A Multicenter Study on Inflammatory Subtypes and Clinical Outcomes	Luo T, Liu T, Chen W, Lei W, Wei S, Wang Y, Ma S, Lin L, Xi J, Fu Z, Guo J, Xiao Q, Chang X, Huang D, Yang S, Liu L, Cai S, Dong H.	Cancer Med. 2025 Jul;14(14):e71041. doi: 10.1002/cam4.71041.	Luo T	Cancer Med	2025	2025/07/16	PMC12264577		10.1002/cam4.71041
40660433	The Safety and Efficacy of Anti-LAG-3 for Patients with Melanoma: A Systematic Review and Meta-analysis Study	Nejati N, Robat-Jazi B, Saleh K, Dashti M, Zand A, Lorestani P, Karami S, Bahri Najafi M, Rastgou P, Rahimikia F, Habibi MA, Barkhordar M, Jadidi-Niaragh F.	Anticancer Agents Med Chem. 2025 Jul 11. doi: 10.2174/0118715206375121250701073343. Online ahead of print.	Nejati N	Anticancer Agents Med Chem	2025	2025/07/15			10.2174/0118715206375121250701073343
40641984	Correction: Bronchoalveolar lavage cell percentages as diagnostic markers of immune checkpoint inhibitor pneumonitis	Mir M, Soto F, Gomez PAA, Arroyo RDR, Suresh A, Su A, Gan Q, Stewart J, Adachi R, Balachandran DD, Bashoura L, Casal RF, Dickey BF, Eapen GA, Evans SE, Grosu H, Jimenez CA, Lin J, Ost DE, Sabath BF, Shannon VR, Naing A, Gao J, Wu J, Suresh K, Faiz SA, Altan M, Sheshadri A.	Front Med (Lausanne). 2025 Jun 26;12:1646108. doi: 10.3389/fmed.2025.1646108. eCollection 2025.	Mir M	Front Med (Lausanne)	2025	2025/07/11	PMC12241143		10.3389/fmed.2025.1646108
40641820	Prolonged Progression-Free Survival in a Patient with Highly Pretreated Recurrent Ovarian Cancer after Developing Multisystem Immune-Related Adverse Events: A Case Report and Literature Review	Liu M, Fang S, Dai H, Li T, Guo C, Wang B.	Case Rep Oncol. 2025 Jun 11;18(1):912-919. doi: 10.1159/000546423. eCollection 2025 Jan-Dec.	Liu M	Case Rep Oncol	2025	2025/07/11	PMC12245149		10.1159/000546423
40639019	The clinical potential of HMGB1 for the risk assessment of severe checkpoint inhibitor pneumonitis: A prospective multicenter study (CS-Lung004)	Yamaguchi K, Takao S, Kanaji N, Hirakawa T, Matsumoto N, Miyazaki K, Okimoto T, Ando C, Higo H, Yanai M, Nagasaki Y, Kurose K, Watanabe M, Oyama K, Toyoda Y, Ono S, Tada S, Iwamoto H, Hattori N.	Eur J Cancer. 2025 Aug 26;226:115606. doi: 10.1016/j.ejca.2025.115606. Epub 2025 Jul 5.	Yamaguchi K	Eur J Cancer	2025	2025/07/10			10.1016/j.ejca.2025.115606
40625086	Research progress on treatment-associated pneumonitis in lung cancer patients undergoing radiotherapy and immunotherapy	Zhang C, Wang Y, Ruan H, Verma V, Xu W, Han G.	Future Oncol. 2025 Aug;21(19):2549-2560. doi: 10.1080/14796694.2025.2525067. Epub 2025 Jul 8.	Zhang C	Future Oncol	2025	2025/07/08	PMC12330258		10.1080/14796694.2025.2525067
40611755	Safety and efficacy of immune checkpoint inhibitors in patients with cancer and hepatitis B: multicentre experience in a low-middle-income country	Baş O, Sert L, Balçık OY, Tokatli M, Boyraz NE, Kavgaci G, Şahin TK, Güven DC, Arık Z, Işikdoğan A, Erman M.	Expert Rev Anticancer Ther. 2025 Oct;25(10):1213-1219. doi: 10.1080/14737140.2025.2529290. Epub 2025 Jul 6.	Baş O	Expert Rev Anticancer Ther	2025	2025/07/04			10.1080/14737140.2025.2529290
40596105	Predictive value of machine learning for radiation pneumonitis and checkpoint inhibitor pneumonitis in lung cancer patients: a systematic review and meta-analysis	Wang S, Wang K, Lin J.	Sci Rep. 2025 Jul 1;15(1):20961. doi: 10.1038/s41598-025-05505-z.	Wang S	Sci Rep	2025	2025/07/02	PMC12214896		10.1038/s41598-025-05505-z
40579993	Cemiplimab-Induced Vogt-Koyanagi-Harada-Like Syndrome in a Patient With Cutaneous Squamous Cell Carcinoma of the Lower Back	Nidha S, Abdul R, Joseph M, Wang JC, Vladimir G.	J Investig Med High Impact Case Rep. 2025 Jan-Dec;13:23247096251355151. doi: 10.1177/23247096251355151. Epub 2025 Jun 28.	Nidha S	J Investig Med High Impact Case Rep	2025	2025/06/28	PMC12206265		10.1177/23247096251355151
40575174	Prognostic analysis and association of the systemic immune-inflammatory index with immune checkpoint inhibitor pneumonitis in patients with non-small cell lung cancer	Cai M, Sun J, Wu J, Liu Y, Huang Y.	Front Oncol. 2025 Jun 12;15:1596223. doi: 10.3389/fonc.2025.1596223. eCollection 2025.	Cai M	Front Oncol	2025	2025/06/27	PMC12197933		10.3389/fonc.2025.1596223
40535088	Outcomes of chemotherapy with or without immunotherapy in older patients with non-small cell lung cancer and low PD-L1 expression	Kawachi H, Hata T, Yamada T, Goto Y, Amano A, Negi Y, Watanabe S, Furuya N, Oba T, Ikoma T, Nakao A, Tanimura K, Taniguchi H, Yoshimura A, Fukui T, Murata D, Kaira K, Shiotsu S, Hibino M, Okada A, Chihara Y, Kijima T, Takayama K.	Transl Lung Cancer Res. 2025 May 30;14(5):1558-1568. doi: 10.21037/tlcr-2024-1236. Epub 2025 May 22.	Kawachi H	Transl Lung Cancer Res	2025	2025/06/19	PMC12170125		10.21037/tlcr-2024-1236
40532260	Prevalence and prognostic significance of interstitial lung abnormalities in lung cancer: A meta-analysis	Yang R, Wang H, Liu D, Li W.	Lung Cancer. 2025 Jul;205:108458. doi: 10.1016/j.lungcan.2025.108458. Epub 2025 Mar 1.	Yang R	Lung Cancer	2025	2025/06/18			10.1016/j.lungcan.2025.108458
40529125	Bronchoalveolar lavage cell percentages as diagnostic markers of immune checkpoint inhibitor pneumonitis	Mir M, Soto F, Gomez PAA, Arroyo RDR, Suresh A, Su A, Gan Q, Stewart J, Adachi R, Balachandran DD, Bashoura L, Casal RF, Dickey BF, Eapen GA, Evans SE, Grosu H, Jimenez CA, Lin J, Ost DE, Sabath BF, Shannon VR, Naing A, Gao J, Wu J, Suresh K, Faiz SA, Altan M, Sheshadri A.	Front Med (Lausanne). 2025 Jun 2;12:1582714. doi: 10.3389/fmed.2025.1582714. eCollection 2025.	Mir M	Front Med (Lausanne)	2025	2025/06/18	PMC12171021		10.3389/fmed.2025.1582714
40514309	Incidence and Risk Factors for Pneumonitis Associated With Checkpoint Inhibitors in Relapsed or Refractory Lymphoma	Soto F, Ebinama U, Brasher WP, Harding WC, Goizueta A, Walder JR, Ewing A, Shannon VR, Faiz SA, Altan M, Shroff G, Feng L, Neelapu S, Ahmed S, Nastoupil LJ, Sheshadri A.	Clin Lymphoma Myeloma Leuk. 2025 Sep;25(9):e649-e655. doi: 10.1016/j.clml.2025.05.008. Epub 2025 May 16.	Soto F	Clin Lymphoma Myeloma Leuk	2025	2025/06/13			10.1016/j.clml.2025.05.008
40510441	Identification of protein biomarker candidates associated with organ-specific immune-related toxicity and response to management by plasma proteomics	Kverneland AH, Østergaard O, Sohlin JE, Noringriis IM, Jurlander RS, Olsen JV, Svane IM.	BMJ Oncol. 2025 Jun 6;4(1):e000696. doi: 10.1136/bmjonc-2024-000696. eCollection 2025.	Kverneland AH	BMJ Oncol	2025	2025/06/13	PMC12161431		10.1136/bmjonc-2024-000696
40493870	Comprehensive Analysis of Detection Triggers for Immune-Related Adverse Events: Implications for Patient Education and Management	Minami H, Matsukane R, Yasukochi S, Hirota T, Uchida M.	JCO Oncol Pract. 2026 Mar;22(3):463-473. doi: 10.1200/OP-24-01032. Epub 2025 Jun 10.	Minami H	JCO Oncol Pract	2026	2025/06/10			10.1200/OP-24-01032
40469302	Risk factors for checkpoint inhibitor pneumonitis in lung cancer patients treated with immune checkpoint inhibitors: a systematic review and meta-analysis	Zhou X, Xu Y, Ying Y, Chen R, Wang Z, Lv X.	Front Immunol. 2025 May 21;16:1607170. doi: 10.3389/fimmu.2025.1607170. eCollection 2025.	Zhou X	Front Immunol	2025	2025/06/05	PMC12133883		10.3389/fimmu.2025.1607170
40458408	Development and validation of a nomogram for differentiating immune checkpoint inhibitor-related pneumonitis from pneumonia in patients undergoing immunochemotherapy: a multicenter, real-world, retrospective study	Duan L, Liu G, Huang Z, Chen R, Mo D, Xia Y, Hu J, He M.	Front Immunol. 2025 May 19;16:1495450. doi: 10.3389/fimmu.2025.1495450. eCollection 2025.	Duan L	Front Immunol	2025	2025/06/03	PMC12127321		10.3389/fimmu.2025.1495450
40452849	Cyclophosphamide for anticancer therapy-induced interstitial lung disease in the modern era: a retrospective cohort study	Katahara H, Baba K, Nakajima H, Funasaka C, Kondoh C, Naito Y, Udagawa H, Shitara K, Sasaki T, Kawasaki T, Mukohara T.	Front Oncol. 2025 May 16;15:1567317. doi: 10.3389/fonc.2025.1567317. eCollection 2025.	Katahara H	Front Oncol	2025	2025/06/02	PMC12122744		10.3389/fonc.2025.1567317
40422518	Does Pre-Existing Chronic Obstructive Pulmonary Disease Increase the Risk of Checkpoint Inhibitor Pneumonitis in Advanced/Metastatic Non-Small Cell Lung Cancer Treated with Immune Checkpoint Inhibitors?	Spillane D, Pepe C, Kasymjanova G, Cruiziat D, Cohen S, Naimer J, Agulnik J.	Curr Oncol. 2025 Apr 29;32(5):259. doi: 10.3390/curroncol32050259.	Spillane D	Curr Oncol	2025	2025/05/27	PMC12110116		10.3390/curroncol32050259
40407655	A Case of Pulmonary Fibrosis and COVID-19-Related Pneumonia in a Pembrolizumab-Treated Patient	Zolezzi A, Gualano G, Mastrobattista A, Vittozzi P, Di Bari V, Cerva C, Mosti S, Lugini A, Albarello F, Di Stefano F, Valli MB, Palmieri F.	Infect Dis Rep. 2025 May 12;17(3):53. doi: 10.3390/idr17030053.	Zolezzi A	Infect Dis Rep	2025	2025/05/23	PMC12101223		10.3390/idr17030053
40379269	Tumor location as a risk factor for severe immune-related adverse events	Blum SM, Ouyang B, Zubiri L, Leonard D, Slowikowski K, Wang M, Grealish KA, Hathaway NK, Molina G, Shah N, Lawrence DP, Dougan M, Villani AC, Mino Kendusen M, Reynolds KL, Sullivan RJ.	J Immunother Cancer. 2025 May 15;13(5):e011312. doi: 10.1136/jitc-2024-011312.	Blum SM	J Immunother Cancer	2025	2025/05/16	PMC12083421		10.1136/jitc-2024-011312
40374425	Common Medical Comorbidities Influence Pneumonitis Risk After Chemoradiotherapy and Durvalumab Maintenance in Stage III Non-small Cell Lung Cancer	Ohaegbulam K, Anderson C, Thompson RF, Mitin T.	Clin Lung Cancer. 2025 Sep;26(6):e382-e390.e2. doi: 10.1016/j.cllc.2025.04.012. Epub 2025 Apr 24.	Ohaegbulam K	Clin Lung Cancer	2025	2025/05/15			10.1016/j.cllc.2025.04.012
40366708	Interactions between interstitial lung abnormalities and immune checkpoint inhibitor therapy in non-small cell lung cancer: A review of current understanding and future directions	Kikuchi R, Abe S.	Hum Vaccin Immunother. 2025 Dec;21(1):2504243. doi: 10.1080/21645515.2025.2504243. Epub 2025 May 14.	Kikuchi R	Hum Vaccin Immunother	2025	2025/05/14	PMC12080731		10.1080/21645515.2025.2504243
40351325	The impact of pre-existing interstitial lung disease on radiation and checkpoint inhibitor pneumonitis in lung cancer patients: a systematic review and meta-analysis	Jiang A, Lu H, Zhao R, Yuan J, Chen D.	Ther Adv Med Oncol. 2025 May 9;17:17588359251338624. doi: 10.1177/17588359251338624. eCollection 2025.	Jiang A	Ther Adv Med Oncol	2025	2025/05/12	PMC12064914		10.1177/17588359251338624
40343491	Clinical characteristics, outcomes, and predictive modeling of patients diagnosed with immune checkpoint inhibitor therapy-related pneumonitis	Hazim A, Guiance IR, Shreve J, Ruan G, McGlothlin D, LeMahieu A, Haemmerle R, Mcconn K, Godby RC, Kottschade L, Schwecke A, Fazer-Posorske C, Peikert T, Edell E, Leventakos K, Egan A.	Cancer Immunol Immunother. 2025 May 9;74(7):194. doi: 10.1007/s00262-025-04053-9.	Hazim A	Cancer Immunol Immunother	2025	2025/05/09	PMC12064548		10.1007/s00262-025-04053-9
40334183	One Step Ahead: Preventing Tumor Adaptation to Immune Therapy	Braverman EL, Mognol GP, Minn AJ, Vignali DAA, Varner JA.	Am Soc Clin Oncol Educ Book. 2025 Jun;45(3):e481556. doi: 10.1200/EDBK-25-481556. Epub 2025 May 7.	Braverman EL	Am Soc Clin Oncol Educ Book	2025	2025/05/07	PMC12511530	NIHMS2115367	10.1200/EDBK-25-481556
40299683	A Systematic Review of Pneumonitis Following Treatment with Immune Checkpoint Inhibitors and Radiotherapy	Yerolatsite M, Torounidou N, Amylidi AL, Rapti IC, Zarkavelis G, Kampletsas E, Voulgari PV.	Biomedicines. 2025 Apr 12;13(4):946. doi: 10.3390/biomedicines13040946.	Yerolatsite M	Biomedicines	2025	2025/04/29	PMC12025308		10.3390/biomedicines13040946
40290716	Symmetric lung injury computed tomography pattern in pembrolizumab-induced severe pneumonitis	Stefanidis K, Mulita F, Arvaniti A, Christakos E, Fergadis E, Rafailidis V, Liolis E, Leivaditis V, Konstantelou E, Antzoulas A, Litsas D, Koletsis E, Yusuf G.	Kardiochir Torakochirurgia Pol. 2025 Mar;22(1):70-72. doi: 10.5114/kitp.2025.148532. Epub 2025 Mar 14.	Stefanidis K	Kardiochir Torakochirurgia Pol	2025	2025/04/28	PMC12019976		10.5114/kitp.2025.148532
40285957	Safety of bronchial artery infusion immunotherapy: from comparative analysis in beagle canines to clinical validation	Liu B, Zhou J, He W, Xie B, Zhang R, Cheng X, Zhang Y, Xu L, Guo S.	Discov Oncol. 2025 Apr 26;16(1):621. doi: 10.1007/s12672-025-02398-2.	Liu B	Discov Oncol	2025	2025/04/26	PMC12033145		10.1007/s12672-025-02398-2
40267835	Systemic immune characteristics predicting toxicity to immune checkpoint inhibitors in patients with advanced breast cancer	Qi Y, Ge H, Sun X, Wei Y, Zhai J, Qian H, Mo H, Ma F.	J Autoimmun. 2025 May;153:103423. doi: 10.1016/j.jaut.2025.103423. Epub 2025 Apr 22.	Qi Y	J Autoimmun	2025	2025/04/23			10.1016/j.jaut.2025.103423
40265506	Immune checkpoint inhibitor-associated pneumonitis: focus on diagnosis and underlying mechanisms	Khoury M, Faiz SA, Sheshadri A.	Curr Opin Pulm Med. 2025 Jul 1;31(4):335-343. doi: 10.1097/MCP.0000000000001175. Epub 2025 Apr 23.	Khoury M	Curr Opin Pulm Med	2025	2025/04/23			10.1097/MCP.0000000000001175
40248733	Analysis of baseline interstitial lung abnormality on the risk of checkpoint inhibitor-related pneumonitis and survival in advanced non-small cell lung cancer patients treated with first-line PD-1/PD-L1 inhibitors	Li Y, Liang S, Du Y, Yao J, Jiang Y, Lu W, Wu Q, Yamaguchi F, Jakopović M, Brueckl WM, Wang D, Zhang F, Wang Q, Lv T, Zhan P.	Transl Lung Cancer Res. 2025 Mar 31;14(3):912-930. doi: 10.21037/tlcr-2025-150. Epub 2025 Mar 20.	Li Y	Transl Lung Cancer Res	2025	2025/04/18	PMC12000954		10.21037/tlcr-2025-150
40241002	Clinical features of immune checkpoint inhibitor-related pneumonitis in older patients with lung cancer receiving immune checkpoint inhibitors-based therapy: a retrospective study	Liu J, Zhou D, Wu N, Liu J, Wang X.	BMC Geriatr. 2025 Apr 16;25(1):251. doi: 10.1186/s12877-025-05905-w.	Liu J	BMC Geriatr	2025	2025/04/16	PMC12001683		10.1186/s12877-025-05905-w
40226598	Clinical management of checkpoint inhibitor pneumonitis: Focus, challenges, and future directions	Xu Y, Chen R, Pan R, Gao X, Huang H, Wang M.	Chin Med J Pulm Crit Care Med. 2025 Mar 8;3(1):29-40. doi: 10.1016/j.pccm.2024.12.001. eCollection 2025 Mar.	Xu Y	Chin Med J Pulm Crit Care Med	2025	2025/04/14	PMC11993061		10.1016/j.pccm.2024.12.001
40171983	Late-onset recurrent immune checkpoint inhibitor-related pneumonitis after cessation of pembrolizumab: a case report	Köylü B, Kıkılı Cİ, Dikensoy Ö, Selçukbiricik F.	Immunotherapy. 2025 Apr;17(5):317-320. doi: 10.1080/1750743X.2025.2488609. Epub 2025 Apr 2.	Köylü B	Immunotherapy	2025	2025/04/02	PMC12045559		10.1080/1750743X.2025.2488609
40145913	Immune Checkpoint Inhibitor-associated Pneumonitis: A Narrative Review	Li C, Faiz SA, Boysen-Osborn M, Sheshadri A, Wattana MK.	West J Emerg Med. 2025 Mar;26(2):210-218. doi: 10.5811/westjem.20305.	Li C	West J Emerg Med	2025	2025/03/27	PMC11931710		10.5811/westjem.20305
40104725	Amyopathic dermatomyositis associated with immune checkpoint inhibitor therapy in lung adenocarcinoma: a case report	Zhang Z, Uemura T, Guo P.	Transl Cancer Res. 2025 Feb 28;14(2):1500-1505. doi: 10.21037/tcr-2024-2364. Epub 2025 Feb 26.	Zhang Z	Transl Cancer Res	2025	2025/03/19	PMC11912058		10.21037/tcr-2024-2364
40086403	Insights on immune profile, pathogenesis and differential diagnosis of hypersensitivity pneumonitis and pulmonary sarcoidosis-A holistic review and bibliometric analysis	Dasgupta S, Paul I.	Respir Investig. 2025 May;63(3):346-357. doi: 10.1016/j.resinv.2025.03.002. Epub 2025 Mar 13.	Dasgupta S	Respir Investig	2025	2025/03/14			10.1016/j.resinv.2025.03.002
40070789	Timing of thoracic radiotherapy combined with immunotherapy influences pulmonary injury	Yuan J, Liu Q, Liu X, Zheng X, Nan X, Shi X, Zhong S, Sun B, Hao P, Wang S, Gao Y.	Oncol Lett. 2025 Mar 4;29(4):206. doi: 10.3892/ol.2025.14953. eCollection 2025 Apr.	Yuan J	Oncol Lett	2025	2025/03/12	PMC11894510		10.3892/ol.2025.14953
40056277	High incidence of immune checkpoint inhibitor-induced pneumonitis in patients with non-small cell lung cancer and interstitial pneumonia, regardless of honeycomb lung or forced vital capacity: results from a multicenter retrospective study	Ishida Y, Ikeda S, Harada T, Sakakibara-Konishi J, Yokoo K, Kikuchi H, Iwasawa T, Misumi T, Konno S, Ogura T.	Int J Clin Oncol. 2025 May;30(5):904-913. doi: 10.1007/s10147-025-02732-2. Epub 2025 Mar 8.	Ishida Y	Int J Clin Oncol	2025	2025/03/08			10.1007/s10147-025-02732-2
40037874	Peripheral CD4(+) T Cells Predict T Cell Immunity in Lung Tissues of Non-small Cell Lung Cancer Patients	Tone M, Isono T, Yamamoto Y, Takeda Y, Shintani Y, Kumanogoh A, Wada H, Iwahori K.	Anticancer Res. 2025 Mar;45(3):909-920. doi: 10.21873/anticanres.17478.	Tone M	Anticancer Res	2025	2025/03/04			10.21873/anticanres.17478
40028319	Case report: Long-term survival in synchronous double primary malignancies of lung adenocarcinomas and esophageal squamous cell carcinoma treated with definitive chemoradiotherapy and SBRT combined with anti-PD-1	Zeng R, Zhou X, Ou K, Chen W, Yang C, Wang T, Li Y, Zha Y, Li M, Zhang J.	Front Immunol. 2025 Feb 14;16:1548176. doi: 10.3389/fimmu.2025.1548176. eCollection 2025.	Zeng R	Front Immunol	2025	2025/03/03	PMC11867956		10.3389/fimmu.2025.1548176
40024929	Single-cell transcriptome sequencing reveals the immune microenvironment in bronchoalveolar lavage fluid of checkpoint inhibitor-related pneumonitis	Zheng L, Lin F, Cai D, Zhang L, Yin C, Qi Y, Sun L, Li L, Chen X, Zhu J, Sun J.	Cancer Immunol Immunother. 2025 Mar 1;74(4):128. doi: 10.1007/s00262-025-03983-8.	Zheng L	Cancer Immunol Immunother	2025	2025/03/02	PMC11872840		10.1007/s00262-025-03983-8
39993540	Early Prediction of Radiation Pneumonitis in Patients With Lung Cancer Treated With Immunotherapy Through Monitoring of Plasma Chemokines	Xiao L, Li Y, Wang S, Fan L, Li Q, Fan Z, Wang X, Ma L, Xu D, Yu Y, Han G, Yuan X, Liu B.	Int J Radiat Oncol Biol Phys. 2025 Aug 1;122(5):1238-1247. doi: 10.1016/j.ijrobp.2025.02.011. Epub 2025 Feb 22.	Xiao L	Int J Radiat Oncol Biol Phys	2025	2025/02/24			10.1016/j.ijrobp.2025.02.011
39981166	Steroid-Refractory Immune-Related Hepatitis Caused by Pembrolizumab with Stage IVB Non-Small Cell Lung Cancer: A Case Report	Hamaguchi T, Ueno M, Kobayashi S, Tezuka S, Morimoto M, Kato T, Saito H, Sato S, Furuse J, Maeda S.	Case Rep Gastroenterol. 2024 Dec 23;19(1):14-21. doi: 10.1159/000542598. eCollection 2025 Jan-Dec.	Hamaguchi T	Case Rep Gastroenterol	2024	2025/02/21	PMC11666266		10.1159/000542598
39981028	Comparative Analysis of Concurrent vs Sequential Administration of anti-PD-1 Following Thoracic Radiotherapy: Impact on Lung Tissue Damage	Yan P, Wang Z, Wang Y, Liu Y, Tong A, Sun M.	Dose Response. 2025 Feb 20;23(1):15593258251322324. doi: 10.1177/15593258251322324. eCollection 2025 Jan-Mar.	Yan P	Dose Response	2025	2025/02/21	PMC11840853		10.1177/15593258251322324
39977708	Radiomics and Deep Learning Prediction of Immunotherapy-Induced Pneumonitis From Computed Tomography	Smith DS, Lippenszky L, LeNoue-Newton ML, Jain NM, Mittendorf KF, Micheel CM, Cella PA, Wolber J, Osterman TJ.	JCO Clin Cancer Inform. 2025 Feb;9:e2400198. doi: 10.1200/CCI-24-00198. Epub 2025 Feb 20.	Smith DS	JCO Clin Cancer Inform	2025	2025/02/20	PMC11867800		10.1200/CCI-24-00198
39970788	Utility of serum Krebs von den Lungen-6 and surfactant protein-D levels for the diagnosis of immune checkpoint inhibitor-induced immune-related pneumonitis	Nakai S, Karayama M, Inoue Y, Yasui H, Hozumi H, Suzuki Y, Furuhashi K, Fujisawa T, Enomoto N, Funayama S, Ichikawa S, Goshima S, Inui N, Suda T.	Respir Investig. 2025 May;63(3):259-264. doi: 10.1016/j.resinv.2025.02.005. Epub 2025 Feb 18.	Nakai S	Respir Investig	2025	2025/02/19			10.1016/j.resinv.2025.02.005
39961795	Validation of Immune-Related Adverse Event (irAE) Case Definitions in a Real-World Lung Cancer Population	Heyward JS, Segal JB, Mehta HB, Murray JC.	Pharmacoepidemiol Drug Saf. 2025 Feb;34(2):e70100. doi: 10.1002/pds.70100.	Heyward JS	Pharmacoepidemiol Drug Saf	2025	2025/02/17	PMC11970256	NIHMS2060830	10.1002/pds.70100
39945842	High radiation dose in chemoradiotherapy followed by immunotherapy with durvalumab in patients with stage III non-small cell lung cancer does not increase risk for pneumonitis	Schragel F, Matousek M, Resl C, Kreye G, Le NS, Errhalt P, Georg P, Hackner K.	Strahlenther Onkol. 2025 Jun;201(6):656-665. doi: 10.1007/s00066-025-02369-0. Epub 2025 Feb 13.	Schragel F	Strahlenther Onkol	2025	2025/02/13	PMC12119742		10.1007/s00066-025-02369-0
39935545	An Adverse Double-Hit by Pembrolizumab: A Case Report of Bullous Pemphigoid and Pneumonitis	Chatzigrigoriadis C, Avramidis P, Davoulos C, Dimitrakopoulos FI, Eleftherakis G, Petropoulou C, Sperdouli D, Stergiopoulos GM, Galiatsatos P, Assimakopoulos S.	J Med Cases. 2025 Feb;16(2):69-76. doi: 10.14740/jmc5089. Epub 2025 Feb 2.	Chatzigrigoriadis C	J Med Cases	2025	2025/02/12	PMC11809608		10.14740/jmc5089
39929164	Characteristics and Risk Factors of Immune Checkpoint Inhibitor-Related Pneumonitis in Non-Small Cell Lung Cancer: A Retrospective Study	Cui L, Cheng K, Cui M, Li X.	Oncology. 2025;103(8):699-708. doi: 10.1159/000543556. Epub 2025 Feb 10.	Cui L	Oncology	2025	2025/02/10			10.1159/000543556
39901280	Evaluating risk factors for Trastuzumab-Deruxtecan Pneumonitis in patients with metastatic breast cancer	Henricks J, Haddad T, Ahmed O, Schoenhals J, Kumar P, Wilson R, Ma J, Wang JG, Wert M, Esguerra V, Bentley I, Johnson K, Stover D, Jhawar SR, Gatti-Mays M, Ho K.	Breast Cancer Res. 2025 Feb 3;27(1):16. doi: 10.1186/s13058-025-01967-1.	Henricks J	Breast Cancer Res	2025	2025/02/03	PMC11792225		10.1186/s13058-025-01967-1
39898396	Imaging Findings of Complications of New Anticancer Drugs	Jang JS, Park HJ, Suh CH, Won SE, Lee ES, Kim N, Lee DW, Kim KW.	Korean J Radiol. 2025 Feb;26(2):156-168. doi: 10.3348/kjr.2024.0195.	Jang JS	Korean J Radiol	2025	2025/02/03	PMC11794286		10.3348/kjr.2024.0195
39794938	Krebs von den Lungen-6 surveillance in immune checkpoint inhibitor-induced pneumonitis	Matsukane R, Nakamura S, Minami H, Tsubouchi K, Yoneshima Y, Hata K, Yasukochi S, Suetsugu K, Okamoto I, Hirota T.	J Immunother Cancer. 2024 Dec 22;12(12):e010114. doi: 10.1136/jitc-2024-010114.	Matsukane R	J Immunother Cancer	2024	2025/01/11	PMC11664336		10.1136/jitc-2024-010114
39757956	PD-1/PD-L1 inhibitors related adverse events: A bibliometric analysis from 2014 to 2024	Song Q, Yu Z, Lu W, Zhuo Z, Chang L, Mei H, Cui Y, Zhang D.	Hum Vaccin Immunother. 2025 Dec;21(1):2424611. doi: 10.1080/21645515.2024.2424611. Epub 2025 Jan 6.	Song Q	Hum Vaccin Immunother	2025	2025/01/06	PMC12934156		10.1080/21645515.2024.2424611
39751662	Cytokine profile of bronchoalveolar lavage in patients with and without checkpoint inhibitor pneumonitis	Ploch M, Zhao S, Wei L, Englert JA, Cohen SP, Inks MA, Meara AS, Fussner LA, Owen DH, Ho K.	Cancer Immunol Immunother. 2025 Jan 3;74(2):46. doi: 10.1007/s00262-024-03902-3.	Ploch M	Cancer Immunol Immunother	2025	2025/01/03	PMC11699005		10.1007/s00262-024-03902-3
39733813	Association of interstitial lung abnormalities with cytotoxic agent-induced pneumonitis in patients with malignancy	Oishi K, Hozumi H, Yoshizawa N, Ichikawa S, Inoue Y, Yasui H, Suzuki Y, Karayama M, Furuhashi K, Enomoto N, Fujisawa T, Goshima S, Inui N, Suda T.	Respir Med. 2025 Feb;237:107924. doi: 10.1016/j.rmed.2024.107924. Epub 2024 Dec 27.	Oishi K	Respir Med	2025	2024/12/29			10.1016/j.rmed.2024.107924
39720604	Efficacy and safety of perioperative sintilimab plus platinum-based chemotherapy for potentially resectable stage IIIB non-small cell lung cancer (periSCOPE): an open-label, single-arm, phase II trial	Yu X, Huang C, Du L, Wang C, Yang Y, Yu X, Lin S, Yang C, Zhao H, Cai S, Wang Z, Wang L, Guo X, Zhang B, Yu Z, He J, Ma K.	EClinicalMedicine. 2024 Dec 7;79:102997. doi: 10.1016/j.eclinm.2024.102997. eCollection 2025 Jan.	Yu X	EClinicalMedicine	2024	2024/12/25	PMC11667015		10.1016/j.eclinm.2024.102997
39719541	Novel radiogenomics approach to predict and characterize pneumonitis in stage III NSCLC	Delasos L, Khorrami M, Viswanathan VS, Jazieh K, Ding Y, Mutha P, Stephans K, Gupta A, Pennell NA, Patil PD, Higgins K, Madabhushi A.	NPJ Precis Oncol. 2024 Dec 24;8(1):290. doi: 10.1038/s41698-024-00790-9.	Delasos L	NPJ Precis Oncol	2024	2024/12/24	PMC11668872		10.1038/s41698-024-00790-9
39697686	Sequential Use of Prednisolone and Cyclosporine Is Effective in the Management of Immunotherapy-Related Hemolytic Anemia	Verghese C, Brahmbhatt N, Ghous G, Meleveedu K, Vander Velde N, Hunter M, Parameshwaran H.	J Hematol. 2024 Dec;13(6):285-289. doi: 10.14740/jh1344. Epub 2024 Dec 2.	Verghese C	J Hematol	2024	2024/12/19	PMC11650556		10.14740/jh1344
39691260	A phase 2 study of frontline pembrolizumab in follicular lymphoma	Ho C, Zhu S, Gooley T, Gujral TS, Lynch RC, Poh C, Shadman M, Smith SD, Tseng Y, Gopal AK.	EJHaem. 2024 Oct 10;5(6):1173-1181. doi: 10.1002/jha2.1029. eCollection 2024 Dec.	Ho C	EJHaem	2024	2024/12/18	PMC11647716		10.1002/jha2.1029
39688181	Pathological Complete Response to a Single Dose of Pembrolizumab-Based Chemoimmunotherapy for Squamous Cell Carcinoma of the Lung: A Case Report	Matsumura Y, Ichihara S, Nii K, Nanjo K, Kadota N, Okano Y, Machida H, Hatakeyama N, Hino H, Naruse K, Shinohara T, Sakiyama S, Takeuchi E.	Thorac Cancer. 2025 Jan;16(2):e15519. doi: 10.1111/1759-7714.15519. Epub 2024 Dec 17.	Matsumura Y	Thorac Cancer	2025	2024/12/17	PMC11735731		10.1111/1759-7714.15519
39687621	Serum cytokines as a biomarker for immune checkpoint inhibitor toxicity in patients with pleural mesothelioma	Farooqi SJ, Zhao Z, Öjlert ÅK, Thunold S, Juul HV, Bjaanæs MM, Horndalsveen H, Nymoen HMG, Helland Å, Haakensen VD.	Front Immunol. 2024 Dec 2;15:1480183. doi: 10.3389/fimmu.2024.1480183. eCollection 2024.	Farooqi SJ	Front Immunol	2024	2024/12/17	PMC11647018		10.3389/fimmu.2024.1480183
39675428	Frequency and Consequences of Immune Checkpoint Inhibitor-Associated Inflammatory Changes in Different Organs: An Autopsy Study Over 13 -Years	Maccio U, Wicki A, Ruschitzka F, Beuschlein F, Wolleb S, Varga Z, Moch H.	Mod Pathol. 2025 Apr;38(4):100683. doi: 10.1016/j.modpat.2024.100683. Epub 2024 Dec 14.	Maccio U	Mod Pathol	2025	2024/12/15			10.1016/j.modpat.2024.100683
39672787	Clinical, Dosimetric and Radiomic Features Predictive of Lung Toxicity After (Chemo)Radiotherapy	Evin C, Razakamanantsoa L, Gardavaud F, Papillon L, Boulaala H, Ferrer L, Gallinato O, Colin T, Moussa SB, Harfouch Y, Foulquier JN, Guillerm S, Bibault JE, Huguet F, Wagner M, Rivin Del Campo E.	Clin Lung Cancer. 2025 Mar;26(2):93-103.e1. doi: 10.1016/j.cllc.2024.11.003. Epub 2024 Nov 20.	Evin C	Clin Lung Cancer	2025	2024/12/13			10.1016/j.cllc.2024.11.003
39670023	Lower respiratory tract microbiome is associated with checkpoint inhibitor pneumonitis in lung cancer patients	Zhang D, Fan J, Liu X, Gao X, Zhou Q, Zhao J, Xu Y, Zhong W, Oh IJ, Chen M, Wang M.	Transl Lung Cancer Res. 2024 Nov 30;13(11):3189-3201. doi: 10.21037/tlcr-24-853. Epub 2024 Nov 27.	Zhang D	Transl Lung Cancer Res	2024	2024/12/13	PMC11632428		10.21037/tlcr-24-853
39650655	Clinical characteristics and biomarkers of severe immune checkpoint inhibitor-related pneumonitis triggered by immunotherapy followed by radiation: a case report	Zhu Y, Yu J, Ren Q, Wu X, Xu H, Tian T, Liu J.	Front Immunol. 2024 Nov 22;15:1454114. doi: 10.3389/fimmu.2024.1454114. eCollection 2024.	Zhu Y	Front Immunol	2024	2024/12/09	PMC11621207		10.3389/fimmu.2024.1454114
39623374	Immune checkpoint inhibitor-related pneumonitis following discontinuation of pembrolizumab in a patient with advanced lung adenocarcinoma: a case report and literature review	Wang H, Jin Y, Liu P, Zhou J, Fan N, Li M.	BMC Pulm Med. 2024 Dec 2;24(1):597. doi: 10.1186/s12890-024-03424-9.	Wang H	BMC Pulm Med	2024	2024/12/02	PMC11613465		10.1186/s12890-024-03424-9
39615497	Primary lung tumour stereotactic body radiotherapy followed by concurrent mediastinal chemoradiotherapy and adjuvant immunotherapy for locally advanced non-small-cell lung cancer: a multicentre, single-arm, phase 2 trial	Heinzerling JH, Mileham KF, Robinson MM, Symanowski JT, Induru RR, Brouse GM, Corso CD, Prabhu RS, Haggstrom DE, Moeller BJ, Bobo WE, Fasola CE, Thakkar VV, Pal SE, Gregory JM, Norek SL, Begic XJ, Kesarwala AH, Burri SH, Simone CB 2nd.	Lancet Oncol. 2025 Jan;26(1):85-97. doi: 10.1016/S1470-2045(24)00573-4. Epub 2024 Nov 29.	Heinzerling JH	Lancet Oncol	2025	2024/11/30			10.1016/S1470-2045(24)00573-4
39590170	Inflammatory Mesenteric Disease and Sarcoidosis-like Reaction in a Patient with Lung Adenocarcinoma Who Received Pembrolizumab: Paraneoplastic Syndrome, Secondary to Checkpoint Inhibitor or Chance Finding?	Posado-Domínguez L, Escribano-Iglesias M, Bellido-Hernández L, León-Gil JG, Gómez-Muñoz MA, Gómez-Caminero López F, Martín-Galache M, Inés-Revuelta SM, Fonseca-Sánchez E.	Curr Oncol. 2024 Nov 18;31(11):7319-7329. doi: 10.3390/curroncol31110540.	Posado-Domínguez L	Curr Oncol	2024	2024/11/26	PMC11592753		10.3390/curroncol31110540
39590114	Esophagitis and Pneumonitis Related to Concurrent Chemoradiation ± Durvalumab Consolidation in Unresectable Stage III Non-Small-Cell Lung Cancer: Risk Assessment and Management Recommendations Based on a Modified Delphi Process	Brade AM, Bahig H, Bezjak A, Juergens RA, Lynden C, Marcoux N, Melosky B, Schellenberg D, Snow S.	Curr Oncol. 2024 Oct 23;31(11):6512-6535. doi: 10.3390/curroncol31110483.	Brade AM	Curr Oncol	2024	2024/11/26	PMC11593044		10.3390/curroncol31110483
39589860	Identifying risk factors and biomarkers for severe CIP in lung cancer patients- a retrospective case series study	Wu G, Qu J, Zheng J, Wu B, Wang T, Gan Y, Jiang N, Li Y, Liu J, Zhou J, Zhou J.	Immunotherapy. 2024;16(18-19):1131-1140. doi: 10.1080/1750743X.2024.2429369. Epub 2024 Nov 26.	Wu G	Immunotherapy	2024	2024/11/26	PMC11633429		10.1080/1750743X.2024.2429369
39582280	Predicting Immune Checkpoint Inhibitor-Related Pneumonitis via Computed Tomography and Whole-Lung Analysis Deep Learning	Wang N, Zhao Z, Duan Z, Xie F.	Curr Med Imaging. 2024;20:e15734056314192. doi: 10.2174/0115734056314192241002075034.	Wang N	Curr Med Imaging	2024	2024/11/25			10.2174/0115734056314192241002075034
39578288	Clinical and histopathological features of immune checkpoint inhibitor-induced lung toxicity	Rolim I, Lopez-Beltran A, Ip J, Nunes B, Coelho R, Pantarotto M, Gil N, Farver C.	Virchows Arch. 2025 Jul;487(1):47-59. doi: 10.1007/s00428-024-03976-5. Epub 2024 Nov 23.	Rolim I	Virchows Arch	2025	2024/11/22			10.1007/s00428-024-03976-5
39578169	Clinical Characteristics and Management of Checkpoint Inhibitor Pneumonitis in Non-Small-Cell Lung Cancer Patients After Neoadjuvant Immunotherapy	Jiang L, Jiang S, Miao W, Shen Y, Bolotina L, Zhu H, Zou N, Tian Y, Pan H, Huang J, Ryabov A, Luo Q.	Clin Lung Cancer. 2025 Jan;26(1):e91-e98. doi: 10.1016/j.cllc.2024.10.012. Epub 2024 Oct 28.	Jiang L	Clin Lung Cancer	2025	2024/11/22			10.1016/j.cllc.2024.10.012
39574136	Pneumonitis after normofractionated radioimmunotherapy: a method for dosimetric evaluation	Kraus KM, Bauer C, Steinhelfer L, Feuerecker B, Martins JC, Fischer JC, Borm KJ, Peeken JC, Bernhardt D, Combs SE.	Radiat Oncol. 2024 Nov 22;19(1):169. doi: 10.1186/s13014-024-02561-z.	Kraus KM	Radiat Oncol	2024	2024/11/22	PMC11583538		10.1186/s13014-024-02561-z
39574050	Cyclosporine successfully treats steroid-resistant checkpoint inhibitor-related pneumonitis: a case report	Deng J, Guan W, Hu M, Deng H, Mo W, Li R, Sun N, Zhou C, Lin X.	BMC Pulm Med. 2024 Nov 21;24(1):577. doi: 10.1186/s12890-024-03258-5.	Deng J	BMC Pulm Med	2024	2024/11/22	PMC11580203		10.1186/s12890-024-03258-5
39558325	Prospective multicenter study of camrelizumab in real-world settings for asian patients with esophageal squamous cell carcinoma	Li T, Dai Y, Fu X, Cai Q, Ke D, Yao Q, Li J.	BMC Cancer. 2024 Nov 18;24(1):1421. doi: 10.1186/s12885-024-13196-4.	Li T	BMC Cancer	2024	2024/11/19	PMC11572322		10.1186/s12885-024-13196-4
39540661	Nivolumab and sunitinib in patients with advanced bone sarcomas: A multicenter, single-arm, phase 2 trial	Palmerini E, Lopez Pousa A, Grignani G, Redondo A, Hindi N, Provenzano S, Sebio A, Lopez Martin JA, Valverde C, Martinez Trufero J, Gutierrez A, de Alava E, Aparisi Gomez MP, D'Ambrosio L, Collini P, Bazzocchi A, Moura DS, Ibrahim T, Stacchiotti S, Broto JM.	Cancer. 2025 Jan 1;131(1):e35628. doi: 10.1002/cncr.35628. Epub 2024 Nov 14.	Palmerini E	Cancer	2025	2024/11/14	PMC11694334		10.1002/cncr.35628
39516037	Viral pneumonia in a patient treated with pembrolizumab - similarity with immune-related pneumonitis	Podhorec J, Jakubíková L, Bílek O, Kiss I, Poprach A.	Klin Onkol. 2024;37(5):380-383. doi: 10.48095/ccko2024380.	Podhorec J	Klin Onkol	2024	2024/11/08			10.48095/ccko2024380
39490906	Evaluation of Radiation Pneumonitis in a Phase 2 Study of Consolidation Immunotherapy With Nivolumab and Ipilimumab or Nivolumab Alone Following Concurrent Chemoradiation Therapy for Unresectable Stage IIIA/IIIB Non-Small Cell Lung Cancer	Weisman M, Durm G, Shields MD, Hanna NH, Althouse S, Lautenschlaeger T.	Int J Radiat Oncol Biol Phys. 2025 Mar 1;121(3):720-727. doi: 10.1016/j.ijrobp.2024.09.050. Epub 2024 Oct 26.	Weisman M	Int J Radiat Oncol Biol Phys	2025	2024/11/04			10.1016/j.ijrobp.2024.09.050
39482589	Anti-PD-1 immunotherapy for the treatment of metastatic urothelial carcinoma in a kidney transplant recipient: a case report	Huang H, Dai Z, Jiang Z, Li X, Ma L, Ji Z, Fan X.	BMC Nephrol. 2024 Oct 31;25(1):390. doi: 10.1186/s12882-024-03825-2.	Huang H	BMC Nephrol	2024	2024/11/01	PMC11529296		10.1186/s12882-024-03825-2
39435523	First-line chemoimmunotherapy for patients with small-cell lung cancer and interstitial lung abnormality: CIP risk and prognostic analysis	Li Y, Jiang Y, Pan L, Yao J, Liang S, Du Y, Wang D, Liu H, Zhang F, Wang Q, Lv T, Zhan P.	Thorac Cancer. 2024 Dec;15(34):2437-2448. doi: 10.1111/1759-7714.15471. Epub 2024 Oct 22.	Li Y	Thorac Cancer	2024	2024/10/22	PMC11609049		10.1111/1759-7714.15471
39410563	Transforming Lung Cancer Management: A Promising Case Study of Immune Checkpoint Inhibitor Success Following a Multidisciplinary Approach	Nishimura T, Fujimoto H, Fujiwara T, Okano T, Yasuma T, Gabazza EC, Ibata H, Kobayashi T.	Diagnostics (Basel). 2024 Sep 28;14(19):2159. doi: 10.3390/diagnostics14192159.	Nishimura T	Diagnostics (Basel)	2024	2024/10/16	PMC11475724		10.3390/diagnostics14192159
39398227	Dose-Volume Constraints Parameters for Lung Tissue in Thoracic Radiotherapy Following Immune Checkpoint Inhibitor Treatment	Wang K, Yang F, Feng C, Xu F, Li L, Duan J, Yuan S.	J Inflamm Res. 2024 Oct 9;17:7141-7154. doi: 10.2147/JIR.S484489. eCollection 2024.	Wang K	J Inflamm Res	2024	2024/10/14	PMC11471064		10.2147/JIR.S484489
39395887	Radiomics Biomarkers to Predict Checkpoint Inhibitor Pneumonitis in Non-small Cell Lung Cancer	Du Y, Zhang S, Jia X, Zhang X, Li X, Pan L, Li Z, Niu G, Liang T, Guo H.	Acad Radiol. 2025 Mar;32(3):1685-1695. doi: 10.1016/j.acra.2024.09.053. Epub 2024 Oct 11.	Du Y	Acad Radiol	2025	2024/10/12			10.1016/j.acra.2024.09.053
39391258	Sudden Vision Loss in a Patient With Renal Cell Carcinoma: A Potential Indicator of Choroidal Metastasis	Kührer N, Haas G, Wafa H, Klinglmair G, Pichler R.	Cureus. 2024 Oct 9;16(10):e71138. doi: 10.7759/cureus.71138. eCollection 2024 Oct.	Kührer N	Cureus	2024	2024/10/11	PMC11465728		10.7759/cureus.71138
39379903	Risk factors for relapse of immune-related pneumonitis after 6-week oral prednisolone therapy: a follow-up analysis of a phase II study	Karayama M, Inui N, Inoue Y, Yasui H, Hozumi H, Suzuki Y, Furuhashi K, Fujisawa T, Enomoto N, Asada K, Nishimoto K, Fujii M, Matsui T, Matsuura S, Hashimoto D, Toyoshima M, Ikeda M, Matsuda H, Inami N, Kaida Y, Funayama S, Ichikawa S, Goshima S, Suda T.	BMC Pulm Med. 2024 Oct 8;24(1):495. doi: 10.1186/s12890-024-03284-3.	Karayama M	BMC Pulm Med	2024	2024/10/08	PMC11462669		10.1186/s12890-024-03284-3
39372036	KL-6 Mucin as Serum Tumor Marker of Metastatic Renal Cancer: A Case Report	Ishida K, Hasegawa G, Takada T, Ogose A, Kawaguchi G, Ikeda Y, Nishiyama H, Hara N, Nishiyama T.	Case Rep Urol. 2024 Sep 27;2024:6648459. doi: 10.1155/2024/6648459. eCollection 2024.	Ishida K	Case Rep Urol	2024	2024/10/07	PMC11452236		10.1155/2024/6648459
39369126	Single-cell landscape of bronchoalveolar immune cells in patients with immune checkpoint inhibitor-related pneumonitis	Zhang Z, Zhang L, Wang K, Xie T, Zhang X, Yu W, Li Y, Shen L, Li R, Peng Z.	NPJ Precis Oncol. 2024 Oct 5;8(1):226. doi: 10.1038/s41698-024-00715-6.	Zhang Z	NPJ Precis Oncol	2024	2024/10/05	PMC11455925		10.1038/s41698-024-00715-6
39351441	Prospects for breast cancer immunotherapy using microRNAs and transposable elements as objects	Mustafin RN.	Explor Target Antitumor Ther. 2024;5(5):1011-1026. doi: 10.37349/etat.2024.00261. Epub 2024 Aug 6.	Mustafin RN	Explor Target Antitumor Ther	2024	2024/10/01	PMC11438560		10.37349/etat.2024.00261
39328636	Docetaxel-Induced Pneumonitis in a Patient With Metastatic Lung Adenocarcinoma	Chua B, Tan YH.	Cureus. 2024 Aug 27;16(8):e67939. doi: 10.7759/cureus.67939. eCollection 2024 Aug.	Chua B	Cureus	2024	2024/09/27	PMC11426334		10.7759/cureus.67939
39312858	The predict factors and clinical prognosis value of immune-related pneumonia of receiving PD-1 inhibitor in advanced non-small cell lung cancer: A retrospective study	Yang J, Lyu M, Feng X, Liu F, Zeng R, Sun X, Bao Z, Zhou L, Gao B, Ni L, Xiang Y.	Int Immunopharmacol. 2024 Dec 5;142(Pt B):113140. doi: 10.1016/j.intimp.2024.113140. Epub 2024 Sep 22.	Yang J	Int Immunopharmacol	2024	2024/09/23			10.1016/j.intimp.2024.113140
39302574	Management of Pulmonary Toxicities Associated with Systemic Therapy in Non Small Cell Lung Cancer	Velimirovic M, Brignola M, Chheng E, Smith M, Hassan KA.	Curr Treat Options Oncol. 2024 Oct;25(10):1297-1311. doi: 10.1007/s11864-024-01257-6. Epub 2024 Sep 20.	Velimirovic M	Curr Treat Options Oncol	2024	2024/09/20	PMC11485481		10.1007/s11864-024-01257-6
39283351	Optimizing inpatient care for lung cancer patients with immune checkpoint inhibitor-related pneumonitis using a clinical care pathway algorithm	Brito-Dellan N, Franco-Vega MC, Ruiz JI, Lu M, Sahar H, Rajapakse P, Lin HY, Peterson C, Leal-Alviarez D, Altay H, Tomy S, Manzano JM.	Support Care Cancer. 2024 Sep 16;32(10):661. doi: 10.1007/s00520-024-08867-8.	Brito-Dellan N	Support Care Cancer	2024	2024/09/16			10.1007/s00520-024-08867-8
39271538	Bronchoalveolar lavage fluid analysis in patients with checkpoint inhibitor pneumonitis	Chen R, Shi Y, Fang N, Shao C, Huang H, Pan R, Xu Y, Wang M, Liu X, Xu K, Zhu R, Wang M.	Cancer Immunol Immunother. 2024 Sep 13;73(11):235. doi: 10.1007/s00262-024-03834-y.	Chen R	Cancer Immunol Immunother	2024	2024/09/13	PMC11399518		10.1007/s00262-024-03834-y
39252865	Adebrelimab plus chemotherapy and sequential thoracic radiotherapy as first-line therapy for extensive-stage small-cell lung cancer (ES-SCLC): a phase II trial	Chen D, Zou B, Li B, Gao A, Huang W, Shao Q, Meng X, Zhang P, Tang X, Hu X, Zhang Y, Guo J, Zhao C, Yuan J, Li Q, Zhu C, Yu J, Wang L.	EClinicalMedicine. 2024 Aug 21;75:102795. doi: 10.1016/j.eclinm.2024.102795. eCollection 2024 Sep.	Chen D	EClinicalMedicine	2024	2024/09/10	PMC11381814		10.1016/j.eclinm.2024.102795
39235641	Outcome of immune checkpoint inhibitor treatment in non-small cell lung cancer patients with interstitial lung abnormalities: clinical utility of subcategorizing interstitial lung abnormalities	Kikuchi R, Watanabe Y, Okuma T, Nakamura H, Abe S.	Cancer Immunol Immunother. 2024 Sep 5;73(11):211. doi: 10.1007/s00262-024-03792-5.	Kikuchi R	Cancer Immunol Immunother	2024	2024/09/05	PMC11377385		10.1007/s00262-024-03792-5
39188308	A Multidisciplinary Approach to Improve the Management of Immune-Checkpoint Inhibitor-Related Pneumonitis	Valente M, Colucci M, Vegni V, Croce V, Bellan C, Rossi G, Gibilisco G, Frongia F, Guazzo R, Ghiribelli C, Bargagli E, Savelli V, Ravara M, Sani T, Simonetti E, Maio M, Calabrò L, Di Giacomo AM.	Onco Targets Ther. 2024 Aug 22;17:673-681. doi: 10.2147/OTT.S470892. eCollection 2024.	Valente M	Onco Targets Ther	2024	2024/08/27	PMC11346482		10.2147/OTT.S470892
39183094	Long-Term Clinical, Radiological, and Mortality Outcomes Following Pneumonitis in Nonsmall Cell Lung Cancer Patients Receiving Immune Checkpoint Inhibitors: A Retrospective Analysis	Soto-Lanza F, Glick L, Chan C, Zhong L, Wilson N, Faiz S, Gandhi S, Naing A, Heymach JV, Shannon VR, Franco-Vega M, Liao Z, Lin SH, Palaskas NL, Wu J, Shroff GS, Altan M, Sheshadri A.	Clin Lung Cancer. 2024 Nov;25(7):624-633.e2. doi: 10.1016/j.cllc.2024.07.017. Epub 2024 Aug 3.	Soto-Lanza F	Clin Lung Cancer	2024	2024/08/25			10.1016/j.cllc.2024.07.017
39156347	Chronic Use of Abemaciclib Leading to Breathlessness and Demise: A Case Report	Burrows JT, Lantz R.	Cureus. 2024 Jul 17;16(7):e64774. doi: 10.7759/cureus.64774. eCollection 2024 Jul.	Burrows JT	Cureus	2024	2024/08/19	PMC11330166		10.7759/cureus.64774
39144348	Real-world retrospective study of anti-PD-1 antibody in combination with chemotherapy as a neoadjuvant treatment strategy for locally advanced resectable esophageal squamous cell carcinoma	Liu C, Yu Y, Shao Y, He L, Wu T, Zheng J, Chen J, Li J.	J Thorac Dis. 2024 Jul 30;16(7):4106-4119. doi: 10.21037/jtd-24-169. Epub 2024 Jul 22.	Liu C	J Thorac Dis	2024	2024/08/15	PMC11320262		10.21037/jtd-24-169
39143662	High-Resolution CT Patterns of Anti-PD1 Checkpoint Inhibitor-Related Pneumonitis in Patients With Lung Cancer	Pan X, Xie X, Chen X, Chen H.	J Comput Assist Tomogr. 2024 Nov-Dec 01;48(6):930-935. doi: 10.1097/RCT.0000000000001643. Epub 2024 Aug 12.	Pan X	J Comput Assist Tomogr	2024	2024/08/15			10.1097/RCT.0000000000001643
39113908	Immune checkpoint inhibitor therapy‑related pneumonitis: How, when and why to diagnose and manage (Review)	Lavalle S, Masiello E, Valerio MR, Aliprandi A, Scandurra G, Gebbia V, Sambataro D.	Exp Ther Med. 2024 Jul 30;28(4):381. doi: 10.3892/etm.2024.12670. eCollection 2024 Oct.	Lavalle S	Exp Ther Med	2024	2024/08/08	PMC11304171		10.3892/etm.2024.12670
39098109	The potential role of lung microbiota and lauroylcarnitine in T-cell activation associated with checkpoint inhibitor pneumonitis	Yu W, Wang K, He Y, Shang Y, Hu X, Deng X, Zhao L, Ma X, Mu X, Li R, Gao Z.	EBioMedicine. 2024 Aug;106:105267. doi: 10.1016/j.ebiom.2024.105267. Epub 2024 Aug 3.	Yu W	EBioMedicine	2024	2024/08/04	PMC11334825		10.1016/j.ebiom.2024.105267
39092378	Pneumonitis Incidence in Patients With Metastatic Non-small Cell Lung Cancer on Immunotherapy: A Systematic Review and Meta-Analysis	Saowapa S, Polpichai N, Siladech P, Wannaphut C, Tanariyakul M, Wattanachayakul P, Lalitnithi P.	Cureus. 2024 Jul 1;16(7):e63615. doi: 10.7759/cureus.63615. eCollection 2024 Jul.	Saowapa S	Cureus	2024	2024/08/02	PMC11293893		10.7759/cureus.63615
39079873	Impact of Durvalumab on the Duration and Complexity of Corticosteroid Therapy for Pneumonitis After Chemoradiotherapy	Murata S, Horinouchi H, Morishita M, Kaku S, Shinno Y, Okuma Y, Yoshida T, Goto Y, Yamamoto N, Kashihara T, Okuma K, Kusumoto M, Ohe Y.	Clin Lung Cancer. 2024 Nov;25(7):e369-e378.e3. doi: 10.1016/j.cllc.2024.06.009. Epub 2024 Jul 2.	Murata S	Clin Lung Cancer	2024	2024/07/30			10.1016/j.cllc.2024.06.009
39066589	Immune-related adverse events requiring hospitalization in patients with lung cancer: implications and insights	Falade A, Zubiri L, Wu CY, Perlman K, Sun J, Hathaway N, Grealish K, Lopiccolo J, Reynolds K, Mooradian MJ.	Oncologist. 2024 Nov 4;29(11):e1615-e1620. doi: 10.1093/oncolo/oyae189.	Falade A	Oncologist	2024	2024/07/27	PMC11546633		10.1093/oncolo/oyae189
39060280	The application of bronchoscopy in the assessment of immune checkpoint inhibitor-related pneumonitis severity and recurrence	Guo C, Zhang Q, Zhou P, Cheng Y, Nie L, Wang G.	Sci Rep. 2024 Jul 25;14(1):17137. doi: 10.1038/s41598-024-66768-6.	Guo C	Sci Rep	2024	2024/07/26	PMC11282261		10.1038/s41598-024-66768-6
39019976	Radiotherapy for patients with locally advanced esophageal squamous cell carcinoma receiving neoadjuvant immunotherapy combined with chemotherapy	Kong Y, Su M, Fang J, Chen M, Zheng C, Jiang Y, Tao K, Wang C, Qiu G, Ji Y, Wang Y, Yang Y.	Sci Rep. 2024 Jul 17;14(1):16495. doi: 10.1038/s41598-024-67419-6.	Kong Y	Sci Rep	2024	2024/07/17	PMC11255317		10.1038/s41598-024-67419-6
39015639	Lethal Immune-Related Pneumonitis after Durvalumab Therapy for Small Cell Lung Cancer: A First Case in China	Li Q, Liu M, Liu Y, Shi F, Yuan S, Di G, Jin H, Shi Y, Zhang W, Yang Z.	Case Rep Oncol. 2024 Jun 19;17(1):673-680. doi: 10.1159/000538429. eCollection 2024 Jan-Dec.	Li Q	Case Rep Oncol	2024	2024/07/17	PMC11249548		10.1159/000538429
39012903	Pre-existing autoimmune disease as a risk factor for immune-related adverse events in cancer patients receiving immune checkpoint inhibitors	Sumimoto H, Noda S, Koide H, Douke Y, Sakai K, Nishikawa A, Tomioka A, Hori M, Nakato H, Kimura Y, Tokuda A, Takano A, Teramoto K, Murata S, Daigo Y.	PLoS One. 2024 Jul 16;19(7):e0306995. doi: 10.1371/journal.pone.0306995. eCollection 2024.	Sumimoto H	PLoS One	2024	2024/07/16	PMC11251620		10.1371/journal.pone.0306995
39002856	A Pilot Trial of Proton-Based Cardiac Sparing Accelerated Fractionated Radiation Therapy in Unresectable Non-small Cell Lung Cancer With Extended Durvalumab Therapy (PARTICLE-D)	Bruno DS, Mitchell C, Dowlati A, Shamp S, Fu P, Rindeau J, Zheng Y, Machtay M, Biswas T.	Pract Radiat Oncol. 2024 Nov-Dec;14(6):e470-e479. doi: 10.1016/j.prro.2024.06.007. Epub 2024 Jul 14.	Bruno DS	Pract Radiat Oncol	2024	2024/07/13			10.1016/j.prro.2024.06.007
38983925	The prognostic impact of severe grade immune checkpoint inhibitor related pneumonitis in non-small cell lung cancer patients	Sun N, Li R, Deng H, Li Q, Deng J, Zhu Y, Mo W, Guan W, Hu M, Liu M, Xie X, Lin X, Zhou C.	Front Oncol. 2024 Jun 25;14:1372532. doi: 10.3389/fonc.2024.1372532. eCollection 2024.	Sun N	Front Oncol	2024	2024/07/10	PMC11231069		10.3389/fonc.2024.1372532
38971385	Phase 2 Trial Assessing Toxicity of Personalized Response-Based Radiation Treatment in Patients With Locally Advanced Non-Small Cell Lung Cancer	Edwards DM, Schonewolf CA, Rice JD, Schipper M, Haken RKT, Matuszak M, Balter J, Jarema D, Arenberg DA, Piert M, Qin A, Kalemkerian GP, Schneider BJ, Ramnath N, Chapman CH, Elliott DA, Lawrence TS, Hearn J, Hayman JA, Jolly S.	Int J Radiat Oncol Biol Phys. 2024 Dec 1;120(5):1332-1343. doi: 10.1016/j.ijrobp.2024.06.018. Epub 2024 Jul 4.	Edwards DM	Int J Radiat Oncol Biol Phys	2024	2024/07/06			10.1016/j.ijrobp.2024.06.018
38970243	Acute Eosinophilic Pneumonia Induced by Immune Checkpoint Inhibitor and Anti-TIGIT Therapy	Mohammed A, Tang B, Sadikot S, Barmaimon G.	Am J Case Rep. 2024 Jul 6;25:e943740. doi: 10.12659/AJCR.943740.	Mohammed A	Am J Case Rep	2024	2024/07/06	PMC11322792		10.12659/AJCR.943740
38956899	Lung squamous cell carcinoma responding to nivolumab retreatment six years after initial treatment: A case report	Kono K, Nakashima K, Tsubata Y, Amano Y, Kawakado K, Yanagawa T, Isobe T.	Thorac Cancer. 2024 Aug;15(22):1714-1717. doi: 10.1111/1759-7714.15267. Epub 2024 Jul 2.	Kono K	Thorac Cancer	2024	2024/07/03	PMC11293919		10.1111/1759-7714.15267
38927951	Toxicity-Induced Discontinuation of Immune Checkpoint Inhibitors in Metastatic Urothelial Cancer: 6-Year Experience from a Specialized Uro-Oncology Center	Rodler S, Aydogdu C, Brinkmann I, Berg E, Kopliku R, Götz M, Ivanova T, Tamalunas A, Schulz GB, Heinemann V, Stief CG, Casuscelli J.	Cancers (Basel). 2024 Jun 18;16(12):2246. doi: 10.3390/cancers16122246.	Rodler S	Cancers (Basel)	2024	2024/06/27	PMC11201648		10.3390/cancers16122246
38886156	Investigating risk factors and treatment options for severe, partially steroid responsive, and steroid-refractory checkpoint inhibitor pneumonitis	Moodabagil M, Easterling R, Peng J, Abu-Sbeih H, Meara A, Donnelly E, Owen DH, Ho K.	Oncologist. 2024 Nov 4;29(11):e1575-e1585. doi: 10.1093/oncolo/oyae147.	Moodabagil M	Oncologist	2024	2024/06/17	PMC11546723		10.1093/oncolo/oyae147
38883641	Atezolizumab and nintedanib in patients with non-small cell lung cancer and interstitial lung disease	Yamaguchi T, Shimizu J, Shigematsu F, Watanabe N, Hasegawa T, Horio Y, Inaba Y, Fujiwara Y.	J Thorac Dis. 2024 May 31;16(5):3371-3380. doi: 10.21037/jtd-24-45. Epub 2024 May 21.	Yamaguchi T	J Thorac Dis	2024	2024/06/17	PMC11170387		10.21037/jtd-24-45
38828610	Risk factors for severe immune-related pneumonitis after nivolumab plus ipilimumab therapy for non-small cell lung cancer	Sumi T, Sekikawa M, Koshino Y, Nagayama D, Nagahisa Y, Matsuura K, Shijubou N, Kamada K, Suzuki K, Ikeda T, Michimata H, Watanabe H, Yamada Y, Osuda K, Tanaka Y, Chiba H.	Thorac Cancer. 2024 Jul;15(20):1572-1581. doi: 10.1111/1759-7714.15385. Epub 2024 Jun 3.	Sumi T	Thorac Cancer	2024	2024/06/03	PMC11246787		10.1111/1759-7714.15385
38784310	Early Onset of Severe Interstitial Pneumonitis Associated With Anti-PD-1 Immune Checkpoint Antibody After Pleurodesis	Haga S, Sekine A, Hagiwara E, Kaneko T, Ogura T.	Cureus. 2024 Apr 23;16(4):e58798. doi: 10.7759/cureus.58798. eCollection 2024 Apr.	Haga S	Cureus	2024	2024/05/24	PMC11112396		10.7759/cureus.58798
38783253	Risk factors of immune checkpoint inhibitor-related pneumonitis after neoadjuvant immunochemotherapy for resectable NSCLC	Mao Z, Pang G, Huang X, Chen X, Wu J, Xu X, Teng Z, Tan Y, Wang P.	BMC Pulm Med. 2024 May 23;24(1):253. doi: 10.1186/s12890-024-03041-6.	Mao Z	BMC Pulm Med	2024	2024/05/23	PMC11112843		10.1186/s12890-024-03041-6
38715877	Haemophagocytic Lymphohistiocytosis Following the anti-PD-1 Nivolumab in a Patient with Gastric Cancer and Ankylosing Spondylitis	Long C, Al-Abdulmalek A, Lai J, Haegert DG, Isnard S, Cournoyer D, Routy JP.	Eur J Case Rep Intern Med. 2024 Mar 28;11(5):004370. doi: 10.12890/2024_004370. eCollection 2024.	Long C	Eur J Case Rep Intern Med	2024	2024/05/08	PMC11073590		10.12890/2024_004370
38687915	Identification and Characterization of Immune Checkpoint Inhibitor-Induced Toxicities From Electronic Health Records Using Natural Language Processing	Barman H, Venkateswaran S, Santo AD, Yoo U, Silvert E, Rao K, Raghunathan B, Kottschade LA, Block MS, Chandler GS, Zalis J, Wagner TE, Mohindra R.	JCO Clin Cancer Inform. 2024 Apr;8:e2300151. doi: 10.1200/CCI.23.00151.	Barman H	JCO Clin Cancer Inform	2024	2024/04/30	PMC11161244		10.1200/CCI.23.00151
38659939	Optimizing Inpatient Care for Lung Cancer Patients with Immune Checkpoint Inhibitor- Related Pneumonitis Using a Clinical Care Pathway Algorithm	Brito-Dellan N, Franco-Vega MC, Ruiz JI, Lu M, Sahar H, Rajapakse P, Lin HY, Peterson C, Alviarez DL, Altay H, Tomy S, Manzano JM.	Res Sq [Preprint]. 2024 Apr 12:rs.3.rs-4209489. doi: 10.21203/rs.3.rs-4209489/v1.	Brito-Dellan N	Res Sq	2024	2024/04/25	PMC11042393		10.21203/rs.3.rs-4209489/v1
38634869	Human inherited PD-L1 deficiency is clinically and immunologically less severe than PD-1 deficiency	Johnson MB, Ogishi M, Domingo-Vila C, De Franco E, Wakeling MN, Imane Z, Resnick B, Williams E, Galão RP, Caswell R, Russ-Silsby J, Seeleuthner Y, Rinchai D, Fagniez I, Benson B, Dufort MJ, Speake C, Smithmyer ME, Hudson M, Dobbs R; EXE-T1D consortium; Quandt Z, Hattersley AT, Zhang P, Boisson-Dupuis S, Anderson MS, Casanova JL, Tree TI, Oram RA.	J Exp Med. 2024 Jun 3;221(6):e20231704. doi: 10.1084/jem.20231704. Epub 2024 Apr 18.	Johnson MB	J Exp Med	2024	2024/04/18	PMC11032109		10.1084/jem.20231704
38626354	Autoimmunity Against Surfactant Protein B Is Associated with Pneumonitis During Checkpoint Blockade	Wyss N, Berner F, Walter V, Jochum AK, Purde MT, Abdou MT, Sinnberg T, Hofmeister K, Pop OT, Hasan Ali O, Bauer J, Cheng HW, Lütge M, Klümper N, Diem S, Kosaloglu-Yalcin Z, Zhang Y, Sellmer L, Macek B, Karbach J, König D, Läubli H, Zender L, Meyer BS, Driessen C, Schürch CM, Jochum W, Amaral T, Heinzerling L, Cozzio A, Hegazy AN, Schneider T, Brutsche MH, Sette A, Lenz TL, Walz J, Rammensee HG, F…	Am J Respir Crit Care Med. 2024 Oct 1;210(7):919-930. doi: 10.1164/rccm.202311-2136OC.	Wyss N	Am J Respir Crit Care Med	2024	2024/04/16			10.1164/rccm.202311-2136OC
38618919	Clinical Manifestation, Risk Factors, and Immune Checkpoint Inhibitor Rechallenge of Checkpoint Inhibitor-Associated Pneumonitis in Patients With Lung Cancer	Li X, Yang F, Liu B, Ye L, Du J, Fan X, Yu Y, Li M, Bu L, Zhang Z, Xie L, Li W, Qi J.	J Immunother. 2024 Jul-Aug 01;47(6):220-226. doi: 10.1097/CJI.0000000000000515. Epub 2024 Apr 11.	Li X	J Immunother	2024	2024/04/15			10.1097/CJI.0000000000000515
38613842	Potentially fatal complications of new systemic anticancer therapies: pearls and pitfalls in their initial management	Kovac MB, Seruga B.	Radiol Oncol. 2024 Apr 14;58(2):170-178. doi: 10.2478/raon-2024-0027. eCollection 2024 Jun 1.	Kovac MB	Radiol Oncol	2024	2024/04/13	PMC11165980		10.2478/raon-2024-0027
38608691	Nivolumab with or without ipilimumab in patients with recurrent or metastatic cervical cancer (CheckMate 358): a phase 1-2, open-label, multicohort trial	Oaknin A, Moore K, Meyer T, López-Picazo González J, Devriese LA, Amin A, Lao CD, Boni V, Sharfman WH, Park JC, Tahara M, Topalian SL, Magallanes M, Molina Alavez A, Khan TA, Copigneaux C, Lee M, Garnett-Benson C, Wang X, Naumann RW.	Lancet Oncol. 2024 May;25(5):588-602. doi: 10.1016/S1470-2045(24)00088-3. Epub 2024 Apr 9.	Oaknin A	Lancet Oncol	2024	2024/04/12			10.1016/S1470-2045(24)00088-3
38607373	Exploratory mass cytometry analysis reveals immunophenotypes of cancer treatment-related pneumonitis	Yanagihara T, Hata K, Matsubara K, Kunimura K, Suzuki K, Tsubouchi K, Ikegame S, Baba Y, Fukui Y, Okamoto I.	Elife. 2024 Apr 12;12:RP87288. doi: 10.7554/eLife.87288.	Yanagihara T	Elife	2024	2024/04/12	PMC11014725		10.7554/eLife.87288
38582181	Validated machine learning tools to distinguish immune checkpoint inhibitor, radiotherapy, COVID-19 and other infective pneumonitis	Hindocha S, Hunter B, Linton-Reid K, George Charlton T, Chen M, Logan A, Ahmed M, Locke I, Sharma B, Doran S, Orton M, Bunce C, Power D, Ahmad S, Chan K, Ng P, Toshner R, Yasar B, Conibear J, Murphy R, Newsom-Davis T, Goodley P, Evison M, Yousaf N, Bitar G, McDonald F, Blackledge M, Aboagye E, Lee R.	Radiother Oncol. 2024 Jun;195:110266. doi: 10.1016/j.radonc.2024.110266. Epub 2024 Apr 4.	Hindocha S	Radiother Oncol	2024	2024/04/06			10.1016/j.radonc.2024.110266
38560659	Clinical spectrum and evolution of immune-checkpoint inhibitors toxicities over a decade-a worldwide perspective	Gougis P, Jochum F, Abbar B, Dumas E, Bihan K, Lebrun-Vignes B, Moslehi J, Spano JP, Laas E, Hotton J, Reyal F, Hamy AS, Salem JE.	EClinicalMedicine. 2024 Mar 22;70:102536. doi: 10.1016/j.eclinm.2024.102536. eCollection 2024 Apr.	Gougis P	EClinicalMedicine	2024	2024/04/01	PMC10981010		10.1016/j.eclinm.2024.102536
38550598	Immune checkpoint inhibitors combined with concurrent chemoradiotherapy in locally advanced esophageal squamous cell carcinoma	Huang JQ, Liang HW, Liu Y, Chen L, Pei S, Yu BB, Pan XB.	Front Immunol. 2024 Mar 14;15:1355198. doi: 10.3389/fimmu.2024.1355198. eCollection 2024.	Huang JQ	Front Immunol	2024	2024/03/29	PMC10973113		10.3389/fimmu.2024.1355198
38539497	Patterns and Incidence of Pneumonitis and Initial Treatment Outcomes with Durvalumab Consolidation Therapy after Radical Chemoradiotherapy for Stage III Non-Small Cell Lung Cancer	Sato M, Odagiri K, Tabuchi Y, Okamoto H, Shimokawa T, Nakamura Y, Hata M.	Cancers (Basel). 2024 Mar 15;16(6):1162. doi: 10.3390/cancers16061162.	Sato M	Cancers (Basel)	2024	2024/03/28	PMC10969599		10.3390/cancers16061162
38538680	Clinical outcomes of interstitial lung abnormalities: a systematic review and meta-analysis	Seok J, Park S, Yoon EC, Yoon HY.	Sci Rep. 2024 Mar 27;14(1):7330. doi: 10.1038/s41598-024-57831-3.	Seok J	Sci Rep	2024	2024/03/28	PMC10973382		10.1038/s41598-024-57831-3
38535033	Pulmonary Adverse Events in Cancer Immunotherapy: Case Studies of CT Patterns	Bocchini G, Imperato MC, Valente T, Guarino S, Lieto R, Massimo C, Muto E, Romano F, Scaglione M, Sica G, Vitagliano Torre D, Masala S, Bocchino M, Rea G.	Diagnostics (Basel). 2024 Mar 14;14(6):613. doi: 10.3390/diagnostics14060613.	Bocchini G	Diagnostics (Basel)	2024	2024/03/27	PMC10969105		10.3390/diagnostics14060613
38518592	Immune-related adverse events associated with first-line immune checkpoint inhibitors for metastatic renal cell carcinoma: A systematic review and network meta-analysis	Wang S, Lv H, Yu J, Chen M.	Int Immunopharmacol. 2024 Apr 20;131:111884. doi: 10.1016/j.intimp.2024.111884. Epub 2024 Mar 22.	Wang S	Int Immunopharmacol	2024	2024/03/22			10.1016/j.intimp.2024.111884
38501199	Drug-induced interstitial lung disease: a narrative review of a clinical conundrum	Harrison M, Kavanagh G, Corte TJ, Troy LK.	Expert Rev Respir Med. 2024 Jan-Feb;18(1-2):23-39. doi: 10.1080/17476348.2024.2329612. Epub 2024 Mar 19.	Harrison M	Expert Rev Respir Med	2024	2024/03/19			10.1080/17476348.2024.2329612
38482223	Two autopsied gastric cancer cases of rare drug-induced pneumonia associated with nivolumab plus S-1 and oxaliplatin: a case report	Noumi T, Kimura S, Fushimi T, Sakamoto S, Nakamura K, Fushimi S, Ohara T, Mashimo S, Tao H, Watanabe T, Kishino D.	J Gastrointest Oncol. 2024 Feb 29;15(1):491-499. doi: 10.21037/jgo-23-511. Epub 2024 Feb 1.	Noumi T	J Gastrointest Oncol	2024	2024/03/14	PMC10932662		10.21037/jgo-23-511
38444654	Immune checkpoint inhibitors in patients with lung cancer having chronic interstitial pneumonia	Isobe K, Nakamura Y, Sakamoto S, Tomii K, Takimoto T, Miyazaki Y, Matsumoto M, Sugino K, Ichikado K, Moriguchi S, Yamaguchi K, Baba T, Ozasa H, Igata F, Anabuki K, Homma S, Date H, Suda T, Kishi K.	ERJ Open Res. 2024 Mar 4;10(2):00981-2023. doi: 10.1183/23120541.00981-2023. eCollection 2024 Mar.	Isobe K	ERJ Open Res	2024	2024/03/06	PMC10910273		10.1183/23120541.00981-2023
38427922	Prediction of Effectiveness and Toxicities of Immune Checkpoint Inhibitors Using Real-World Patient Data	Lippenszky L, Mittendorf KF, Kiss Z, LeNoue-Newton ML, Napan-Molina P, Rahman P, Ye C, Laczi B, Csernai E, Jain NM, Holt ME, Maxwell CN, Ball M, Ma Y, Mitchell MB, Johnson DB, Smith DS, Park BH, Micheel CM, Fabbri D, Wolber J, Osterman TJ.	JCO Clin Cancer Inform. 2024 Feb;8:e2300207. doi: 10.1200/CCI.23.00207.	Lippenszky L	JCO Clin Cancer Inform	2024	2024/03/01	PMC10919473		10.1200/CCI.23.00207
38426102	Immune checkpoint inhibitor-related pneumonitis: research advances in prediction and management	Lin MX, Zang D, Liu CG, Han X, Chen J.	Front Immunol. 2024 Feb 15;15:1266850. doi: 10.3389/fimmu.2024.1266850. eCollection 2024.	Lin MX	Front Immunol	2024	2024/03/01	PMC10902117		10.3389/fimmu.2024.1266850
38420014	Risk factors for immune-related adverse effects during CPI therapy in patients with head and neck malignancies - a single center study	Jungbauer F, Affolter A, Brochhausen C, Lammert A, Ludwig S, Merx K, Rotter N, Huber L.	Front Oncol. 2024 Feb 14;14:1287178. doi: 10.3389/fonc.2024.1287178. eCollection 2024.	Jungbauer F	Front Oncol	2024	2024/02/29	PMC10899674		10.3389/fonc.2024.1287178
38410222	The safety and efficacy of anti-PD-1 inhibitor-based combinational therapy in non-small cell lung cancer patients with oncogenic alterations	Chen L, Xie J, Zhu M, Wang D, Liu H, Zhan P, Yin J, Ye M, Song Y, Lv T.	Transl Cancer Res. 2024 Jan 31;13(1):137-149. doi: 10.21037/tcr-23-1092. Epub 2024 Jan 24.	Chen L	Transl Cancer Res	2024	2024/02/27	PMC10894349		10.21037/tcr-23-1092
38408928	Quantification of preexisting lung ground glass opacities on CT for predicting checkpoint inhibitor pneumonitis in advanced non-small cell lung cancer patients	Wang X, Zhao J, Mei T, Liu W, Chen X, Wang J, Jiang R, Ye Z, Huang D.	BMC Cancer. 2024 Feb 26;24(1):269. doi: 10.1186/s12885-024-12008-z.	Wang X	BMC Cancer	2024	2024/02/26	PMC10895810		10.1186/s12885-024-12008-z
38405001	Real-world incidence and risk factors of pneumonitis in chemoradiation plus immune checkpoint inhibitors compared with chemoradiation alone in lung cancer: a retrospective cohort study	Pu D, Liu Q, Zhang S, Wang L, Xu F, Hofman P, Giusti R, Zhou Q, Li X, Li L.	Transl Lung Cancer Res. 2024 Jan 31;13(1):139-151. doi: 10.21037/tlcr-23-756. Epub 2024 Jan 12.	Pu D	Transl Lung Cancer Res	2024	2024/02/26	PMC10891405		10.21037/tlcr-23-756
38400661	A multicenter, real-world study on effectiveness and safety of first-line modified PD-1 inhibitors with chemotherapy in advanced non-small cell lung cancer (aNSCLC) with drive gene-negative	Li T, Chen C, Liu L, Qin J, Qiu L, Wang A, Dong W, Zhang G, Li Y, Zhao L, Zhang F, Hu Y.	Cancer Med. 2024 Feb;13(3):e7024. doi: 10.1002/cam4.7024.	Li T	Cancer Med	2024	2024/02/24	PMC10891446		10.1002/cam4.7024
38394745	Dosiomics and radiomics-based prediction of pneumonitis after radiotherapy and immune checkpoint inhibition: The relevance of fractionation	Kraus KM, Oreshko M, Schnabel JA, Bernhardt D, Combs SE, Peeken JC.	Lung Cancer. 2024 Mar;189:107507. doi: 10.1016/j.lungcan.2024.107507. Epub 2024 Feb 17.	Kraus KM	Lung Cancer	2024	2024/02/23			10.1016/j.lungcan.2024.107507
38366007	Treatment patterns and outcomes of high-grade immune checkpoint inhibitor-related pneumonitis in an oncology hospitalist service	Manzano JM, Sahar H, Aldrich J, Lu M, Shoukier M, Peterson CB, Dickson K, Koom-Dadzie K, Kheder E, Franco Vega MC, Mohammed A, Muthu M, Simbaqueba C, Senechalle MS, Brito-Dellan N.	Support Care Cancer. 2024 Feb 16;32(3):160. doi: 10.1007/s00520-024-08361-1.	Manzano JM	Support Care Cancer	2024	2024/02/16			10.1007/s00520-024-08361-1
38345536	Low-dose Paclitaxel with Pembrolizumab Enhances Clinical and Immunologic Responses in Platinum-refractory Urothelial Carcinoma	Bitting RL, Tooze JA, Goodman M, Vile DC, Brown JM, Thomas CY, Neve M, Kooshki M, Addo S, Triozzi PL, Dubey P.	Cancer Res Commun. 2024 Feb 26;4(2):530-539. doi: 10.1158/2767-9764.CRC-23-0436.	Bitting RL	Cancer Res Commun	2024	2024/02/12	PMC10896069		10.1158/2767-9764.CRC-23-0436
38341099	Diagnosis and management of pneumonitis following chemoradiotherapy and immunotherapy in stage III non-small cell lung cancer	Smesseim I, Mets OM, Daniels JMA, Bahce I, Senan S.	Radiother Oncol. 2024 May;194:110147. doi: 10.1016/j.radonc.2024.110147. Epub 2024 Feb 9.	Smesseim I	Radiother Oncol	2024	2024/02/10			10.1016/j.radonc.2024.110147
38332990	Neutrophil‑to‑lymphocyte ratio reflects lung injury in thoracic radiotherapy and immune checkpoint inhibitors combination therapy with different sequences	Tong A, Wang Z, Wang S, Li X, Jiang Q, Li F, Yan P.	Mol Clin Oncol. 2024 Jan 18;20(3):20. doi: 10.3892/mco.2024.2718. eCollection 2024 Mar.	Tong A	Mol Clin Oncol	2024	2024/02/09	PMC10851182		10.3892/mco.2024.2718
38319028	Advancing the Boundaries of Immunotherapy in Lung Adenocarcinoma with Idiopathic Pulmonary Fibrosis by a Biomimetic Proteinoid Enabling Selective Endocytosis	Jiang A, Zheng X, Yan S, Yan J, Yao Y, He W.	ACS Nano. 2024 Feb 6;18(7):5358-73. doi: 10.1021/acsnano.3c09852. Online ahead of print.	Jiang A	ACS Nano	2024	2024/02/06	PMC10883119		10.1021/acsnano.3c09852
38288117	Induction PD-1 inhibitor toripalimab plus chemotherapy followed by concurrent chemoradiotherapy and consolidation toripalimab for bulky locally advanced non-small-cell lung cancer: protocol for a randomized phase II trial (InTRist study)	Wang Y, Deng L, Wang J, Zhang T, Wang W, Wang X, Liu W, Wu Y, Lv J, Feng Q, Zhou Z, Wang J, Wang L, Wang Z, Bi N.	Front Immunol. 2024 Jan 15;14:1341584. doi: 10.3389/fimmu.2023.1341584. eCollection 2023.	Wang Y	Front Immunol	2024	2024/01/30	PMC10822928		10.3389/fimmu.2023.1341584
38282479	Infection-related Hospitalizations During Immune Checkpoint Inhibitor Treatment Without Immunosuppressants	Jeung YS, Chun JY, Choi BK, Park SY, Lim HJ, Park JW, Han JY, Lee Y.	J Immunother. 2024 May 1;47(4):139-147. doi: 10.1097/CJI.0000000000000504. Epub 2024 Jan 29.	Jeung YS	J Immunother	2024	2024/01/29			10.1097/CJI.0000000000000504
38273860	Clinical and pathological observation of conversion therapy for malignant peritoneal mesothelioma: a case report and literature review	Deng M, Zhang X, Xu C, Luo R, Chen L, Zhou Y, Hou Y.	Pathol Oncol Res. 2024 Jan 8;29:1611577. doi: 10.3389/pore.2023.1611577. eCollection 2023.	Deng M	Pathol Oncol Res	2024	2024/01/26	PMC10809987		10.3389/pore.2023.1611577
38267897	Predictive biomarkers for immune-related adverse events in cancer patients treated with immune-checkpoint inhibitors	Wang J, Ma Y, Lin H, Wang J, Cao B.	BMC Immunol. 2024 Jan 24;25(1):8. doi: 10.1186/s12865-024-00599-y.	Wang J	BMC Immunol	2024	2024/01/24	PMC10809515		10.1186/s12865-024-00599-y
38267589	Treatment-related pneumonitis after thoracic radiotherapy/chemoradiotherapy combined with anti-PD-1 monoclonal antibodies in advanced esophageal squamous cell carcinoma	Lv X, Wu Y, Li Q, Zheng C, Lin Q, Pang Q, Zhao M, Zhang J, Wang J.	Strahlenther Onkol. 2024 Oct;200(10):857-866. doi: 10.1007/s00066-024-02199-6. Epub 2024 Jan 24.	Lv X	Strahlenther Onkol	2024	2024/01/24	PMC11442583		10.1007/s00066-024-02199-6
38233099	Corticosteroid-resistant immune-related adverse events: a systematic review	Daetwyler E, Wallrabenstein T, König D, Cappelli LC, Naidoo J, Zippelius A, Läubli H.	J Immunother Cancer. 2024 Jan 17;12(1):e007409. doi: 10.1136/jitc-2023-007409.	Daetwyler E	J Immunother Cancer	2024	2024/01/17	PMC10806650		10.1136/jitc-2023-007409
38214102	Development and validation of a nomogram for predicting immune-related pneumonitis after sintilimab treatment	Hong B, Chen R, Zheng C, Liu M, Yang J.	Cancer Med. 2024 Feb;13(3):e6708. doi: 10.1002/cam4.6708. Epub 2024 Jan 12.	Hong B	Cancer Med	2024	2024/01/12	PMC10905226		10.1002/cam4.6708
38202262	The Clinical Analysis of Checkpoint Inhibitor Pneumonitis with Different Severities in Lung Cancer Patients: A Retrospective Study	Huang H, Chen R, Xu Y, Fang N, Shao C, Xu K, Wang M.	J Clin Med. 2024 Jan 1;13(1):255. doi: 10.3390/jcm13010255.	Huang H	J Clin Med	2024	2024/01/11	PMC10779509		10.3390/jcm13010255
38199609	Short-course neoadjuvant radiotherapy combined with chemotherapy and toripalimab for locally advanced esophageal squamous cell carcinoma (SCALE-1): a single-arm phase Ib clinical trial	Jiang N, Zhang J, Guo Z, Wu Y, Zhao L, Kong C, Song X, Gu L, Zhao Y, Li S, He X, Ren B, Zhu X, Jiang M.	J Immunother Cancer. 2024 Jan 9;12(1):e008229. doi: 10.1136/jitc-2023-008229.	Jiang N	J Immunother Cancer	2024	2024/01/10	PMC10806572		10.1136/jitc-2023-008229
38194017	Rare Immune-Related Adverse Events (irAEs): Approach to Diagnosis and Management	Javaid A, Bennett C, Rao A, Spain L.	Pharmaceut Med. 2024 Jan;38(1):25-38. doi: 10.1007/s40290-023-00508-5. Epub 2024 Jan 9.	Javaid A	Pharmaceut Med	2024	2024/01/09	PMC10824871		10.1007/s40290-023-00508-5
38164655	Incidence and risk factors of immune-related adverse events induced by immune checkpoint inhibitors among older adults with non-small cell lung cancer	Rong Y, Bentley JP, Bhattacharya K, Yang Y, Chang Y, Earl S, Ramachandran S.	Cancer Med. 2024 Jan;13(1):e6879. doi: 10.1002/cam4.6879. Epub 2024 Jan 2.	Rong Y	Cancer Med	2024	2024/01/02	PMC10807682		10.1002/cam4.6879
38152395	Distinct patterns of auto-reactive antibodies associated with organ-specific immune-related adverse events	Altan M, Li QZ, Wang Q, Vokes NI, Sheshadri A, Gao J, Zhu C, Tran HT, Gandhi S, Antonoff MB, Swisher S, Wang J, Byers LA, Abdel-Wahab N, Franco-Vega MC, Wang Y, Lee JJ, Zhang J, Heymach JV.	Front Immunol. 2023 Dec 12;14:1322818. doi: 10.3389/fimmu.2023.1322818. eCollection 2023.	Altan M	Front Immunol	2023	2023/12/28	PMC10751952		10.3389/fimmu.2023.1322818
38137632	Incidence and Timing of Immune-Related Adverse Events in Immune-Checkpoint Inhibitor-Treated Patients: A Retrospective Observational Study	Masaki K, Miyazaki M, Kakimoto H, Fukiage Y, Fukue H, Nakashima A, Imakyure O.	J Clin Med. 2023 Dec 8;12(24):7564. doi: 10.3390/jcm12247564.	Masaki K	J Clin Med	2023	2023/12/23	PMC10743740		10.3390/jcm12247564
38132391	Durvalumab-Associated Pneumonitis in Patients with Locally Advanced Non-Small Cell Lung Cancer: A Real-World Population Study	Lim CA, Ghosh S, Morrison H, Meyers D, Stukalin I, Kerba M, Hao D, Pabani A.	Curr Oncol. 2023 Dec 9;30(12):10396-10407. doi: 10.3390/curroncol30120757.	Lim CA	Curr Oncol	2023	2023/12/22	PMC10742980		10.3390/curroncol30120757
38101866	Correction: Risk factors and immunomodulators use in steroid-refractory checkpoint inhibitor pneumonitis		J Immunother Cancer. 2023 Dec 14;11(12):e006982corr1. doi: 10.1136/jitc-2023-006982corr1.		J Immunother Cancer	2023	2023/12/15	PMC10729205		10.1136/jitc-2023-006982corr1
38101433	Atezolizumab plus chemotherapy versus placebo plus chemotherapy in untreated locally advanced or metastatic urothelial carcinoma (IMvigor130): final overall survival analysis results from a randomised, controlled, phase 3 study	Grande E, Arranz JÁ, De Santis M, Bamias A, Kikuchi E, Del Muro XG, Park SH, De Giorgi U, Alekseev B, Mencinger M, Izumi K, Schutz FA, Puente J, Li JR, O'Donnell PH, Kalebasty AR, Ye D, Mariathasan S, Bene-Tchaleu F, Bernhard S, Lee C, Davis ID, Galsky MD.	Lancet Oncol. 2024 Jan;25(1):29-45. doi: 10.1016/S1470-2045(23)00540-5. Epub 2023 Dec 12.	Grande E	Lancet Oncol	2024	2023/12/15			10.1016/S1470-2045(23)00540-5
38070685	Integration of dosimetric parameters, clinical factors, and radiomics to predict symptomatic radiation pneumonitis in lung cancer patients undergoing combined immunotherapy and radiotherapy	Nie T, Chen Z, Cai J, Ai S, Xue X, Yuan M, Li C, Shi L, Liu Y, Verma V, Bi J, Han G, Yuan Z.	Radiother Oncol. 2024 Jan;190:110047. doi: 10.1016/j.radonc.2023.110047. Epub 2023 Dec 7.	Nie T	Radiother Oncol	2024	2023/12/09			10.1016/j.radonc.2023.110047
38059185	Autoimmune diabetes from pembrolizumab: A case report and review of literature	Bhanderi H, Khalid F, Bodla ZH, Muhammad T, Du D, Meghal T.	World J Clin Oncol. 2023 Nov 24;14(11):535-543. doi: 10.5306/wjco.v14.i11.535.	Bhanderi H	World J Clin Oncol	2023	2023/12/07	PMC10696214		10.5306/wjco.v14.i11.535
38042497	Dosimetric predictors of radiation pneumonitis in patients with prior immunotherapy exposure: A multi-institutional analysis	Bi J, Meng R, Yang D, Li Y, Cai J, Zhang L, Qian J, Xue X, Hu S, Yuan Z, Verma V, Bi N, Han G.	Radiother Oncol. 2024 Jan;190:110040. doi: 10.1016/j.radonc.2023.110040. Epub 2023 Nov 30.	Bi J	Radiother Oncol	2024	2023/12/02			10.1016/j.radonc.2023.110040
38010609	A comparison of the incidence of ≥ grade 2 radiation pneumonitis between intensity-modulated radiotherapy and three-dimensional conformal radiotherapy in patients with unresectable non-small cell lung cancer treated with durvalumab after concurrent chemoradiotherapy	Masuo M, Shinohara E, Kitano M, Maruta R, Chonabayashi S, Endo S, Matumoto S, Nishiyama N, Machitori Y, Kobayashi M.	Jpn J Clin Oncol. 2024 Mar 9;54(3):312-318. doi: 10.1093/jjco/hyad158.	Masuo M	Jpn J Clin Oncol	2024	2023/11/27			10.1093/jjco/hyad158
37977890	Development and Validation of a Machine Learning-Based Model Using CT Radiomics for Predicting Immune Checkpoint Inhibitor-related Pneumonitis in Patients With NSCLC Receiving Anti-PD1 Immunotherapy: A Multicenter Retrospective CaseControl Study	Zhang GY, Du XZ, Xu R, Chen T, Wu Y, Wu XJ, Liu S.	Acad Radiol. 2024 May;31(5):2128-2143. doi: 10.1016/j.acra.2023.10.039. Epub 2023 Nov 17.	Zhang GY	Acad Radiol	2024	2023/11/17			10.1016/j.acra.2023.10.039
37941544	Incidence and outcome of immune checkpoint-induced pneumonitis in oncology patients with history of pulmonary disease	Allen E, Umoru G, Ajewole V, Bernicker E.	Front Oncol. 2023 Oct 24;13:1283360. doi: 10.3389/fonc.2023.1283360. eCollection 2023.	Allen E	Front Oncol	2023	2023/11/09	PMC10628484		10.3389/fonc.2023.1283360
37937058	Combination treatment of pembrolizumab with DC-CIK cell therapy for advanced hepatocellular carcinoma: A case report	Huang SM, Jeng LB, Shyu WC, Chen HY.	Biomedicine (Taipei). 2023 Sep 1;13(3):57-62. doi: 10.37796/2211-8039.1414. eCollection 2023.	Huang SM	Biomedicine (Taipei)	2023	2023/11/08	PMC10627209		10.37796/2211-8039.1414
37935100	Association Between Pretreatment Chest Imaging and Immune Checkpoint Inhibitor Pneumonitis Among Patients With Lung Cancer	Wong A, Riley M, Zhao S, Zimmer J, Viveiros M, Wang JG, Esguerra V, Li M, Lopez G, Kendra K, Carbone DP, He K, Alahmadi A, Kaufman J, Memmott RM, Shields PG, Brownstein J, Haglund K, Welliver M, Otterson GA, Presley CJ, Wei L, Owen DH, Ho K.	J Natl Compr Canc Netw. 2023 Nov;21(11):1164-1171.e5. doi: 10.6004/jnccn.2023.7059.	Wong A	J Natl Compr Canc Netw	2023	2023/11/07			10.6004/jnccn.2023.7059
37927008	The Predictive Model Construction for Immune-Related Adverse Events in Non-Small Cell Lung Cancer Patients Receiving Immunotherapy	Gao W, Liu Q, Zhou Y, Yang M, Yu Y.	Technol Cancer Res Treat. 2023 Jan-Dec;22:15330338231206705. doi: 10.1177/15330338231206705.	Gao W	Technol Cancer Res Treat	2023	2023/11/06	PMC10629333		10.1177/15330338231206705
37887545	Nivolumab for Recurrent or Metastatic Head and Neck Squamous Cell Carcinoma: A Retrospective Tertiary Centre's Real-World Experience	Du YJ, Fu R, Levinsky JT, Kamalraj P, Chan KKW, Parmar A, Eskander A, Smoragiewicz M.	Curr Oncol. 2023 Sep 29;30(10):8928-8935. doi: 10.3390/curroncol30100645.	Du YJ	Curr Oncol	2023	2023/10/27	PMC10604932		10.3390/curroncol30100645
37852033	Antiplatelet drugs may increase the risk for checkpoint inhibitor-related pneumonitis in advanced cancer patients	Araki T, Kanda S, Ide T, Sonehara K, Komatsu M, Tateishi K, Minagawa T, Kiniwa Y, Kawakami S, Nomura S, Okuyama R, Hanaoka M, Koizumi T.	ESMO Open. 2023 Dec;8(6):102030. doi: 10.1016/j.esmoop.2023.102030. Epub 2023 Oct 16.	Araki T	ESMO Open	2023	2023/10/18	PMC10774871		10.1016/j.esmoop.2023.102030
37841435	PD-1/PD-L1 inhibitor treatment and its impact on clinical imaging in non-small cell lung cancer: a systematic review and meta-analysis of immune-related adverse events	Mohammed N, Xiao EH, Mohsen S, Xiong Z, Zhou R.	Front Oncol. 2023 Sep 29;13:1191681. doi: 10.3389/fonc.2023.1191681. eCollection 2023.	Mohammed N	Front Oncol	2023	2023/10/16	PMC10571717		10.3389/fonc.2023.1191681
37841255	Heterogenous lung inflammation CT patterns distinguish pneumonia and immune checkpoint inhibitor pneumonitis and complement blood biomarkers in acute myeloid leukemia: proof of concept	Aminu M, Daver N, Godoy MCB, Shroff G, Wu C, Torre-Sada LF, Goizueta A, Shannon VR, Faiz SA, Altan M, Garcia-Manero G, Kantarjian H, Ravandi-Kashani F, Kadia T, Konopleva M, DiNardo C, Pierce S, Naing A, Kim ST, Kontoyiannis DP, Khawaja F, Chung C, Wu J, Sheshadri A.	Front Immunol. 2023 Sep 29;14:1249511. doi: 10.3389/fimmu.2023.1249511. eCollection 2023.	Aminu M	Front Immunol	2023	2023/10/16	PMC10570510		10.3389/fimmu.2023.1249511
37818359	Common methodological pitfalls in ICI pneumonitis risk prediction studies	Chen YK, Welsh S, Pillay AM, Tannenwald B, Bliznashki K, Hutchison E, Aston JAD, Schönlieb CB, Rudd JHF, Jones J, Roberts M.	Front Immunol. 2023 Sep 25;14:1228812. doi: 10.3389/fimmu.2023.1228812. eCollection 2023.	Chen YK	Front Immunol	2023	2023/10/11	PMC10560723		10.3389/fimmu.2023.1228812
37799725	Clinical applications of radiomics in non-small cell lung cancer patients with immune checkpoint inhibitor-related pneumonitis	Shu Y, Xu W, Su R, Ran P, Liu L, Zhang Z, Zhao J, Chao Z, Fu G.	Front Immunol. 2023 Sep 20;14:1251645. doi: 10.3389/fimmu.2023.1251645. eCollection 2023.	Shu Y	Front Immunol	2023	2023/10/06	PMC10547882		10.3389/fimmu.2023.1251645
37793573	Pneumonitis After Chemoradiotherapy and Adjuvant Durvalumab in Stage III Non-Small Cell Lung Cancer	Edwards DM, Sankar K, Alseri A, Jiang R, Schipper M, Miller S, Dess K, Strohbehn GW, Elliott DA, Moghanaki D, Ramnath N, Green MD, Bryant AK.	Int J Radiat Oncol Biol Phys. 2024 Mar 15;118(4):963-970. doi: 10.1016/j.ijrobp.2023.09.050. Epub 2023 Oct 2.	Edwards DM	Int J Radiat Oncol Biol Phys	2024	2023/10/04			10.1016/j.ijrobp.2023.09.050
37782426	Immune-Related Adverse Events in Patients with Lung Cancer	Sacchi de Camargo Correia G, Pai T, Li S, Connor D, Zhao Y, Lou Y, Manochakian R.	Curr Oncol Rep. 2023 Nov;25(11):1259-1275. doi: 10.1007/s11912-023-01462-w. Epub 2023 Oct 2.	Sacchi de Camargo Correia G	Curr Oncol Rep	2023	2023/10/02			10.1007/s11912-023-01462-w
37758549	Impact of Baseline Interstitial Lung Abnormalities on Pneumonitis Risk in Patients Receiving Immune Checkpoint Inhibitors for Non-Small-Cell Lung Cancer	Petranovic M, McDermott S, Mercaldo S, Little BP, Graur A, Huang K, Fintelmann FJ, Digumarthy SR, Gainor JF.	Clin Lung Cancer. 2023 Dec;24(8):682-688.e5. doi: 10.1016/j.cllc.2023.08.014. Epub 2023 Aug 21.	Petranovic M	Clin Lung Cancer	2023	2023/09/27			10.1016/j.cllc.2023.08.014
37752094	Development and validation of a risk-prediction model for immune-related adverse events in patients with non-small-cell lung cancer receiving PD-1/PD-L1 inhibitors	Qiu Q, Wu C, Tang W, Ji L, Dai G, Gao Y, Chen E, Jiang H, Xie X, Zhang J.	J Zhejiang Univ Sci B. 2023 Oct 15;24(10):935-942. doi: 10.1631/jzus.B2200631.	Qiu Q	J Zhejiang Univ Sci B	2023	2023/09/26	PMC10522565		10.1631/jzus.B2200631
37732381	Expert Consensus on Acute Respiratory Failure in Critically Ill Cancer Patients (2023)	Wang HJ, Chen W, Wang HZ, Zhao HL, Wang DH, Long Y, Xing XZ; Critical Care Medicine Committee of Beijing Association of Oncology (CCMBAO).	Chin Med Sci J. 2023 Sep;38(3):163-177. doi: 10.24920/004203.	Wang HJ	Chin Med Sci J	2023	2023/09/21			10.24920/004203
37691668	High level of C-reactive protein as a predictive factor for immune-related adverse events of immune checkpoint inhibitors in non-small cell lung cancer: a retrospective study	Onodera R, Chiba S, Nihei S, Fujimura I, Akiyama M, Utsumi Y, Nagashima H, Kudo K, Maemondo M.	J Thorac Dis. 2023 Aug 31;15(8):4237-4247. doi: 10.21037/jtd-23-85. Epub 2023 Jul 21.	Onodera R	J Thorac Dis	2023	2023/09/11	PMC10482655		10.21037/jtd-23-85
37681488	Anti‑PD‑1/PD‑L1 and anti‑CTLA‑4 associated checkpoint inhibitor pneumonitis in non‑small cell lung cancer: Occurrence, pathogenesis and risk factors (Review)	Hu X, Ren J, Xue Q, Luan R, Ding D, Tan J, Su X, Yang J.	Int J Oncol. 2023 Nov;63(5):122. doi: 10.3892/ijo.2023.5570. Epub 2023 Sep 8.	Hu X	Int J Oncol	2023	2023/09/08	PMC10552702		10.3892/ijo.2023.5570
37659356	Cardiothoracic complications of immune checkpoint inhibitors	Gosangi B, Wang Y, Rubinowitz AN, Kwan J, Traube L, Gange C, Bader AS.	Clin Imaging. 2023 Oct;102:98-108. doi: 10.1016/j.clinimag.2023.08.001. Epub 2023 Aug 9.	Gosangi B	Clin Imaging	2023	2023/09/02			10.1016/j.clinimag.2023.08.001
37653115	Deciphering pathogenic cellular module at single-cell resolution in checkpoint inhibitor-related pneumonitis	Cui P, Li J, Tao H, Li X, Wu L, Ma J, Wang H, Liu T, Zhang M, Hu Y.	Oncogene. 2023 Oct;42(42):3098-3112. doi: 10.1038/s41388-023-02805-4. Epub 2023 Aug 31.	Cui P	Oncogene	2023	2023/08/31	PMC10575783		10.1038/s41388-023-02805-4
37652699	Incidence and Outcome of Neurologic Immune-Related Adverse Events Associated With Immune Checkpoint Inhibitors in Patients With Melanoma	Pepys J, Stoff R, Ramon-Gonen R, Ben-Betzalel G, Grynberg S, Frommer RS, Schachter J, Asher N, Taliansky A, Nikitin V, Dori A, Shelly S.	Neurology. 2023 Dec 12;101(24):e2472-e2482. doi: 10.1212/WNL.0000000000207632. Epub 2023 Aug 31.	Pepys J	Neurology	2023	2023/08/31	PMC10791056		10.1212/WNL.0000000000207632
37622710	Atezolizumab Lung Toxicity: Importance of Combination Treatment On The Edge of Life, A Case Report	Koc AS, Can O, Kobak S.	Curr Drug Saf. 2024;19(4):469-473. doi: 10.2174/1574886318666230824155341.	Koc AS	Curr Drug Saf	2024	2023/08/25			10.2174/1574886318666230824155341
37614219	Exploratory analysis to predict pneumonitis during durvalumab consolidation therapy for patients with locally advanced non-small cell lung cancer from proteomic profiling of circulating extracellular vesicles	Torasawa M, Horinouchi H, Yagishita S, Utsumi H, Okuda K, Takekoshi D, Ito S, Wakui H, Murata S, Kaku S, Okuma K, Matsumoto Y, Shinno Y, Okuma Y, Yoshida T, Goto Y, Yamamoto N, Araya J, Ohe Y, Fujita Y.	Thorac Cancer. 2023 Oct;14(29):2909-2923. doi: 10.1111/1759-7714.15077. Epub 2023 Aug 24.	Torasawa M	Thorac Cancer	2023	2023/08/24	PMC10569905		10.1111/1759-7714.15077
37590388	Pre-existing Interstitial Lung Abnormalities and Immune Checkpoint Inhibitor-Related Pneumonitis in Solid Tumors: A Retrospective Analysis	Horiuchi K, Ikemura S, Sato T, Shimozaki K, Okamori S, Yamada Y, Yokoyama Y, Hashimoto M, Jinzaki M, Hirai I, Funakoshi T, Mizuno R, Oya M, Hirata K, Hamamoto Y, Terai H, Yasuda H, Kawada I, Soejima K, Fukunaga K.	Oncologist. 2024 Jan 5;29(1):e108-e117. doi: 10.1093/oncolo/oyad187.	Horiuchi K	Oncologist	2024	2023/08/17	PMC10769794		10.1093/oncolo/oyad187
37577326	First-line osimertinib for patients with EGFR-mutated advanced non-small cell lung cancer: efficacy and safety during the COVID-19 pandemic	Lakkunarajah S, Truong PT, Bone JN, Hughesman C, Yip S, Alex D, Hart J, Pollock P, Egli S, Clarkson M, Lesperance M, Ksienski D.	Transl Lung Cancer Res. 2023 Jul 31;12(7):1454-1465. doi: 10.21037/tlcr-23-81. Epub 2023 Jul 21.	Lakkunarajah S	Transl Lung Cancer Res	2023	2023/08/14	PMC10413024		10.21037/tlcr-23-81
37548043	Autoimmunity in immune checkpoint inhibitor-induced immune-related adverse events: A focus on autoimmune skin toxicity and pneumonitis	Berner F, Flatz L.	Immunol Rev. 2023 Sep;318(1):37-50. doi: 10.1111/imr.13258. Epub 2023 Aug 7.	Berner F	Immunol Rev	2023	2023/08/07			10.1111/imr.13258
37533115	Predictors of lung injury during durvalumab maintenance therapy following concurrent chemoradiotherapy in unresectable locally advanced non-small cell lung carcinoma	Hirama N, Yamamoto M, Nagaoka S, Segawa W, Sugimoto C, Nagayama H, Hiro S, Kajita Y, Maeda C, Kubo S, Seki K, Nagahara Y, Teranishi S, Tashiro K, Hara Y, Kobayashi N, Watanabe S, Kudo M, Kaneko T.	Thorac Cancer. 2023 Sep;14(25):2601-2607. doi: 10.1111/1759-7714.15042. Epub 2023 Aug 2.	Hirama N	Thorac Cancer	2023	2023/08/02	PMC10481134		10.1111/1759-7714.15042
37525480	Radiological assessment of immunotherapy effects and immune checkpoint-related pneumonitis for lung cancer	Hu Q, Wang S, Ma L, Sun Z, Liu Z, Deng S, Zhou J.	J Cell Mol Med. 2024 Mar;28(5):e17895. doi: 10.1111/jcmm.17895. Epub 2023 Jul 31.	Hu Q	J Cell Mol Med	2024	2023/08/01	PMC10902575		10.1111/jcmm.17895
37520574	Immune-related adverse events associated with nab-paclitaxel/paclitaxel combined with immune checkpoint inhibitors: a systematic review and network meta-analysis	Hao W, Zhang J, Wang Y, Fang B, Jin S, Yuan J, Cai W.	Front Immunol. 2023 Jul 14;14:1175809. doi: 10.3389/fimmu.2023.1175809. eCollection 2023.	Hao W	Front Immunol	2023	2023/07/31	PMC10375236		10.3389/fimmu.2023.1175809
37507279	Pneumonitis After Concurrent Chemoradiation and Immune Checkpoint Inhibition in Patients with Locally Advanced Non-small Cell Lung Cancer	Altan M, Soto F, Xu T, Wilson N, Franco-Vega MC, Simbaqueba Clavijo CA, Shannon VR, Faiz SA, Gandhi S, Lin SH, Lopez P, Zhong L, Akhmedzhanov F, Godoy MCB, Shroff GS, Wu J, Khawaja F, Kim ST, Naing A, Heymach JV, Daniel-Macdougall C, Liao Z, Sheshadri A.	Clin Oncol (R Coll Radiol). 2023 Oct;35(10):630-639. doi: 10.1016/j.clon.2023.07.003. Epub 2023 Jul 14.	Altan M	Clin Oncol (R Coll Radiol)	2023	2023/07/28			10.1016/j.clon.2023.07.003
37469420	Unresectable stage III non-small cell lung cancer: could durvalumab be safe and effective in real-life clinical scenarios? Results of a single-center experience	Borghetti P, Volpi G, Facheris G, Cossali G, Mataj E, La Mattina S, Singh N, Imbrescia J, Bonù ML, Tomasini D, Vitali P, Greco D, Bezzi M, Melotti F, Benvenuti M, Borghesi A, Grisanti S, Buglione di Monale E Bastia M.	Front Oncol. 2023 Jul 4;13:1208204. doi: 10.3389/fonc.2023.1208204. eCollection 2023.	Borghetti P	Front Oncol	2023	2023/07/20	PMC10352832		10.3389/fonc.2023.1208204
37457722	Identification and prediction of immune checkpoint inhibitors-related pneumonitis by machine learning	Gong L, Gong J, Sun X, Yu L, Liao B, Chen X, Li YS.	Front Immunol. 2023 Jun 29;14:1138489. doi: 10.3389/fimmu.2023.1138489. eCollection 2023.	Gong L	Front Immunol	2023	2023/07/17	PMC10338954		10.3389/fimmu.2023.1138489
37449232	Nivolumab-induced tumour-like gastritis: A case report	Cijauskaite E, Kazenaite E, Strainiene S, Sadauskaite G, Kurlinkus B.	World J Clin Cases. 2023 Jun 26;11(18):4350-4359. doi: 10.12998/wjcc.v11.i18.4350.	Cijauskaite E	World J Clin Cases	2023	2023/07/14	PMC10336988		10.12998/wjcc.v11.i18.4350
37431609	Immune checkpoint inhibitor-related chronic pneumonitis: a case report and literature review	Yuan-Di Wang, Yuan S, Wen C, Ji Z, Xiang B, Wang B, Zhang Z.	Immunotherapy. 2023 Oct;15(14):1117-1123. doi: 10.2217/imt-2023-0006. Epub 2023 Jul 11.	Yuan-Di Wang	Immunotherapy	2023	2023/07/11			10.2217/imt-2023-0006
37426639	A case report and literature review of immune checkpoint inhibitor-associated pneumonia caused by penpulimab	Gao R, Yang F, Yang C, Zhang Z, Liu M, Xiang C, Hu H, Luo X, Li J, Liu R.	Front Immunol. 2023 Jun 22;14:1114994. doi: 10.3389/fimmu.2023.1114994. eCollection 2023.	Gao R	Front Immunol	2023	2023/07/10	PMC10323425		10.3389/fimmu.2023.1114994
37424813	Comprehensive nomogram models for predicting checkpoint inhibitor pneumonitis	Jia X, Zhang Y, Liang T, Du Y, Li Y, Mao Z, Xu L, Shen Y, Liu M, Niu G, Guo H, Jiao M.	Am J Cancer Res. 2023 Jun 15;13(6):2681-2701. eCollection 2023.	Jia X	Am J Cancer Res	2023	2023/07/10	PMC10326584
37409360	A nomogram model for predicting the risk of checkpoint inhibitor-related pneumonitis for patients with advanced non-small-cell lung cancer	Zhang Y, Zhang L, Cao S, Wang Y, Ling X, Zhou Y, Zhong H.	Cancer Med. 2023 Aug;12(15):15998-16010. doi: 10.1002/cam4.6244. Epub 2023 Jul 6.	Zhang Y	Cancer Med	2023	2023/07/06	PMC10469710		10.1002/cam4.6244
37406774	Full Dose SBRT in Combination With Mediastinal Chemoradiation for Locally Advanced, Non-Small Cell Lung Cancer: A Practical Guide for Planning, Dosimetric Results From a Phase 2 Study, and a Treatment Planning Guide for the Phase 3 NRG Oncology LU-008 Trial	Heinzerling JH, Pen OV, Robinson M, Foster R, Kelly B, Mileham KF, Moeller B, Prabhu RS, Corso C, Ward MW, Sullivan CM, Burri S, Simone CB 2nd.	Pract Radiat Oncol. 2023 Nov-Dec;13(6):531-539. doi: 10.1016/j.prro.2023.04.014. Epub 2023 Jul 3.	Heinzerling JH	Pract Radiat Oncol	2023	2023/07/05			10.1016/j.prro.2023.04.014
37385460	Abnormalities on baseline chest imaging are risk factors for immune checkpoint inhibitor associated pneumonitis	Stahlbaum D, Jablonski R, Strek ME, Bestvina CM, Polley MY, Reid P.	Respir Med. 2023 Oct;217:107330. doi: 10.1016/j.rmed.2023.107330. Epub 2023 Jun 28.	Stahlbaum D	Respir Med	2023	2023/06/29			10.1016/j.rmed.2023.107330
37366435	Nivolumab-Induced Pneumonitis in a Patient With Urothelial Cancer	Kasi AFUD, Nagi MI, Kasi BA.	Cureus. 2023 May 26;15(5):e39511. doi: 10.7759/cureus.39511. eCollection 2023 May.	Kasi AFUD	Cureus	2023	2023/06/27	PMC10290746		10.7759/cureus.39511
37337737	Lessons from the diagnosis and treatment of severe immune checkpoint inhibitor-associated pneumonia: a case report	Weng F, Wei J, Sang M, Gao X, Zhang P, Fu Q.	Immunotherapy. 2023 Aug;15(12):897-903. doi: 10.2217/imt-2023-0030. Epub 2023 Jun 20.	Weng F	Immunotherapy	2023	2023/06/20			10.2217/imt-2023-0030
37337505	Nivolumab-Induced Organizing Pneumonia in Management of Non-small Cell Lung Carcinoma: A Case Report	Habib T, Abu-Abaa M, Kolman-Taddeo D.	Cureus. 2023 May 19;15(5):e39217. doi: 10.7759/cureus.39217. eCollection 2023 May.	Habib T	Cureus	2023	2023/06/20	PMC10276897		10.7759/cureus.39217
37328287	Selective immune suppression using interleukin-6 receptor inhibitors for management of immune-related adverse events	Fa'ak F, Buni M, Falohun A, Lu H, Song J, Johnson DH, Zobniw CM, Trinh VA, Awiwi MO, Tahon NH, Elsayes KM, Ludford K, Montazari EJ, Chernis J, Dimitrova M, Sandigursky S, Sparks JA, Abu-Shawer O, Rahma O, Thanarajasingam U, Zeman AM, Talukder R, Singh N, Chung SH, Grivas P, Daher M, Abudayyeh A, Osman I, Weber J, Tayar JH, Suarez-Almazor ME, Abdel-Wahab N, Diab A.	J Immunother Cancer. 2023 Jun;11(6):e006814. doi: 10.1136/jitc-2023-006814.	Fa'ak F	J Immunother Cancer	2023	2023/06/16	PMC10277540		10.1136/jitc-2023-006814
37324070	Pneumonitis in advanced non-small cell lung cancer: no interaction between immune checkpoint inhibition and radiation therapy	Neibart SS, Malhotra J, Roy JA, Strom BL, Jabbour SK.	J Thorac Dis. 2023 May 30;15(5):2458-2468. doi: 10.21037/jtd-22-1649. Epub 2023 Apr 12.	Neibart SS	J Thorac Dis	2023	2023/06/16	PMC10267943		10.21037/jtd-22-1649
37323179	Radiomic biomarkers from chest computed tomography are assistive in immunotherapy response prediction for non-small cell lung cancer	Schroeder KE, Acharya L, Mani H, Furqan M, Sieren JC.	Transl Lung Cancer Res. 2023 May 31;12(5):1023-1033. doi: 10.21037/tlcr-22-763. Epub 2023 May 11.	Schroeder KE	Transl Lung Cancer Res	2023	2023/06/16	PMC10261870		10.21037/tlcr-22-763
37290926	Risk factors and immunomodulators use in steroid-refractory checkpoint inhibitor pneumonitis	Li Y, Jia X, Zhang Y, Du Y, Chang Y, Shen Y, Mao Z, Liu M, Sun H, Guo H.	J Immunother Cancer. 2023 Jun;11(6):e006982. doi: 10.1136/jitc-2023-006982.	Li Y	J Immunother Cancer	2023	2023/06/08	PMC10254972		10.1136/jitc-2023-006982
37287014	Re-evaluating the risk factors for radiation pneumonitis in the era of immunotherapy	Chen F, Niu J, Wang M, Zhu H, Guo Z.	J Transl Med. 2023 Jun 7;21(1):368. doi: 10.1186/s12967-023-04212-5.	Chen F	J Transl Med	2023	2023/06/07	PMC10246421		10.1186/s12967-023-04212-5
37282559	Atezolizumab-associated myositis in a patient with unresectable hepatocellular carcinoma	Baigi T, Brown EN, De La Torre RM, Abu-Shahin FI.	J Oncol Pharm Pract. 2023 Oct;29(7):1757-1761. doi: 10.1177/10781552231180876. Epub 2023 Jun 6.	Baigi T	J Oncol Pharm Pract	2023	2023/06/07			10.1177/10781552231180876
37275450	Acute respiratory distress syndrome and severe pneumonitis after atezolizumab plus bevacizumab for hepatocellular carcinoma treatment: A case report	Cho SH, You GR, Park C, Cho SG, Lee JE, Choi SK, Cho SB, Yoon JH.	World J Gastrointest Oncol. 2023 May 15;15(5):892-901. doi: 10.4251/wjgo.v15.i5.892.	Cho SH	World J Gastrointest Oncol	2023	2023/06/05	PMC10237029		10.4251/wjgo.v15.i5.892
37259819	Analysis of cytokines in bronchoalveolar lavage fluid in patients with checkpoint inhibitor pneumonitis and pulmonary infection: A case-control study	Si X, Zheng X, Tian X, Wang H, Xu Y, Zhao J, Chen M, Zhong W, Wang M, Zhang L, Zhang X.	Thorac Cancer. 2023 Jul;14(21):2038-2044. doi: 10.1111/1759-7714.14987. Epub 2023 Jun 1.	Si X	Thorac Cancer	2023	2023/06/01	PMC10363818		10.1111/1759-7714.14987
37250639	Differential diagnosis of pulmonary sarcoidosis: a review	Valeyre D, Brauner M, Bernaudin JF, Carbonnelle E, Duchemann B, Rotenberg C, Berger I, Martin A, Nunes H, Naccache JM, Jeny F.	Front Med (Lausanne). 2023 May 12;10:1150751. doi: 10.3389/fmed.2023.1150751. eCollection 2023.	Valeyre D	Front Med (Lausanne)	2023	2023/05/30	PMC10213276		10.3389/fmed.2023.1150751
37244360	Independent association of metabolic tumor response on FDG-PET with pulmonary toxicity following risk-adaptive chemoradiation for unresectable non-small cell lung cancer: Inherent radiosensitivity or immune response?	Gates EDH, Hippe DS, Vesselle HJ, Zeng J, Bowen SR.	Radiother Oncol. 2023 Aug;185:109720. doi: 10.1016/j.radonc.2023.109720. Epub 2023 May 25.	Gates EDH	Radiother Oncol	2023	2023/05/27	PMC10525017	NIHMS1905450	10.1016/j.radonc.2023.109720
37217919	Clinical features and risk factors for interstitial lung disease spreading in low-dose irradiated areas after definitive radiotherapy with or without durvalumab consolidation therapy for patients with non-small cell lung cancer	Sakagami M, Inokuchi H, Mukumoto N, Itoyama H, Hamaura N, Yamagishi M, Mukumoto N, Matsuda S, Kabata D, Shibuya K.	Radiat Oncol. 2023 May 22;18(1):87. doi: 10.1186/s13014-023-02276-7.	Sakagami M	Radiat Oncol	2023	2023/05/22	PMC10204233		10.1186/s13014-023-02276-7
37214462	Case Report: Nintedanib for immune-related pneumonitis triggered by anti-PD-1 treatment in a patient with SMARCA4-mutant NSCLC: a case report	Deng C, Deng G, Zhu X.	Front Pharmacol. 2023 May 4;14:1177329. doi: 10.3389/fphar.2023.1177329. eCollection 2023.	Deng C	Front Pharmacol	2023	2023/05/22	PMC10192877		10.3389/fphar.2023.1177329
37185402	Follow-Up Imaging Guidelines for Patients with Stage III Unresectable NSCLC: Recommendations Based on the PACIFIC Trial	Ko JJ, Banerji S, Blais N, Brade A, Clelland C, Schellenberg D, Snow S, Wheatley-Price P, Yuan R, Melosky B.	Curr Oncol. 2023 Mar 29;30(4):3817-3828. doi: 10.3390/curroncol30040289.	Ko JJ	Curr Oncol	2023	2023/05/15	PMC10137068		10.3390/curroncol30040289
37182127	Predictive factors and prognosis of immune checkpoint inhibitor-related pneumonitis in non-small cell lung cancer patients	Liu X, Hao N, Yang S, Li J, Wang L.	Front Oncol. 2023 Apr 26;13:1145143. doi: 10.3389/fonc.2023.1145143. eCollection 2023.	Liu X	Front Oncol	2023	2023/05/14	PMC10169751		10.3389/fonc.2023.1145143
37170920	Immunotherapy-related pneumonitis and the synergic impact of thoracic radiation and preexisting interstitial lung disease	Azhar M, Abrencillo R, Gandhi S, Altan M, Sheshadri A.	Curr Opin Pulm Med. 2023 Jul 1;29(4):248-255. doi: 10.1097/MCP.0000000000000975. Epub 2023 May 12.	Azhar M	Curr Opin Pulm Med	2023	2023/05/12	PMC10370873	NIHMS1898362	10.1097/MCP.0000000000000975
37163618	A first-in-human study of the fibroblast activation protein-targeted, 4-1BB agonist RO7122290 in patients with advanced solid tumors	Melero I, Tanos T, Bustamante M, Sanmamed MF, Calvo E, Moreno I, Moreno V, Hernandez T, Martinez Garcia M, Rodriguez-Vida A, Tabernero J, Azaro A, Ponz-Sarvisé M, Spanggaard I, Rohrberg K, Guarin E, Nüesch E, Davydov II, Ooi C, Duarte J, Chesne E, McIntyre C, Ceppi M, Cañamero M, Krieter O.	Sci Transl Med. 2023 May 10;15(695):eabp9229. doi: 10.1126/scitranslmed.abp9229. Epub 2023 May 10.	Melero I	Sci Transl Med	2023	2023/05/10			10.1126/scitranslmed.abp9229
37156009	Incidence and Risk Factors for Pneumonitis Associated With Checkpoint Inhibitors in Advanced Non-Small Cell Lung Cancer: A Single Center Experience	Altan M, Soto F, Zhong LL, Akhmedzhanov FO, Wilson NR, Zarifa A, Albittar AA, Yang V, Lewis J, Rinsurongkawong W, Jack Lee J, Rinsurongkawong V, Zhang J, Gibbons DL, Vaporciyan AA, Jennings K, Khawaja F, Faiz SA, Shannon VR, Shroff G, Godoy MCB, Daver NG, Gandhi S, Mendoza TR, Naing A, Daniel-MacDougall C, Heymach JV, Sheshadri A.	Oncologist. 2023 Nov 2;28(11):e1065-e1074. doi: 10.1093/oncolo/oyad118.	Altan M	Oncologist	2023	2023/05/08	PMC10628566		10.1093/oncolo/oyad118
37132038	Toxicities associated with immune checkpoint inhibitors: a systematic study	Kong X, Chen L, Su Z, Sullivan RJ, Blum SM, Qi Z, Liu Y, Huo Y, Fang Y, Zhang L, Gao J, Wang J.	Int J Surg. 2023 Jun 1;109(6):1753-1768. doi: 10.1097/JS9.0000000000000368.	Kong X	Int J Surg	2023	2023/05/03	PMC10389211		10.1097/JS9.0000000000000368
37124234	Comparison of pneumonitis risk between immunotherapy alone and in combination with chemotherapy: an observational, retrospective pharmacovigilance study	Li H, Zheng Y, Xu P, Li Z, Kuang Y, Feng X, He J, Li J, Chen X, Bai L, Tang KJ.	Front Pharmacol. 2023 Apr 13;14:1142016. doi: 10.3389/fphar.2023.1142016. eCollection 2023.	Li H	Front Pharmacol	2023	2023/05/01	PMC10133569		10.3389/fphar.2023.1142016
37123207	Successful management of Epstein‑Barr virus‑associated severe checkpoint inhibitor‑related pneumonitis: A case report	Deng J, Lin X, Deng H, Yang Y, Guan W, Xie X, Zhou C.	Exp Ther Med. 2023 Mar 29;25(5):222. doi: 10.3892/etm.2023.11921. eCollection 2023 May.	Deng J	Exp Ther Med	2023	2023/05/01	PMC10133792		10.3892/etm.2023.11921
37097608	A Risk-Scoring Model for Severe Checkpoint Inhibitor-Related Pneumonitis: A Case-Control Study	Deng H, Deng J, Lin X, Guan W, Lin Z, Qiu Y, Yang Y, Wu J, Qiu G, Sun N, Zhou M, Deng J, Xie X, Xie Z, Liu M, Qin Y, Zhou Y, Zhou C.	Clin Drug Investig. 2023 May;43(5):347-357. doi: 10.1007/s40261-023-01267-6. Epub 2023 Apr 25.	Deng H	Clin Drug Investig	2023	2023/04/25			10.1007/s40261-023-01267-6
37085032	Korean Real-World Data on Patients With Unresectable Stage III NSCLC Treated With Durvalumab After Chemoradiotherapy: PACIFIC-KR	Park CK, Oh HJ, Kim YC, Kim YH, Ahn SJ, Jeong WG, Lee JY, Lee JC, Choi CM, Ji W, Song SY, Choi J, Lee SY, Kim H, Lee SY, Park J, Yoon SH, Joo JH, Oh IJ.	J Thorac Oncol. 2023 Aug;18(8):1042-1054. doi: 10.1016/j.jtho.2023.04.008. Epub 2023 Apr 20.	Park CK	J Thorac Oncol	2023	2023/04/21			10.1016/j.jtho.2023.04.008
37081866	Immune-related pulmonary toxicities of checkpoint inhibitors in non-small cell lung cancer: Diagnosis, mechanism, and treatment strategies	Guo X, Chen S, Wang X, Liu X.	Front Immunol. 2023 Apr 4;14:1138483. doi: 10.3389/fimmu.2023.1138483. eCollection 2023.	Guo X	Front Immunol	2023	2023/04/21	PMC10110908		10.3389/fimmu.2023.1138483
37045913	5-methyladenosine regulators play a crucial role in development of chronic hypersensitivity pneumonitis and idiopathic pulmonary fibrosis	Zhou Y, Hu Z, Sun Q, Dong Y.	Sci Rep. 2023 Apr 12;13(1):5941. doi: 10.1038/s41598-023-32452-4.	Zhou Y	Sci Rep	2023	2023/04/12	PMC10097674		10.1038/s41598-023-32452-4
37040677	Management, risk factors and prognostic impact of checkpoint-inhibitor pneumonitis (CIP) in lung cancer - A multicenter observational analysis	Frost N, Unger K, Blum TG, Misch D, Kurz S, Lüders H, Olive E, Raspe M, Hilbrandt M, Koch M, Böhmer D, Senger C, Witzenrath M, Grohé C, Bauer T, Modest DP, Kollmeier J.	Lung Cancer. 2023 May;179:107184. doi: 10.1016/j.lungcan.2023.107184. Epub 2023 Mar 31.	Frost N	Lung Cancer	2023	2023/04/11			10.1016/j.lungcan.2023.107184
37025977	A retrospective study on immune-related pneumonitis in patients with non-small-cell lung cancer undergoing treatment with PD-1/PD-L1 inhibitors	Yakymenko D, Skougaard K.	Eur Clin Respir J. 2023 Apr 3;10(1):2194162. doi: 10.1080/20018525.2023.2194162. eCollection 2023.	Yakymenko D	Eur Clin Respir J	2023	2023/04/07	PMC10071953		10.1080/20018525.2023.2194162
37024843	First-line atezolizumab/durvalumab plus platinum-etoposide combined with radiotherapy in extensive-stage small-cell lung cancer	Li L, Yang D, Min Y, Liao A, Zhao J, Jiang L, Dong X, Deng W, Yu H, Yu R, Zhao J, Shi A.	BMC Cancer. 2023 Apr 6;23(1):318. doi: 10.1186/s12885-023-10784-8.	Li L	BMC Cancer	2023	2023/04/06	PMC10080806		10.1186/s12885-023-10784-8
40042935	Long-term outcomes in patients with immune checkpoint inhibitor induced pneumonitis	Davis A, Johnson DB, Bastarache JA.	BMJ Open Respir Res. 2023 Apr 6;10(1):e001342. doi: 10.1136/bmjresp-2022-001342.	Davis A	BMJ Open Respir Res	2023	2025/03/05	PMC10083847		10.1136/bmjresp-2022-001342
37011458	Combined radiation- and immune checkpoint-inhibitor-induced pneumonitis - The challenge to predict and detect overlapping immune-related adverse effects from evolving laboratory biomarkers and clinical imaging	Guberina N, Wirsdörfer F, Stuschke M, Jendrossek V.	Neoplasia. 2023 May;39:100892. doi: 10.1016/j.neo.2023.100892. Epub 2023 Apr 1.	Guberina N	Neoplasia	2023	2023/04/03	PMC10124136		10.1016/j.neo.2023.100892
37007119	Dosiomics and radiomics to predict pneumonitis after thoracic stereotactic body radiotherapy and immune checkpoint inhibition	Kraus KM, Oreshko M, Bernhardt D, Combs SE, Peeken JC.	Front Oncol. 2023 Mar 15;13:1124592. doi: 10.3389/fonc.2023.1124592. eCollection 2023.	Kraus KM	Front Oncol	2023	2023/04/03	PMC10050584		10.3389/fonc.2023.1124592
36990609	Toripalimab combined with definitive chemoradiotherapy in locally advanced oesophageal squamous cell carcinoma (EC-CRT-001): a single-arm, phase 2 trial	Zhu Y, Wen J, Li Q, Chen B, Zhao L, Liu S, Yang Y, Wang S, Lv Y, Li J, Zhang L, Hu Y, Liu M, Xi M.	Lancet Oncol. 2023 Apr;24(4):371-382. doi: 10.1016/S1470-2045(23)00060-8.	Zhu Y	Lancet Oncol	2023	2023/03/29			10.1016/S1470-2045(23)00060-8
36975091	Predictive value of CXCL10 for the occurrence of immune-related adverse events in patient with renal cell carcinoma	Miura Y, Motoshima T, Anami T, Yano H, Mito R, Pan C, Urakami S, Kinowaki K, Tsukamoto H, Kurahashi R, Murakami Y, Yatsuda J, Fujiwara Y, Kamba T, Komohara Y.	Microbiol Immunol. 2023 Jul;67(7):345-354. doi: 10.1111/1348-0421.13067. Epub 2023 Apr 18.	Miura Y	Microbiol Immunol	2023	2023/03/28			10.1111/1348-0421.13067
36974525	Pneumonitis in Non-Small Cell Lung Cancer Patients Receiving Atezolizumab Post Chemo-Radiation	Saade LJ, Tfayli A.	Asian Pac J Cancer Prev. 2023 Mar 1;24(3):737-740. doi: 10.31557/APJCP.2023.24.3.737.	Saade LJ	Asian Pac J Cancer Prev	2023	2023/03/28	PMC10334090		10.31557/APJCP.2023.24.3.737
36944820	Characterization of immunomodulatory factors and cells in bronchoalveolar lavage fluid for immune checkpoint inhibitor-related pneumonitis	Wang PM, Zhang ZW, Zhang S, Xing Q, Zhao ZY, Lin QH, Shen LH, Xia ZL, Li FF, Zhu B.	J Cancer Res Clin Oncol. 2023 Aug;149(10):8019-8026. doi: 10.1007/s00432-023-04696-0. Epub 2023 Mar 21.	Wang PM	J Cancer Res Clin Oncol	2023	2023/03/22	PMC10374683		10.1007/s00432-023-04696-0
36925916	Baseline risk factors associated with immune related adverse events and atezolizumab	Madjar K, Mohindra R, Durán-Pacheco G, Rasul R, Essioux L, Maiya V, Chandler GS.	Front Oncol. 2023 Feb 28;13:1138305. doi: 10.3389/fonc.2023.1138305. eCollection 2023.	Madjar K	Front Oncol	2023	2023/03/17	PMC10011463		10.3389/fonc.2023.1138305
36923607	Anti-synthetase syndrome associated interstitial lung disease after combination dual immune checkpoint inhibition	Bell PT, Beaton T, Terrill M, Gillis D, Goddard J.	Respirol Case Rep. 2023 Mar 13;11(4):e01115. doi: 10.1002/rcr2.1115. eCollection 2023 Apr.	Bell PT	Respirol Case Rep	2023	2023/03/16	PMC10009905		10.1002/rcr2.1115
36914457	Deep learning for predicting the risk of immune checkpoint inhibitor-related pneumonitis in lung cancer	Cheng M, Lin R, Bai N, Zhang Y, Wang H, Guo M, Duan X, Zheng J, Qiu Z, Zhao Y.	Clin Radiol. 2023 May;78(5):e377-e385. doi: 10.1016/j.crad.2022.12.013. Epub 2023 Jan 14.	Cheng M	Clin Radiol	2023	2023/03/13			10.1016/j.crad.2022.12.013
36911692	Imaging assessment of toxicity related to immune checkpoint inhibitors	Berz AM, Boughdad S, Vietti-Violi N, Digklia A, Dromain C, Dunet V, Duran R.	Front Immunol. 2023 Feb 23;14:1133207. doi: 10.3389/fimmu.2023.1133207. eCollection 2023.	Berz AM	Front Immunol	2023	2023/03/13	PMC9995973		10.3389/fimmu.2023.1133207
36909081	A Novel Workflow to Create a Checkpoint Inhibitor Pneumonitis Patient Registry	Faucheux A, Olson E, Lantz J, Roberts N, Aggarwal V, Newman I, Ponnatapura J, Lycan T.	Cureus. 2023 Feb 6;15(2):e34683. doi: 10.7759/cureus.34683. eCollection 2023 Feb.	Faucheux A	Cureus	2023	2023/03/13	PMC9994379		10.7759/cureus.34683
36891950	Immune-induced pneumonia in patients with advanced solid tumors treated with immunotherapy: a real-world assessment	Wang C, Zhu H, Huang H, Sun Z, Teng Y, Li Y.	Future Oncol. 2023 Jan;19(3):259-270. doi: 10.2217/fon-2022-0826. Epub 2023 Mar 9.	Wang C	Future Oncol	2023	2023/03/09			10.2217/fon-2022-0826
36883999	Risk Factors for Refractory Immune Checkpoint Inhibitor-related Pneumonitis in Patients With Lung Cancer: Erratum		J Immunother. 2023 Apr 1;46(3):120. doi: 10.1097/CJI.0000000000000462. Epub 2023 Mar 8.		J Immunother	2023	2023/03/08	PMC12329798		10.1097/CJI.0000000000000462
36878936	Pneumonitis associated with pembrolizumab plus chemotherapy for non-squamous non-small cell lung cancer	Fujimoto D, Miura S, Tomii K, Sumikawa H, Yoshimura K, Wakuda K, Oya Y, Yokoyama T, Kijima T, Asao T, Tamiya M, Nakamura A, Yoshioka H, Tokito T, Murakami S, Tamiya A, Yokouchi H, Watanabe S, Yamaguchi O, Morinaga R, Jodai T, Ito K, Shiraishi Y, Kogure Y, Shibaki R, Yamamoto N.	Sci Rep. 2023 Mar 6;13(1):3698. doi: 10.1038/s41598-023-30676-y.	Fujimoto D	Sci Rep	2023	2023/03/06	PMC9988982		10.1038/s41598-023-30676-y
36869304	Clinical characteristics and therapeutic effects of checkpoint inhibitor-related pneumonitis in patients with non-small cell lung cancer	Pang L, Xie M, Ma X, Huang A, Song J, Yao J, Deng H, Zhang D, Zang X, Ren F, Gao J, Wu C, Wang Y, Zhang X, Bao X, Pan L, Xue X.	BMC Cancer. 2023 Mar 3;23(1):203. doi: 10.1186/s12885-023-10649-0.	Pang L	BMC Cancer	2023	2023/03/03	PMC9983156		10.1186/s12885-023-10649-0
36863991	Corrigendum to "Metabolic landscape dysregulation in bronchoalveolar lavage fluid of checkpoint inhibitor pneumonitis" [Clinical Immunology 247 (2023) 109230]	Yu W, He Y, Shang Y, Guo T, Wang K, Liang H, Xue J, Ma X, Mu X, Li R, Gao Z.	Clin Immunol. 2023 Apr;249:109261. doi: 10.1016/j.clim.2023.109261. Epub 2023 Feb 28.	Yu W	Clin Immunol	2023	2023/03/02			10.1016/j.clim.2023.109261
36860658	Evaluating Pneumonitis Incidence in Patients with Non-small Cell Lung Cancer Treated with Immunotherapy and/or Chemotherapy Using Real-world and Clinical Trial Data	Liu Q, Zhang C, Huang Y, Huang R, Huang SM, Larkins E, Stapleford L, Rivera DR, Kluetz PG, Wang S, Zhu H, Weese J, Cromartie E, Teka M, Walters S, Wolf F, Brown TD.	Cancer Res Commun. 2023 Feb 14;3(2):258-266. doi: 10.1158/2767-9764.CRC-22-0370. eCollection 2023 Feb.	Liu Q	Cancer Res Commun	2023	2023/03/02	PMC9973394		10.1158/2767-9764.CRC-22-0370
36857819	Computed tomography-based radiomics for the differential diagnosis of pneumonitis in stage IV non-small cell lung cancer patients treated with immune checkpoint inhibitors	Tohidinezhad F, Bontempi D, Zhang Z, Dingemans AM, Aerts J, Bootsma G, Vansteenkiste J, Hashemi S, Smit E, Gietema H, Aerts HJ, Dekker A, Hendriks LEL, Traverso A, De Ruysscher D.	Eur J Cancer. 2023 Apr;183:142-151. doi: 10.1016/j.ejca.2023.01.027. Epub 2023 Feb 9.	Tohidinezhad F	Eur J Cancer	2023	2023/03/01			10.1016/j.ejca.2023.01.027
36855889	Cardiovascular, Renal and Pulmonary Toxicity of Immune Checkpoint Inhibitors in Cancer: What the GP Should Know	Smekens L, Genoud V, Usdin N, Ben Aïssa A.	Praxis (Bern 1994). 2023;112(3):160-171. doi: 10.1024/1661-8157/a003976.	Smekens L	Praxis (Bern 1994)	2023	2023/03/01			10.1024/1661-8157/a003976
36835802	Radiation Recall Pneumonitis Anticipates Bilateral Immune-Induced Pneumonitis in Non-Small Cell Lung Cancer	Torresan S, Zussino G, Cortiula F, Follador A, Fasola G, Girometti R, Cereser L.	J Clin Med. 2023 Feb 6;12(4):1266. doi: 10.3390/jcm12041266.	Torresan S	J Clin Med	2023	2023/02/25	PMC9961042		10.3390/jcm12041266
36832178	Association of Clinical and Radiological Features with Disease Severity of Symptomatic Immune Checkpoint Inhibitor-Related Pneumonitis	Zhang Q, Tao X, Zhao S, Li N, Wang S, Wu N.	Diagnostics (Basel). 2023 Feb 12;13(4):691. doi: 10.3390/diagnostics13040691.	Zhang Q	Diagnostics (Basel)	2023	2023/02/25	PMC9955572		10.3390/diagnostics13040691
36806904	Correction: Association between pre‑treatment chest imaging and pulmonary function abnormalities and immune checkpoint inhibitor pneumonitis	Wong A, Riley M, Zhao S, Wang JG, Esguerra V, Li M, Lopez G, Otterson GA, Kendra K, Presley CJ, Wei L, Owen DH, Ho K.	Cancer Immunol Immunother. 2023 Jun;72(6):1737. doi: 10.1007/s00262-023-03391-w.	Wong A	Cancer Immunol Immunother	2023	2023/02/22	PMC10991321		10.1007/s00262-023-03391-w
36773776	A Novel Radiogenomics Biomarker for Predicting Treatment Response and Pneumotoxicity From Programmed Cell Death Protein or Ligand-1 Inhibition Immunotherapy in NSCLC	Chen M, Lu H, Copley SJ, Han Y, Logan A, Viola P, Cortellini A, Pinato DJ, Power D, Aboagye EO.	J Thorac Oncol. 2023 Jun;18(6):718-730. doi: 10.1016/j.jtho.2023.01.089. Epub 2023 Feb 10.	Chen M	J Thorac Oncol	2023	2023/02/11			10.1016/j.jtho.2023.01.089
36756121	Advances in CT features and radiomics of checkpoint inhibitor-related pneumonitis: A short review	Huang J, Chen X, Xia B, Ma S.	Front Immunol. 2023 Jan 23;14:1082980. doi: 10.3389/fimmu.2023.1082980. eCollection 2023.	Huang J	Front Immunol	2023	2023/02/09	PMC9899831		10.3389/fimmu.2023.1082980
36752908	Immune-related adverse events after immune checkpoint inhibitor exposure in adult cancer patients with pre-existing autoimmune diseases	Pizuorno Machado A, Shatila M, Liu C, Wang J, Altan M, Zhang HC, Thomas A, Wang Y.	J Cancer Res Clin Oncol. 2023 Aug;149(9):6341-6350. doi: 10.1007/s00432-023-04582-9. Epub 2023 Feb 8.	Pizuorno Machado A	J Cancer Res Clin Oncol	2023	2023/02/08	PMC11796681		10.1007/s00432-023-04582-9
36741913	Late‑onset immune checkpoint inhibitor‑related pneumonitis after cessation of sintilimab: A case report and literature review	Wu Y, Yin Y, Yan X, Fang L, Sun J.	Exp Ther Med. 2023 Jan 3;25(2):83. doi: 10.3892/etm.2023.11782. eCollection 2023 Feb.	Wu Y	Exp Ther Med	2023	2023/02/06	PMC9852418		10.3892/etm.2023.11782
36706199	A Case of Pneumocystis jirovecci in a Patient with Non-Small Cell Lung Cancer Treated with Immunotherapy	Sanka P, Hsu A.	R I Med J (2013). 2023 Feb 1;106(1):11-13.	Sanka P	R I Med J (2013)	2023	2023/01/27
36689929	Immune Checkpoint Inhibitor-Related Pneumonitis in Lung Cancer Patients with Interstitial Lung Disease: Significance of Radiological Pleuroparenchymal Fibroelastosis	Osaki M, Arai T, Sumikawa H, Takimoto T, Takeuchi N, Tamiya A, Okishio K, Inoue Y.	Oncology. 2023;101(5):303-312. doi: 10.1159/000529204. Epub 2023 Jan 23.	Osaki M	Oncology	2023	2023/01/23			10.1159/000529204
36686795	Effectiveness and safety of anti-PD-1 monotherapy or combination therapy in Chinese advanced gastric cancer: A real-world study	Li T, Liu T, Zhao L, Liu L, Zheng X, Wang J, Zhang F, Hu Y.	Front Oncol. 2023 Jan 5;12:976078. doi: 10.3389/fonc.2022.976078. eCollection 2022.	Li T	Front Oncol	2023	2023/01/23	PMC9850086		10.3389/fonc.2022.976078
36685716	Safety and Efficacy of Concurrent or Sequential Radiotherapy Plus (PD-1) Inhibitors in Oligometastatic Esophageal Cancer	Duan Y, Qin W, Yang L, Zou B, Qie W, Song R, Xue L, Wang L.	Cancer Manag Res. 2023 Jan 14;15:55-65. doi: 10.2147/CMAR.S391529. eCollection 2023.	Duan Y	Cancer Manag Res	2023	2023/01/23	PMC9849787		10.2147/CMAR.S391529
36680711	Immune checkpoint inhibitor-related pneumonitis and COVID-19: a case-matched comparison of CT findings	Picasso R, Cozzi A, Picasso V, Zaottini F, Pistoia F, Perissi S, Martinoli C.	Radiol Med. 2023 Feb;128(2):212-221. doi: 10.1007/s11547-023-01598-6. Epub 2023 Jan 21.	Picasso R	Radiol Med	2023	2023/01/21	PMC9862244		10.1007/s11547-023-01598-6
36674038	The Bidirectional Relationship between Pulmonary Tuberculosis and Lung Cancer	Preda M, Tănase BC, Zob DL, Gheorghe AS, Lungulescu CV, Dumitrescu EA, Stănculeanu DL, Manolescu LSC, Popescu O, Ibraim E, Mahler B.	Int J Environ Res Public Health. 2023 Jan 10;20(2):1282. doi: 10.3390/ijerph20021282.	Preda M	Int J Environ Res Public Health	2023	2023/01/21	PMC9859200		10.3390/ijerph20021282
36652911	Distinct T cell sub-clusters may serve as biomarkers for immune related adverse events	Jing Y, Yang J, Han L.	Cell Rep Med. 2023 Jan 17;4(1):100902. doi: 10.1016/j.xcrm.2022.100902.	Jing Y	Cell Rep Med	2023	2023/01/18	PMC9873920		10.1016/j.xcrm.2022.100902
36648206	Recurrent and atypical immune checkpoint inhibitor-induced pneumonitis	Jeon WJ, Nguyen J, Castillo DR, Park K, Brothers J, Nguyen A, Mirshahidi H.	J Oncol Pharm Pract. 2023 Jul;29(5):1264-1267. doi: 10.1177/10781552221150936. Epub 2023 Jan 17.	Jeon WJ	J Oncol Pharm Pract	2023	2023/01/17			10.1177/10781552221150936
36646189	Metabolic landscape dysregulation in bronchoalveolar lavage fluid of checkpoint inhibitor pneumonitis	Yu W, He Y, Shang Y, Guo T, Wang K, Liang H, Xue J, Ma X, Mu X, Li R, Gao Z.	Clin Immunol. 2023 Feb;247:109230. doi: 10.1016/j.clim.2023.109230. Epub 2023 Jan 13.	Yu W	Clin Immunol	2023	2023/01/16			10.1016/j.clim.2023.109230
36640189	Association between pre-treatment chest imaging and pulmonary function abnormalities and immune checkpoint inhibitor pneumonitis	Wong A, Riley M, Zhao S, Wang JG, Esguerra V, Li M, Lopez G, Otterson GA, Kendra K, Presley CJ, Wei L, Owen DH, Ho K.	Cancer Immunol Immunother. 2023 Jun;72(6):1727-1735. doi: 10.1007/s00262-023-03373-y. Epub 2023 Jan 14.	Wong A	Cancer Immunol Immunother	2023	2023/01/14	PMC10992955		10.1007/s00262-023-03373-y
36637978	Risk Factors for Refractory Immune Checkpoint Inhibitor-related Pneumonitis in Patients With Lung Cancer	Tan P, Huang W, He X, Lv F, Cui Y, Du S.	J Immunother. 2023 Feb-Mar 01;46(2):64-73. doi: 10.1097/CJI.0000000000000451. Epub 2023 Jan 16.	Tan P	J Immunother	2023	2023/01/13	PMC9889196		10.1097/CJI.0000000000000451
36623605	Induction Immune Checkpoint Inhibitors and Chemotherapy Before Definitive Chemoradiation Therapy for Patients With Bulky Unresectable Stage III Non-Small Cell Lung Cancer	Wang Y, Zhang T, Wang J, Zhou Z, Liu W, Xiao Z, Deng L, Feng Q, Wang X, Lv J, Ma X, Xue Q, Wang J, Wang Z, Bi N.	Int J Radiat Oncol Biol Phys. 2023 Jul 1;116(3):590-600. doi: 10.1016/j.ijrobp.2022.12.042. Epub 2023 Jan 7.	Wang Y	Int J Radiat Oncol Biol Phys	2023	2023/01/09			10.1016/j.ijrobp.2022.12.042
36605194	Anti-PD-1 immune-related adverse events are associated with high therapeutic antibody fixation on T cells	Gazzano M, Parizot C, Psimaras D, Vozy A, Baron M, Abbar B, Fallet V, Litvinova E, Canellas A, Birzu C, Pourcher V, Touat M, Weiss N, Demeret S, Roos-Weil D, Spano JP, Lebbe C, Salem JE, Cadranel J, Hervier B, Gorochov G, Guihot A.	Front Immunol. 2022 Dec 20;13:1082084. doi: 10.3389/fimmu.2022.1082084. eCollection 2022.	Gazzano M	Front Immunol	2022	2023/01/06	PMC9808779		10.3389/fimmu.2022.1082084
36593068	Association of immune-related adverse events with the outcomes of immune checkpoint inhibitors in patients with dMMR/MSI-H metastatic colorectal cancer	Nasca V, Barretta F, Corti F, Lonardi S, Niger M, Elez ME, Fakih M, Jayachandran P, Shah AT, Salati M, Fenocchio E, Salvatore L, Cremolini C, Ros J, Ambrosini M, Mazzoli G, Intini R, Overman MJ, Miceli R, Pietrantonio F.	J Immunother Cancer. 2023 Jan;11(1):e005493. doi: 10.1136/jitc-2022-005493.	Nasca V	J Immunother Cancer	2023	2023/01/02	PMC9809233		10.1136/jitc-2022-005493
38384077	A rare case of miliary tuberculosis in a patient with NSCLC receiving PD1 inhibitor therapy, mimicking autoimmune pneumonitis	Nikola N, Natasa D, Milica K.	J Cancer Res Ther. 2023 Jan 1;19(Suppl 2):S909-S911. doi: 10.4103/jcrt.jcrt_410_22. Epub 2023 Apr 27.	Nikola N	J Cancer Res Ther	2023	2024/02/22			10.4103/jcrt.jcrt_410_22
36583061	Immune checkpoint inhibitor-related pneumonitis with atypical radiologic features in a patient with anti-aminoacyl-tRNA synthetase antibody	Ichihara S, Ogino H, Yoneda H, Haji K, Kagawa K, Murakami K, Mima M, Aoi Y, Mitsuhashi A, Tsukazaki Y, Yabuki Y, Ozaki R, Sato S, Nokihara H, Nishioka Y.	Respir Med Case Rep. 2022 Dec 15;41:101797. doi: 10.1016/j.rmcr.2022.101797. eCollection 2023.	Ichihara S	Respir Med Case Rep	2022	2022/12/30	PMC9792951		10.1016/j.rmcr.2022.101797
36568170	Case Report: Peripheral blood T cells and inflammatory molecules in lung cancer patients with immune checkpoint inhibitor-induced thyroid dysfunction: Case studies and literature review	Marie MA, McCallen JD, Hamedi ZS, Naqash AR, Hoffman A, Atwell D, Amara S, Muzaffar M, Walker PR, Yang LV.	Front Oncol. 2022 Dec 7;12:1023545. doi: 10.3389/fonc.2022.1023545. eCollection 2022.	Marie MA	Front Oncol	2022	2022/12/26	PMC9768626		10.3389/fonc.2022.1023545
36513074	Single-cell RNA sequencing reveals distinct T cell populations in immune-related adverse events of checkpoint inhibitors	Bukhari S, Henick BS, Winchester RJ, Lerrer S, Adam K, Gartshteyn Y, Maniar R, Lin Z, Khodadadi-Jamayran A, Tsirigos A, Salvatore MM, Lagos GG, Reiner SL, Dallos MC, Mathew M, Rizvi NA, Mor A.	Cell Rep Med. 2023 Jan 17;4(1):100868. doi: 10.1016/j.xcrm.2022.100868. Epub 2022 Dec 12.	Bukhari S	Cell Rep Med	2023	2022/12/13	PMC9873824		10.1016/j.xcrm.2022.100868
36482651	Simultaneous development of pneumonitis and autoimmune diabetes secondary to immune checkpoint inhibitor treatment with durvalumab in an advanced small cell lung cancer patient: A case report	Wen YP, Xiao HW, Yin JH, Guo HR, Shan MJ, Shen LP, Liu LS.	Medicine (Baltimore). 2022 Dec 2;101(48):e32076. doi: 10.1097/MD.0000000000032076.	Wen YP	Medicine (Baltimore)	2022	2022/12/09	PMC9726362		10.1097/MD.0000000000032076
36472185	Fractional exhaled nitric oxide in checkpoint inhibitor pneumonitis: a case report and literature review	Wu C, Liu W, Pu J, Feng T, Chang Y, Wang X, Liang X, Kai J.	Immunotherapy. 2022 Dec;14(17):1361-1367. doi: 10.2217/imt-2022-0094. Epub 2022 Dec 6.	Wu C	Immunotherapy	2022	2022/12/06			10.2217/imt-2022-0094
36456932	Clinical outcomes and risk factor of immune checkpoint inhibitors-related pneumonitis in non-small cell lung cancer patients with chronic obstructive pulmonary disease	Zeng Z, Qu J, Yao Y, Xu F, Lu S, Zhang P, Yao Y, Li N, Zhou J, Wang Y.	BMC Pulm Med. 2022 Dec 1;22(1):458. doi: 10.1186/s12890-022-02190-w.	Zeng Z	BMC Pulm Med	2022	2022/12/01	PMC9716670		10.1186/s12890-022-02190-w
36446578	Predictive value of serum high-mobility group box 1 levels for checkpoint inhibitor pneumonitis	Tanahashi H, Yamaguchi K, Kurose K, Nakao S, Sakamoto S, Horimasu Y, Masuda T, Miyamoto S, Nakashima T, Iwamoto H, Fujitaka K, Hamada H, Oga T, Oka M, Hattori N.	Respirology. 2023 Apr;28(4):380-388. doi: 10.1111/resp.14425. Epub 2022 Nov 29.	Tanahashi H	Respirology	2023	2022/11/29			10.1111/resp.14425
36438818	PD-1 inhibitor-based adverse events in solid tumors: A retrospective real-world study	Huang G, Liu S, Dong J, Xi X, Kong R, Li W, Du Q.	Front Pharmacol. 2022 Nov 9;13:974376. doi: 10.3389/fphar.2022.974376. eCollection 2022.	Huang G	Front Pharmacol	2022	2022/11/28	PMC9681783		10.3389/fphar.2022.974376
36370683	Prevalence and outcome of steroid-resistant/refractory pneumonitis induced by immune checkpoint inhibitors	Camard M, Besse B, Cariou PL, Massayke S, Laparra A, Noel N, Michot JM, Ammari S, Pavec JL, Lambotte O.	Respir Med Res. 2022 Nov;82:100969. doi: 10.1016/j.resmer.2022.100969. Epub 2022 Nov 9.	Camard M	Respir Med Res	2022	2022/11/12			10.1016/j.resmer.2022.100969
36322006	Progress in diagnosis and treatment of checkpoint inhibitor pneumonitis	Yu X, Wu J, Su C.	Curr Opin Oncol. 2023 Jan 1;35(1):31-36. doi: 10.1097/CCO.0000000000000909. Epub 2022 Nov 2.	Yu X	Curr Opin Oncol	2023	2022/11/02			10.1097/CCO.0000000000000909
40046551	Unilateral Pneumonitis and Hydropneumothorax Following Pembrolizumab	Sanchez A, Kahn P, Minerowicz C, Kluger H.	Brown J Hosp Med. 2022 Nov 1;2(1):39747. doi: 10.56305/001c.39747. eCollection 2023.	Sanchez A	Brown J Hosp Med	2022	2025/03/06	PMC11878863		10.56305/001c.39747
36307109	Imaging of Drug-Related Pneumonitis in Oncology	Tseng SC, Lee HY, Nishino M.	Semin Respir Crit Care Med. 2022 Dec;43(6):887-898. doi: 10.1055/s-0042-1755569. Epub 2022 Oct 28.	Tseng SC	Semin Respir Crit Care Med	2022	2022/10/28			10.1055/s-0042-1755569
36287134	Quantitation of cardiac troponin I in cancer patients treated with immune checkpoint inhibitors: a case-control study	Ulndreaj A, Brinc D, Altan M, Pons-Belda OD, Fernandez-Uriarte A, Mu-Mosley H, Fattah F, von Itzstein MS, Soosaipillai A, Kulasingam V, Palaskas NL, Gerber DE, Diamandis EP, Heymach JV, Prassas I.	Clin Chem Lab Med. 2022 Oct 27;61(1):154-161. doi: 10.1515/cclm-2022-0471. Print 2023 Jan 27.	Ulndreaj A	Clin Chem Lab Med	2022	2022/10/26			10.1515/cclm-2022-0471
36285862	Diagnostic and therapeutic approach to pulmonary infiltrates in cancer patients receiving immune checkpoint inhibitors	Fernández-Ruiz M.	Rev Esp Quimioter. 2022 Oct;35 Suppl 3(Suppl 3):67-73. doi: 10.37201/req/s03.15.2022. Epub 2022 Oct 24.	Fernández-Ruiz M	Rev Esp Quimioter	2022	2022/10/26	PMC9717448		10.37201/req/s03.15.2022
36285515	Nivolumab-induced radiation recall pneumonitis in non-small-cell lung cancer patients with thoracic radiation therapy	Noda-Narita S, Naito T, Udagawa H, Goto K, Miyawaki T, Mamesaya N, Nakashima K, Kenmotsu H, Shimokawaji T, Kato T, Hakozaki T, Okuma Y, Nakamura M, Nakayama Y, Watanabe H, Kusumoto M, Ohe Y, Horinouchi H.	Cancer Sci. 2023 Feb;114(2):630-639. doi: 10.1111/cas.15621. Epub 2022 Nov 20.	Noda-Narita S	Cancer Sci	2023	2022/10/26	PMC9899626		10.1111/cas.15621
36276085	Case report: Immune-mediated meibomian gland dysfunction following pembrolizumab therapy for advanced urothelial carcinoma	Nguyen CB, Su CT, Morgan M, Alva AS.	Front Oncol. 2022 Oct 6;12:1000023. doi: 10.3389/fonc.2022.1000023. eCollection 2022.	Nguyen CB	Front Oncol	2022	2022/10/24	PMC9582237		10.3389/fonc.2022.1000023
36270747	Use of a bDMARD or tsDMARD for the management of inflammatory arthritis under checkpoint inhibitors: an observational study	De La Fuente F, Belkhir R, Henry J, Nguyen CD, Pham T, Germain V, Gavand PE, Labadie C, Briere C, Lauret A, Cardon T, Mouterde G, Bonnet I, Rouxel L, Truchetet ME, Schaeverbeke T, Richez C, Kostine M; Club Rhumatismes and Inflammation (CRI).	RMD Open. 2022 Oct;8(2):e002612. doi: 10.1136/rmdopen-2022-002612.	De La Fuente F	RMD Open	2022	2022/10/21	PMC9594531		10.1136/rmdopen-2022-002612
36268845	Chinese expert consensus on the multidisciplinary management of pneumonitis associated with immune checkpoint inhibitor	Wang W, Wang Q, Xu C, Li Z, Song Z, Zhang Y, Cai X, Zhang S, Lian B, Li W, Liu A, Zhan P, Liu H, Lv T, Miao L, Min L, Chen Y, Yuan J, Wang F, Jiang Z, Lin G, Pu X, Rao C, Lv D, Yu Z, Li X, Tang C, Zhou C, Xie C, Zhang J, Guo H, Chu Q, Meng R, Wu J, Zhang R, Wang L, Zhu Y, Hu X, Xie Y, Lin X, Cai J, Lan F, Feng H, Wang L, Yao W, Shi X, Huang J, Chen H, Zhang Y, Sun P, Wan B, Pang F, Xu Z, Wang K, …	Thorac Cancer. 2022 Dec;13(23):3420-3430. doi: 10.1111/1759-7714.14693. Epub 2022 Oct 21.	Wang W	Thorac Cancer	2022	2022/10/21	PMC9715776		10.1111/1759-7714.14693
36254804	A Retrospective Cohort Study of Multiple Immune-Related Adverse Events and Clinical Outcomes Among Patients With Cancer Receiving Immune Checkpoint Inhibitors	Hata H, Matsumura C, Chisaki Y, Nishioka K, Tokuda M, Miyagi K, Suizu T, Yano Y.	Cancer Control. 2022 Jan-Dec;29:10732748221130576. doi: 10.1177/10732748221130576.	Hata H	Cancer Control	2022	2022/10/18	PMC9583223		10.1177/10732748221130576
36252998	Phase Ib study of pembrolizumab in combination with trastuzumab emtansine for metastatic HER2-positive breast cancer	Waks AG, Keenan TE, Li T, Tayob N, Wulf GM, Richardson ET 3rd, Attaya V, Anderson L, Mittendorf EA, Overmoyer B, Winer EP, Krop IE, Agudo J, Van Allen EM, Tolaney SM.	J Immunother Cancer. 2022 Oct;10(10):e005119. doi: 10.1136/jitc-2022-005119.	Waks AG	J Immunother Cancer	2022	2022/10/17	PMC9577940		10.1136/jitc-2022-005119
36240075	Imaging of Immune Checkpoint Inhibitor Immunotherapy for Non-Small Cell Lung Cancer	Shroff GS, Strange CD, Ahuja J, Altan M, Sheshadri A, Unlu E, Truong MT, Vlahos I.	Radiographics. 2022 Nov-Dec;42(7):1956-1974. doi: 10.1148/rg.220108. Epub 2022 Oct 14.	Shroff GS	Radiographics	2022	2022/10/14			10.1148/rg.220108
36189237	Case report: Pneumonia with clinical symptoms precedes imaging evidence after immune checkpoint inhibitors combined with radiotherapy in lung squamous cell cancer	Wang Y, Wang Y, Yu J, Meng X.	Front Immunol. 2022 Sep 15;13:998516. doi: 10.3389/fimmu.2022.998516. eCollection 2022.	Wang Y	Front Immunol	2022	2022/10/03	PMC9520566		10.3389/fimmu.2022.998516
36171010	Single-cell transcriptomics identifies pathogenic T-helper 17.1 cells and pro-inflammatory monocytes in immune checkpoint inhibitor-related pneumonitis	Franken A, Van Mol P, Vanmassenhove S, Donders E, Schepers R, Van Brussel T, Dooms C, Yserbyt J, De Crem N, Testelmans D, De Wever W, Nackaerts K, Vansteenkiste J, Vos R, Humblet-Baron S, Lambrechts D, Wauters E.	J Immunother Cancer. 2022 Sep;10(9):e005323. doi: 10.1136/jitc-2022-005323.	Franken A	J Immunother Cancer	2022	2022/09/28	PMC9528720		10.1136/jitc-2022-005323
36157702	Pulmonary Lymphangitis Carcinomatosa Mimicking Immunotherapy-Related Interstitial Pneumonitis: A Case Report	Imakita T, Fujita K, Kanai O, Mio T.	Case Rep Oncol. 2022 Aug 26;15(2):732-737. doi: 10.1159/000525800. eCollection 2022 May-Aug.	Imakita T	Case Rep Oncol	2022	2022/09/26	PMC9459536		10.1159/000525800
36108598	Risk Factors for Immune Checkpoint Inhibitor-Related Pneumonitis in Cancer Patients: A Systemic Review and Meta-Analysis	Zhou P, Zhao X, Wang G.	Respiration. 2022;101(11):1035-1050. doi: 10.1159/000526141. Epub 2022 Sep 15.	Zhou P	Respiration	2022	2022/09/15			10.1159/000526141
36052257	Immune checkpoint inhibitor-related pneumonitis in non-small cell lung cancer: A review	Hao Y, Zhang X, Yu L.	Front Oncol. 2022 Aug 16;12:911906. doi: 10.3389/fonc.2022.911906. eCollection 2022.	Hao Y	Front Oncol	2022	2022/09/02	PMC9424849		10.3389/fonc.2022.911906
36048266	Radiation and immune checkpoint inhibitor-mediated pneumonitis risk stratification in patients with locally advanced non-small cell lung cancer: role of functional lung radiomics?	Thomas HMT, Hippe DS, Forouzannezhad P, Sasidharan BK, Kinahan PE, Miyaoka RS, Vesselle HJ, Rengan R, Zeng J, Bowen SR.	Discov Oncol. 2022 Sep 1;13(1):85. doi: 10.1007/s12672-022-00548-4.	Thomas HMT	Discov Oncol	2022	2022/09/01	PMC9437196		10.1007/s12672-022-00548-4
36033529	Eosinophil as a biomarker for diagnosis, prediction, and prognosis evaluation of severe checkpoint inhibitor pneumonitis	Li Y, Jia X, Du Y, Mao Z, Zhang Y, Shen Y, Sun H, Liu M, Niu G, Wang J, Hu J, Jiao M, Guo H.	Front Oncol. 2022 Aug 12;12:827199. doi: 10.3389/fonc.2022.827199. eCollection 2022.	Li Y	Front Oncol	2022	2022/08/29	PMC9413068		10.3389/fonc.2022.827199
36032207	Pneumocystis pneumonia in patient with lung adenocarcinoma: early side effects from pembrolizumab	Hiba Z, Abdelmoughit H, Zaynab IH, Hounaida J, Rachida L, Youssef O.	Radiol Case Rep. 2022 Aug 17;17(10):3979-3981. doi: 10.1016/j.radcr.2022.07.083. eCollection 2022 Oct.	Hiba Z	Radiol Case Rep	2022	2022/08/29	PMC9411188		10.1016/j.radcr.2022.07.083
35994088	Risk of pneumonitis in non-small cell lung cancer patients with preexisting interstitial lung diseases treated with immune checkpoint inhibitors: a nationwide retrospective cohort study	Sawa K, Sato I, Takeuchi M, Kawakami K.	Cancer Immunol Immunother. 2023 Mar;72(3):591-598. doi: 10.1007/s00262-022-03281-7. Epub 2022 Aug 22.	Sawa K	Cancer Immunol Immunother	2023	2022/08/22	PMC10991202		10.1007/s00262-022-03281-7
35978832	The CURB65 score predicted 180-day mortality of non-small cell lung carcinoma patients with immune checkpoint inhibitor-associated pneumonitis: A pilot retrospective analysis	Lan F, Fan B, Wang L, Xia L, Zhang T, Li W, Mao Y.	Front Oncol. 2022 Aug 1;12:927858. doi: 10.3389/fonc.2022.927858. eCollection 2022.	Lan F	Front Oncol	2022	2022/08/18	PMC9376267		10.3389/fonc.2022.927858
35967881	Imaging features of toxicities associated with immune checkpoint inhibitors	Gosangi B, McIntosh L, Keraliya A, Irugu DVK, Baheti A, Khandelwal A, Thomas R, Braschi-Amirfarzan M.	Eur J Radiol Open. 2022 Aug 8;9:100434. doi: 10.1016/j.ejro.2022.100434. eCollection 2022.	Gosangi B	Eur J Radiol Open	2022	2022/08/15	PMC9372737		10.1016/j.ejro.2022.100434
35967342	Proposed clinical phases for the improvement of personalized treatment of checkpoint inhibitor-related pneumonitis	Zhou C, Yang Y, Lin X, Fang N, Chen L, Jiang J, Deng H, Deng Y, Wan M, Qiu G, Sun N, Wu D, Long X, Zhong C, Xie X, Xie Z, Liu M, Ouyang M, Qin Y, Petrella F, Fiorelli A, Bravaccini S, Kataoka Y, Watanabe S, Goto T, Solli P, Igai H, Saito Y, Tsoukalas N, Nakada T, Li S, Chen R.	Front Immunol. 2022 Jul 20;13:935779. doi: 10.3389/fimmu.2022.935779. eCollection 2022.	Zhou C	Front Immunol	2022	2022/08/15	PMC9364904		10.3389/fimmu.2022.935779
35957985	Deep learning predicts immune checkpoint inhibitor-related pneumonitis from pretreatment computed tomography images	Tan P, Huang W, Wang L, Deng G, Yuan Y, Qiu S, Ni D, Du S, Cheng J.	Front Physiol. 2022 Jul 25;13:978222. doi: 10.3389/fphys.2022.978222. eCollection 2022.	Tan P	Front Physiol	2022	2022/08/12	PMC9358138		10.3389/fphys.2022.978222
35911750	Imaging Mass Cytometry Analysis of immune Checkpoint Inhibitor-Related Pneumonitis: A Case Report	Cheng Y, Wang XM, Hu Q, Sun K, Zhao X, Zhang M, Wang G, Wang H, Xiong Y.	Front Immunol. 2022 Jul 15;13:899971. doi: 10.3389/fimmu.2022.899971. eCollection 2022.	Cheng Y	Front Immunol	2022	2022/08/01	PMC9335486		10.3389/fimmu.2022.899971
35892252	Late-onset toxicities of monoclonal antibodies in cancer patients	Alalawi M, Bakr AS, Reda R, Sadak KT, Nagy M.	Immunotherapy. 2022 Sep;14(13):1067-1083. doi: 10.2217/imt-2022-0042. Epub 2022 Jul 27.	Alalawi M	Immunotherapy	2022	2022/07/27			10.2217/imt-2022-0042
35852114	Clinical course of COVID-19 infection in a melanoma patient treated with nivolumab and bempegaldesleukin: a case report	Anastasopoulou A, Gkoufa A, Diamantopoulos P, Kazanas S, Eliadi I, Samarkos M, Gogas H.	Immunotherapy. 2022 Sep;14(13):1015-1020. doi: 10.2217/imt-2021-0331. Epub 2022 Jul 19.	Anastasopoulou A	Immunotherapy	2022	2022/07/19	PMC9295713		10.2217/imt-2021-0331
35848218	Incidence of safety events after immune checkpoint inhibitor initiation for advanced-stage non-small-cell lung cancer: a real-world study	Beachler DC, Lamy FX, Kolitsopoulos F, Dinh J, Papazian A, Jamal-Allial A, Mahmoudpour SH, Michelon E, Verpillat P.	Future Oncol. 2022 Aug;18(26):2891-2901. doi: 10.2217/fon-2022-0308. Epub 2022 Jul 18.	Beachler DC	Future Oncol	2022	2022/07/18			10.2217/fon-2022-0308
35804997	Durvalumab after Sequential High Dose Chemoradiotherapy versus Standard of Care (SoC) for Stage III NSCLC: A Bi-Centric Trospective Comparison Focusing on Pulmonary Toxicity	Wass R, Hochmair M, Kaiser B, Grambozov B, Feurstein P, Weiß G, Moosbrugger R, Sedlmayer F, Lamprecht B, Studnicka M, Zehentmayr F.	Cancers (Basel). 2022 Jun 30;14(13):3226. doi: 10.3390/cancers14133226.	Wass R	Cancers (Basel)	2022	2022/07/09	PMC9265119		10.3390/cancers14133226
35795657	Comprehensive Pneumonitis Profile of Thoracic Radiotherapy Followed by Immune Checkpoint Inhibitor and Risk Factors for Radiation Recall Pneumonitis in Lung Cancer	Lu X, Wang J, Zhang T, Zhou Z, Deng L, Wang X, Wang W, Liu W, Tang W, Wang Z, Wang J, Jiang W, Bi N, Wang L.	Front Immunol. 2022 Jun 20;13:918787. doi: 10.3389/fimmu.2022.918787. eCollection 2022.	Lu X	Front Immunol	2022	2022/07/07	PMC9251068		10.3389/fimmu.2022.918787
35775853	Immune check-point inhibitor-related pneumonitis: acute lung injury with rapid progression and organising pneumonia with less severe clinical disease	Imran S, Golden A, Feinstein M, Plodkowski A, Bodd F, Rekhtman N, Travis WD, Stover DE, Sauter JL.	Histopathology. 2022 Dec;81(6):724-731. doi: 10.1111/his.14704. Epub 2022 Aug 17.	Imran S	Histopathology	2022	2022/07/01	PMC10428658	NIHMS1897972	10.1111/his.14704
35759816	Human leucocyte antigen genotype association with the development of immune-related adverse events in patients with non-small cell lung cancer treated with single agent immunotherapy	Abed A, Law N, Calapre L, Lo J, Bhat V, Bowyer S, Millward M, Gray ES.	Eur J Cancer. 2022 Sep;172:98-106. doi: 10.1016/j.ejca.2022.05.021. Epub 2022 Jun 24.	Abed A	Eur J Cancer	2022	2022/06/27			10.1016/j.ejca.2022.05.021
35759340	Atezolizumab for Pretreated Non-Small Cell Lung Cancer with Idiopathic Interstitial Pneumonia: Final Analysis of Phase II AMBITIOUS Study	Ikeda S, Kato T, Kenmotsu H, Ogura T, Sato Y, Hino A, Harada T, Kubota K, Tokito T, Okamoto I, Furuya N, Yokoyama T, Hosokawa S, Iwasawa T, Kasajima R, Miyagi Y, Misumi T, Okamoto H.	Oncologist. 2022 Sep 2;27(9):720-e702. doi: 10.1093/oncolo/oyac118.	Ikeda S	Oncologist	2022	2022/06/27	PMC9438913		10.1093/oncolo/oyac118
35731114	Pulmonary toxicities of immune check point inhibitors in the management of cancer: mini review	Jayakrishnan B, Al-Moundhri M, Burney I, Al-Hashami Z, Al-Bimani K.	Adv Respir Med. 2022;90(3):219-229. doi: 10.5603/ARM.84782.	Jayakrishnan B	Adv Respir Med	2022	2022/06/22			10.5603/ARM.84782
35725721	The safety and efficacy of durvalumab consolidation therapy in the management of patients with stage III non-small-cell lung cancer and preexisting interstitial lung disease	Kawanaka Y, Yasuda Y, Tanizaki J, Iwashima D, Nonagase Y, Uemasu K, Hirayama Y, Ogura M, Ozaki T, Takahashi KI.	Respir Investig. 2022 Sep;60(5):667-673. doi: 10.1016/j.resinv.2022.05.004. Epub 2022 Jun 18.	Kawanaka Y	Respir Investig	2022	2022/06/20			10.1016/j.resinv.2022.05.004
35716632	Dosimetric predictors of pneumonitis in locally advanced non-small cell lung cancer patients treated with chemoradiation followed by durvalumab	Gao RW, Day CN, Yu NY, Bush A, Amundson AC, Prodduturvar P, Majeed U, Butts E, Oliver T, Schwecke AJ, Moffett JN, Routman DM, Breen WG, Potter AL, Rivera-Concepcion J, Hoppe BS, Schild SE, Sio TT, Lou Y, Ernani V, Ko S, Olivier KR, Merrell KW, Garces YI, Manochakian R, Harmsen WS, Leventakos K, Owen D.	Lung Cancer. 2022 Aug;170:58-64. doi: 10.1016/j.lungcan.2022.06.003. Epub 2022 Jun 13.	Gao RW	Lung Cancer	2022	2022/06/18			10.1016/j.lungcan.2022.06.003
35705313	Real-world incidence and impact of pneumonitis in patients with lung cancer treated with immune checkpoint inhibitors: a multi-institutional cohort study	Tiu BC, Zubiri L, Iheke J, Pahalyants V, Theodosakis N, Ugwu-Dike P, Seo J, Tang K, Sise ME, Sullivan R, Naidoo J, Mooradian MJ, Semenov YR, Reynolds KL.	J Immunother Cancer. 2022 Jun;10(6):e004670. doi: 10.1136/jitc-2022-004670.	Tiu BC	J Immunother Cancer	2022	2022/06/15	PMC9204442		10.1136/jitc-2022-004670
35693611	Immune checkpoint inhibitor-related interstitial lung disease in patients with advanced non-small cell lung cancer: systematic review of characteristics, incidence, risk factors, and management	Kim S, Lim JU.	J Thorac Dis. 2022 May;14(5):1684-1695. doi: 10.21037/jtd-22-93.	Kim S	J Thorac Dis	2022	2022/06/13	PMC9186237		10.21037/jtd-22-93
35677739	Comparison of Pneumonitis Rates and Severity in Patients With Lung Cancer Treated by Immunotherapy, Radiotherapy, and Immunoradiotherapy	Aiad M, Fresco K, Prenatt Z, Tahir A, Ramos-Feliciano K, Stoltzfus J, Harmouch F, Wilson M.	Cureus. 2022 Jun 5;14(6):e25665. doi: 10.7759/cureus.25665. eCollection 2022 Jun.	Aiad M	Cureus	2022	2022/06/09	PMC9167438		10.7759/cureus.25665
35658620	Nivolumab-induced pneumonitis and cardiopathy in a patient with relapsed Hodgkin's lymphoma	Bonhomme-Faivre L, Guarino V, Misra SC.	J Oncol Pharm Pract. 2023 Mar;29(2):479-483. doi: 10.1177/10781552221105572. Epub 2022 Jun 5.	Bonhomme-Faivre L	J Oncol Pharm Pract	2023	2022/06/06			10.1177/10781552221105572
35636978	FDG PET/CT for Evaluation of Immunotherapy Response in Lung Cancer Patients	Léger MA, Routy B, Juneau D.	Semin Nucl Med. 2022 Nov;52(6):707-719. doi: 10.1053/j.semnuclmed.2022.04.010. Epub 2022 May 27.	Léger MA	Semin Nucl Med	2022	2022/05/31			10.1053/j.semnuclmed.2022.04.010
35626183	Carbon Monoxide Diffusing Capacity (DL(CO)) Correlates with CT Morphology after Chemo-Radio-Immunotherapy for Non-Small Cell Lung Cancer Stage III	Stana M, Grambozov B, Gaisberger C, Karner J, Ruznic E, Berchtold J, Zellinger B, Moosbrugger R, Studnicka M, Fastner G, Sedlmayer F, Zehentmayr F.	Diagnostics (Basel). 2022 Apr 19;12(5):1027. doi: 10.3390/diagnostics12051027.	Stana M	Diagnostics (Basel)	2022	2022/05/28	PMC9139430		10.3390/diagnostics12051027
35625911	Lung Inflammation Predictors in Combined Immune Checkpoint-Inhibitor and Radiation Therapy-Proof-of-Concept Animal Study	Spieler B, Giret TM, Welford S, Totiger TM, Mihaylov IB.	Biomedicines. 2022 May 19;10(5):1173. doi: 10.3390/biomedicines10051173.	Spieler B	Biomedicines	2022	2022/05/28	PMC9138533		10.3390/biomedicines10051173
35578210	Risk factors for pneumonitis in advanced extrapulmonary cancer patients treated with immune checkpoint inhibitors	Uchida Y, Kinose D, Nagatani Y, Tanaka-Mizuno S, Nakagawa H, Fukunaga K, Yamaguchi M, Nakano Y.	BMC Cancer. 2022 May 16;22(1):551. doi: 10.1186/s12885-022-09642-w.	Uchida Y	BMC Cancer	2022	2022/05/16	PMC9109739		10.1186/s12885-022-09642-w
35562529	Prognostic value of immunotherapy-induced organ inflammation assessed on (18)FDG PET in patients with metastatic non-small cell lung cancer	Humbert O, Bauckneht M, Gal J, Paquet M, Chardin D, Rener D, Schiazza A, Genova C, Schiappa R, Zullo L, Rossi G, Martin N, Hugonnet F, Darcourt J, Morbelli S, Otto J.	Eur J Nucl Med Mol Imaging. 2022 Sep;49(11):3878-3891. doi: 10.1007/s00259-022-05788-8. Epub 2022 May 14.	Humbert O	Eur J Nucl Med Mol Imaging	2022	2022/05/13	PMC9399195		10.1007/s00259-022-05788-8
35558076	Development and Validation of a Radiomics Nomogram Using Computed Tomography for Differentiating Immune Checkpoint Inhibitor-Related Pneumonitis From Radiation Pneumonitis for Patients With Non-Small Cell Lung Cancer	Qiu Q, Xing L, Wang Y, Feng A, Wen Q.	Front Immunol. 2022 Apr 26;13:870842. doi: 10.3389/fimmu.2022.870842. eCollection 2022.	Qiu Q	Front Immunol	2022	2022/05/13	PMC9088878		10.3389/fimmu.2022.870842
35558065	Risk Factors and Biomarkers for Immune-Related Adverse Events: A Practical Guide to Identifying High-Risk Patients and Rechallenging Immune Checkpoint Inhibitors	Chennamadhavuni A, Abushahin L, Jin N, Presley CJ, Manne A.	Front Immunol. 2022 Apr 26;13:779691. doi: 10.3389/fimmu.2022.779691. eCollection 2022.	Chennamadhavuni A	Front Immunol	2022	2022/05/13	PMC9086893		10.3389/fimmu.2022.779691
35535354	Eosinophilic Asthma Secondary to Adjuvant Anti-PD-1 Immune Checkpoint Inhibitor Treatment in a Melanoma Patient	Kissoonsingh P, Sutton B, Iqbal SU, Pallan L, Steven N, Khoja L.	Case Rep Oncol Med. 2022 Apr 30;2022:2658136. doi: 10.1155/2022/2658136. eCollection 2022.	Kissoonsingh P	Case Rep Oncol Med	2022	2022/05/10	PMC9078828		10.1155/2022/2658136
35484868	Use of Cystatin C to Assess Immunotherapy Toxicity in a Patient With Melanoma	Barth DM, Otto D, Wang P, Alkhasova MS, Barreto EF.	J Pharm Pract. 2022 Apr;35(2):308-310. doi: 10.1177/0897190020966201. Epub 2020 Oct 14.	Barth DM	J Pharm Pract	2022	2022/04/29			10.1177/0897190020966201
35464480	Checkpoint Inhibitor Pneumonitis Induced by Anti-PD-1/PD-L1 Therapy in Non-Small-Cell Lung Cancer: Occurrence and Mechanism	Yin J, Wu Y, Yang X, Gan L, Xue J.	Front Immunol. 2022 Apr 7;13:830631. doi: 10.3389/fimmu.2022.830631. eCollection 2022.	Yin J	Front Immunol	2022	2022/04/25	PMC9021596		10.3389/fimmu.2022.830631
35455740	Pulmonary Lymphangitis Poses a Major Challenge for Radiologists in an Oncological Setting during the COVID-19 Pandemic	Fusco R, Simonetti I, Ianniello S, Villanacci A, Grassi F, Dell'Aversana F, Grassi R, Cozzi D, Bicci E, Palumbo P, Borgheresi A, Giovagnoni A, Miele V, Barile A, Granata V.	J Pers Med. 2022 Apr 12;12(4):624. doi: 10.3390/jpm12040624.	Fusco R	J Pers Med	2022	2022/04/23	PMC9024504		10.3390/jpm12040624
35452134	Pneumonitis after immune checkpoint inhibitor therapies in patients with acute myeloid leukemia: A retrospective cohort study	Sheshadri A, Goizueta AA, Shannon VR, London D, Garcia-Manero G, Kantarjian HM, Ravandi-Kashani F, Kadia TM, Konopleva MY, DiNardo CD, Pierce S, Zarifa A, Albittar AA, Zhong LL, Akhmedzhanov FO, Arain MH, Alfayez M, Alotaibi A, Altan M, Naing A, Mendoza TR, Godoy MCB, Shroff G, Kim ST, Faiz SA, Kontoyiannis DP, Khawaja F, Jennings K, Daver NG.	Cancer. 2022 Jul 15;128(14):2736-2745. doi: 10.1002/cncr.34229. Epub 2022 Apr 22.	Sheshadri A	Cancer	2022	2022/04/22	PMC9232977	NIHMS1794377	10.1002/cncr.34229
35427598	Prediction of immune-related adverse events in non-small cell lung cancer patients treated with immune checkpoint inhibitors based on clinical and hematological markers: Real-world evidence	Xu H, Feng H, Zhang W, Wei F, Zhou L, Liu L, Zhao Y, Lv Y, Shi X, Zhang J, Ren X.	Exp Cell Res. 2022 Jul 1;416(1):113157. doi: 10.1016/j.yexcr.2022.113157. Epub 2022 Apr 12.	Xu H	Exp Cell Res	2022	2022/04/15			10.1016/j.yexcr.2022.113157
35399572	Rate and risk factors of recurrent immune checkpoint inhibitor-related pneumonitis in patients with lung cancer	Tao H, Li F, Wu D, Ji S, Liu Q, Wang L, Liu B, Facchinetti F, Leong TL, Passiglia F, Hu Y.	Transl Lung Cancer Res. 2022 Mar;11(3):381-392. doi: 10.21037/tlcr-22-168.	Tao H	Transl Lung Cancer Res	2022	2022/04/11	PMC8988083		10.21037/tlcr-22-168
35280322	Risk factors for immune checkpoint inhibitor-related pneumonitis in non-small cell lung cancer	Chao Y, Zhou J, Hsu S, Ding N, Li J, Zhang Y, Xu X, Tang X, Wei T, Zhu Z, Chu Q, Neal JW, Wu JT, Song Y, Hu J.	Transl Lung Cancer Res. 2022 Feb;11(2):295-306. doi: 10.21037/tlcr-22-72.	Chao Y	Transl Lung Cancer Res	2022	2022/03/14	PMC8902097		10.21037/tlcr-22-72
35251725	A Rare Case of Large-Vessel Vasculitis following Checkpoint Inhibitor Therapy and Pegfilgrastim	Mort J, Maheshwari S, Basu N, Dillon P, Brady K, Bear H, Millard T.	Case Rep Oncol Med. 2022 Feb 23;2022:7295305. doi: 10.1155/2022/7295305. eCollection 2022.	Mort J	Case Rep Oncol Med	2022	2022/03/07	PMC8890883		10.1155/2022/7295305
35222434	Interleukin-10 Is a Promising Marker for Immune-Related Adverse Events in Patients With Non-Small Cell Lung Cancer Receiving Immunotherapy	Wang H, Zhou F, Zhao C, Cheng L, Zhou C, Qiao M, Li X, Chen X.	Front Immunol. 2022 Feb 9;13:840313. doi: 10.3389/fimmu.2022.840313. eCollection 2022.	Wang H	Front Immunol	2022	2022/02/28	PMC8863608		10.3389/fimmu.2022.840313
35217707	Pulmonary toxicity of craniospinal irradiation using helical tomotherapy	Lee J, Kim E, Kim N, Suh CO, Chung Y, Yoon HI.	Sci Rep. 2022 Feb 25;12(1):3221. doi: 10.1038/s41598-022-07224-1.	Lee J	Sci Rep	2022	2022/02/26	PMC8881492		10.1038/s41598-022-07224-1
35152911	Nivolumab-related myasthenia gravis with myositis requiring prolonged mechanical ventilation: a case report	Saishu Y, Yoshida T, Seino Y, Nomura T.	J Med Case Rep. 2022 Feb 14;16(1):61. doi: 10.1186/s13256-022-03286-x.	Saishu Y	J Med Case Rep	2022	2022/02/14	PMC8842808		10.1186/s13256-022-03286-x
35095930	Dosimetric Risk Factors for Acute Radiation Pneumonitis in Patients With Prior Receipt of Immune Checkpoint Inhibitors	Bi J, Qian J, Yang D, Sun L, Lin S, Li Y, Xue X, Nie T, Verma V, Han G.	Front Immunol. 2022 Jan 13;12:828858. doi: 10.3389/fimmu.2021.828858. eCollection 2021.	Bi J	Front Immunol	2022	2022/01/31	PMC8792763		10.3389/fimmu.2021.828858
35095092	Rapidly Growing Locally Advanced Non-Small Cell Lung Cancer Treated with Definitive Chemoradiotherapy Using Adaptive Volumetric Modulated Arc Therapy Followed by Durvalumab Maintenance: A Case Report	Sakai K, Fujii K, Hanazawa H, Sakai M, Tsutsumi Y, Fukuda Y, Akaike Y, Notohara K, Itasaka S.	Am J Case Rep. 2022 Jan 31;23:e934767. doi: 10.12659/AJCR.934767.	Sakai K	Am J Case Rep	2022	2022/01/31	PMC8815321		10.12659/AJCR.934767
35053465	Biomarkers Associated with Immune-Related Adverse Events under Checkpoint Inhibitors in Metastatic Melanoma	Wölffer M, Battke F, Schulze M, Feldhahn M, Flatz L, Martus P, Forschner A.	Cancers (Basel). 2022 Jan 8;14(2):302. doi: 10.3390/cancers14020302.	Wölffer M	Cancers (Basel)	2022	2022/01/21	PMC8773840		10.3390/cancers14020302
35044093	Risk factors for pneumonitis in patients with non-small cell lung cancer treated with immune checkpoint inhibitors plus chemotherapy: A retrospective analysis	Yamaguchi T, Shimizu J, Oya Y, Watanabe N, Hasegawa T, Horio Y, Inaba Y, Fujiwara Y.	Thorac Cancer. 2022 Mar;13(5):724-731. doi: 10.1111/1759-7714.14308. Epub 2022 Jan 19.	Yamaguchi T	Thorac Cancer	2022	2022/01/19	PMC8888158		10.1111/1759-7714.14308
35037791	Pro-BNP in the differential diagnosis of dyspnea in patients treated with immune-checkpoint inhibitors: Case Report	Baranseh J, Ouryvaev A, Moady G, Shai A.	J Oncol Pharm Pract. 2022 Jul;28(5):1239-1243. doi: 10.1177/10781552221074007. Epub 2022 Jan 17.	Baranseh J	J Oncol Pharm Pract	2022	2022/01/17			10.1177/10781552221074007
35033139	Predicting factors of symptomatic radiation pneumonitis induced by durvalumab following concurrent chemoradiotherapy in locally advanced non-small cell lung cancer	Mayahara H, Uehara K, Harada A, Kitatani K, Yabuuchi T, Miyazaki S, Ishihara T, Kawaguchi H, Kubota H, Okada H, Ninomaru T, Shindo C, Hata A.	Radiat Oncol. 2022 Jan 15;17(1):7. doi: 10.1186/s13014-021-01979-z.	Mayahara H	Radiat Oncol	2022	2022/01/16	PMC8760798		10.1186/s13014-021-01979-z
35026041	Differentiation between immune checkpoint inhibitor-related and radiation pneumonitis in lung cancer by CT radiomics and machine learning	Cheng J, Pan Y, Huang W, Huang K, Cui Y, Hong W, Wang L, Ni D, Tan P.	Med Phys. 2022 Mar;49(3):1547-1558. doi: 10.1002/mp.15451. Epub 2022 Jan 27.	Cheng J	Med Phys	2022	2022/01/13	PMC9306809		10.1002/mp.15451
34972974	Pulmonary Toxicities of Immunotherapy	Altan M, Zhong L, Shannon VR, Sheshadri A.	Adv Exp Med Biol. 2021;1342:357-375. doi: 10.1007/978-3-030-79308-1_14.	Altan M	Adv Exp Med Biol	2021	2022/01/01			10.1007/978-3-030-79308-1_14
34972037	Nivolumab induced pulmonary sarcoid-like granulomas with a concurrent pleural schwannoma: A pathologic-radiologic correlation of a rare condition mimicking metastatic melanoma	Jain PV, Squires C, Gasparri M, Sheinin Y.	Ann Diagn Pathol. 2022 Apr;57:151880. doi: 10.1016/j.anndiagpath.2021.151880. Epub 2021 Dec 27.	Jain PV	Ann Diagn Pathol	2022	2021/12/31			10.1016/j.anndiagpath.2021.151880
34923987	Assessment of anti-PD-(L)1 for patients with coexisting malignant tumor and tuberculosis classified by active, latent, and obsolete stage	Su S, Ye MF, Cai XT, Bai X, Huang ZH, Ma SC, Zou JJ, Wen YX, Wu LJ, Guo XJ, Zhang XL, Cen WC, Su DH, Huang HY, Dong ZY.	BMC Med. 2021 Dec 20;19(1):322. doi: 10.1186/s12916-021-02194-z.	Su S	BMC Med	2021	2021/12/20	PMC8686368		10.1186/s12916-021-02194-z
34884762	Steatosis, Steatohepatitis and Cancer Immunotherapy: An Intricate Story	Cataldi M, Manco F, Tarantino G.	Int J Mol Sci. 2021 Nov 30;22(23):12947. doi: 10.3390/ijms222312947.	Cataldi M	Int J Mol Sci	2021	2021/12/10	PMC8657798		10.3390/ijms222312947
34873868	Infectious complications of immune checkpoint inhibitors in solid organ malignancies	Ross JA, Komoda K, Pal S, Dickter J, Salgia R, Dadwal S.	Cancer Med. 2022 Jan;11(1):21-27. doi: 10.1002/cam4.4393. Epub 2021 Dec 7.	Ross JA	Cancer Med	2022	2021/12/07	PMC8704147		10.1002/cam4.4393
34863244	Radiation pneumonitis in patients with non-small-cell lung cancer receiving chemoradiotherapy and an immune checkpoint inhibitor: a retrospective study	Jang JY, Kim SS, Song SY, Kim YJ, Kim SW, Choi EK.	Radiat Oncol. 2021 Dec 4;16(1):231. doi: 10.1186/s13014-021-01930-2.	Jang JY	Radiat Oncol	2021	2021/12/05	PMC8642976		10.1186/s13014-021-01930-2
34829315	Clinical Management and Outcome of Grade III Pneumonitis after Chemoradioimmunotherapy for Inoperable Stage III Non-Small Cell Lung Cancer-A Prospective Longitudinal Assessment	Kauffmann-Guerrero D, Taugner J, Eze C, Käsmann L, Li M, Tufman A, Manapov F.	Diagnostics (Basel). 2021 Oct 23;11(11):1968. doi: 10.3390/diagnostics11111968.	Kauffmann-Guerrero D	Diagnostics (Basel)	2021	2021/11/27	PMC8619082		10.3390/diagnostics11111968
34786393	Dynamic changes in the radiologic manifestation of a recurrent checkpoint inhibitor related pneumonitis in a non-small cell lung cancer patient: A case report	Tan PX, Huang W, Liu PP, Pan Y, Cui YH.	World J Clin Cases. 2021 Oct 26;9(30):9108-9113. doi: 10.12998/wjcc.v9.i30.9108.	Tan PX	World J Clin Cases	2021	2021/11/17	PMC8567531		10.12998/wjcc.v9.i30.9108
34749119	Osimertinib as first-line treatment for advanced epidermal growth factor receptor mutation-positive non-small-cell lung cancer in a real-world setting (OSI-FACT)	Sakata Y, Sakata S, Oya Y, Tamiya M, Suzuki H, Shibaki R, Okada A, Kobe H, Matsumoto H, Yokoi T, Sato Y, Uenami T, Saito G, Tsukita Y, Inaba M, Ikeda H, Arai D, Maruyama H, Hara S, Tsumura S, Morinaga J, Sakagami T.	Eur J Cancer. 2021 Dec;159:144-153. doi: 10.1016/j.ejca.2021.09.041. Epub 2021 Nov 5.	Sakata Y	Eur J Cancer	2021	2021/11/08			10.1016/j.ejca.2021.09.041
34746881	Pretreatment Lung Function and Checkpoint Inhibitor Pneumonitis in NSCLC	Reuss JE, Brigham E, Psoter KJ, Voong KR, Shankar B, Ettinger DS, Marrone KA, Hann CL, Levy B, Feliciano JL, Brahmer JR, Feller-Kopman D, Lerner AD, Lee H, Yarmus L, Hales RK, D'Alessio F, Danoff SK, Forde PM, Suresh K, Naidoo J.	JTO Clin Res Rep. 2021 Aug 26;2(10):100220. doi: 10.1016/j.jtocrr.2021.100220. eCollection 2021 Oct.	Reuss JE	JTO Clin Res Rep	2021	2021/11/08	PMC8552105		10.1016/j.jtocrr.2021.100220
34738481	Complete remission of combined pulmonary large cell neuroendocrine carcinoma: a case report	Xu J, Feng Q, Chen Y, Liu XL, Jiang O.	J Int Med Res. 2021 Nov;49(11):3000605211055387. doi: 10.1177/03000605211055387.	Xu J	J Int Med Res	2021	2021/11/05	PMC8573517		10.1177/03000605211055387
34709083	Association between PD-L1 inhibitor, tumor site and adverse events of potential immune etiology within the US FDA adverse event reporting system	Abdel-Rahman O.	Immunotherapy. 2021 Dec;13(17):1407-1417. doi: 10.2217/imt-2021-0068. Epub 2021 Oct 28.	Abdel-Rahman O	Immunotherapy	2021	2021/10/28			10.2217/imt-2021-0068
34697180	Relationship Between Radiation Pneumonitis Following Definitive Radiotherapy for Non-small Cell Lung Cancer and Isodose Line	Watanabe S, Ogino I, Shigenaga D, Hata M.	In Vivo. 2021 Nov-Dec;35(6):3441-3448. doi: 10.21873/invivo.12644.	Watanabe S	In Vivo	2021	2021/10/26	PMC8627737		10.21873/invivo.12644
34688626	Immune Checkpoint Inhibitor-induced Pneumonitis: Incidence, Clinical Characteristics, and Outcomes	Banavasi H, Kim S, Alkassis S, Daoud A, Laktineh A, Nagasaka M, Sukari A, Soubani AO.	Hematol Oncol Stem Cell Ther. 2023 Jan 17;16(2):144-150. doi: 10.1016/j.hemonc.2021.09.005.	Banavasi H	Hematol Oncol Stem Cell Ther	2023	2021/10/24			10.1016/j.hemonc.2021.09.005
34675810	Pulmonary Toxicities Associated With the Use of Immune Checkpoint Inhibitors: An Update From the Immuno-Oncology Subgroup of the Neutropenia, Infection & Myelosuppression Study Group of the Multinational Association for Supportive Care in Cancer	Rapoport BL, Shannon VR, Cooksley T, Johnson DB, Anderson L, Blidner AG, Tintinger GR, Anderson R.	Front Pharmacol. 2021 Oct 5;12:743582. doi: 10.3389/fphar.2021.743582. eCollection 2021.	Rapoport BL	Front Pharmacol	2021	2021/10/22	PMC8523897		10.3389/fphar.2021.743582
34670254	Imaging Findings in Immunotherapy-related Renal Toxicity	Khauli MA, An TJ, Anderson MA.	J Immunother. 2022 Apr 1;45(3):162-166. doi: 10.1097/CJI.0000000000000398.	Khauli MA	J Immunother	2022	2021/10/20			10.1097/CJI.0000000000000398
34664788	Safety of thoracic radiotherapy after PD-(L)1 inhibitor treatment in patients with lung cancer	Chen Y, Liu X, Huang Z, Zhao K, Wang Y, Ren F, Yu J, Meng X.	Cancer Med. 2021 Dec;10(23):8518-8529. doi: 10.1002/cam4.4363. Epub 2021 Oct 19.	Chen Y	Cancer Med	2021	2021/10/19	PMC8633221		10.1002/cam4.4363
34648059	Safety of immune checkpoint inhibitors in non-small-cell lung cancer patients with idiopathic interstitial pneumonia: a matched case-control study	Ichimura T, Hinata M, Ichikura D, Suzuki S.	Cancer Chemother Pharmacol. 2022 Jan;89(1):21-30. doi: 10.1007/s00280-021-04362-7. Epub 2021 Oct 14.	Ichimura T	Cancer Chemother Pharmacol	2022	2021/10/14	PMC8738498		10.1007/s00280-021-04362-7
34634898	Pulmonary adverse events due to immune checkpoint inhibitors: A literature review	Georgakopoulou VE, Garmpis N, Mermigkis D, Damaskos C, Chlapoutakis S, Mantzouranis K, Gkoufa A, Papageorgiou C, Garmpi A, Makrodimitri S, Diamantis E, Sklapani P, Trakas N, Tsiafaki X.	Monaldi Arch Chest Dis. 2021 Oct 11;92(2). doi: 10.4081/monaldi.2021.2008.	Georgakopoulou VE	Monaldi Arch Chest Dis	2021	2021/10/12			10.4081/monaldi.2021.2008
34627664	The determinants of very severe immune-related adverse events associated with immune checkpoint inhibitors: A prospective study of the French REISAMIC registry	Ruste V, Goldschmidt V, Laparra A, Messayke S, Danlos FX, Romano-Martin P, Champiat S, Voisin AL, Baldini C, Massard C, Laghouati S, Marabelle A, Lambotte O, Michot JM.	Eur J Cancer. 2021 Nov;158:217-224. doi: 10.1016/j.ejca.2021.08.048. Epub 2021 Oct 7.	Ruste V	Eur J Cancer	2021	2021/10/10			10.1016/j.ejca.2021.08.048
34590016	Progressive Pleural Effusion as an Immune-Related Adverse Event in NSCLC: A Case Report	Shen CI, Yeh YC, Chiu CH.	JTO Clin Res Rep. 2021 Feb 17;2(5):100156. doi: 10.1016/j.jtocrr.2021.100156. eCollection 2021 May.	Shen CI	JTO Clin Res Rep	2021	2021/09/30	PMC8474266		10.1016/j.jtocrr.2021.100156
34589981	JNJ-64041757 (JNJ-757), a Live, Attenuated, Double-Deleted Listeria monocytogenes-Based Immunotherapy in Patients With NSCLC: Results From Two Phase 1 Studies	Brahmer JR, Johnson ML, Cobo M, Viteri S, Sarto JC, Sukari A, Awad MM, Salgia R, Papadimitrakopoulou VA, Rajan A, Bandyopadhyay N, Allred AJ, Wade M, Mason GE, Zudaire E, Knoblauch RE, Stone N, Lorenzi MV, Hassan R.	JTO Clin Res Rep. 2020 Oct 5;2(2):100103. doi: 10.1016/j.jtocrr.2020.100103. eCollection 2021 Feb.	Brahmer JR	JTO Clin Res Rep	2020	2021/09/30	PMC8474274		10.1016/j.jtocrr.2020.100103
34562273	Risk factors for immune-related adverse events from anti-PD-1 or anti-PD-L1 treatment in an Asian cohort of nonsmall cell lung cancer patients	Huang Y, Soon YY, Aminkeng F, Tay SH, Ang Y, Kee ACL, Goh BC, Wong ASC, Soo RA.	Int J Cancer. 2022 Feb 15;150(4):636-644. doi: 10.1002/ijc.33822. Epub 2021 Oct 13.	Huang Y	Int J Cancer	2022	2021/09/25			10.1002/ijc.33822
34562229	Relapsing polychondritis after treatment with PD-1 blockade	Ogimoto T, Yoshida H, Mizuta M, Hirai T.	Invest New Drugs. 2022 Apr;40(2):389-391. doi: 10.1007/s10637-021-01186-3. Epub 2021 Sep 25.	Ogimoto T	Invest New Drugs	2022	2021/09/25			10.1007/s10637-021-01186-3
34556401	Real-World Incidence of Pneumonitis in Patients Receiving Durvalumab	LeClair JN, Merl MY, Cohenuram M, Luon D.	Clin Lung Cancer. 2022 Jan;23(1):34-42. doi: 10.1016/j.cllc.2021.08.006. Epub 2021 Aug 16.	LeClair JN	Clin Lung Cancer	2022	2021/09/24			10.1016/j.cllc.2021.08.006
34551569	A case report of advanced thymoma re-treated with PD-1 inhibitor after initial immune-related pneumonitis	Zhang Y, Li W, Hu X, Zhang J.	Ann Palliat Med. 2021 Sep;10(9):10083-10090. doi: 10.21037/apm-21-943. Epub 2021 Sep 10.	Zhang Y	Ann Palliat Med	2021	2021/09/23			10.21037/apm-21-943
34543942	Real-world survey of pneumonitis and its impact on durvalumab consolidation therapy in patients with non-small cell lung cancer who received chemoradiotherapy after durvalumab approval (HOPE-005/CRIMSON)	Saito G, Oya Y, Taniguchi Y, Kawachi H, Daichi F, Matsumoto H, Iwasawa S, Suzuki H, Niitsu T, Miyauchi E, Yokoi T, Yokoyama T, Uenami T, Sakata Y, Arai D, Okada A, Nagata K, Teraoka S, Kokubo M.	Lung Cancer. 2021 Nov;161:86-93. doi: 10.1016/j.lungcan.2021.08.019. Epub 2021 Sep 5.	Saito G	Lung Cancer	2021	2021/09/20			10.1016/j.lungcan.2021.08.019
34532495	Two severe adverse events triggered by an anti-PD-1 immune checkpoint inhibitor in an advanced lung cancer patient: a case report and review of the literature	Bao Z, Sun X, Chen W, Tang W, Gao B, Xiang Y.	Ann Transl Med. 2021 Aug;9(16):1358. doi: 10.21037/atm-21-4167.	Bao Z	Ann Transl Med	2021	2021/09/17	PMC8422098		10.21037/atm-21-4167
34521373	A potential mechanism of the onset of immune-related pneumonitis triggered by anti-PD-1 treatment in a patient with advanced adenocarcinoma lung cancer: case report	Feng Y, Chen C, Zhao L, Zhu X, Zhu X, Li Q.	BMC Pulm Med. 2021 Sep 14;21(1):291. doi: 10.1186/s12890-021-01649-6.	Feng Y	BMC Pulm Med	2021	2021/09/15	PMC8438889		10.1186/s12890-021-01649-6
34497995	Two cases of delayed onset of immune-related adverse events after discontinuation of nivolumab in patients with metastatic renal cell cancer	Nakai Y, Otsuka T, Inoue T, Nawa T, Hatano K, Yamamoto Y, Nagahara A, Nakayama M, Kakimoto KI, Nishimura K.	IJU Case Rep. 2021 Jun 28;4(5):326-329. doi: 10.1002/iju5.12338. eCollection 2021 Sep.	Nakai Y	IJU Case Rep	2021	2021/09/09	PMC8413213		10.1002/iju5.12338
34488412	Pneumonitis, appendicitis, and biliary obstruction during toripalimab treatment in a patient with extensive-stage small-cell lung cancer: a case report	Qu Y, Wang Z, Feng J, Wang L, Liu H, Liu D, Zhao Y, Yu R, Li W, Sun D, Yu H.	Ann Palliat Med. 2021 Aug;10(8):9267-9275. doi: 10.21037/apm-21-858.	Qu Y	Ann Palliat Med	2021	2021/09/07			10.21037/apm-21-858
34476105	Improvement in recurring nivolumab-induced pneumonitis with repetitive administration of infliximab in a patient with head and neck cancer: A case report	Ueno S, Uenomachi M, Kusaba H, Ito M, Suzuki K, Ohmura H, Tsuchihashi K, Ariyama H, Akashi K, Baba E.	Mol Clin Oncol. 2021 Oct;15(4):221. doi: 10.3892/mco.2021.2379. Epub 2021 Aug 25.	Ueno S	Mol Clin Oncol	2021	2021/09/03	PMC8408681		10.3892/mco.2021.2379
34461483	Cardiovascular adverse events are associated with usage of immune checkpoint inhibitors in real-world clinical data across the United States	Jain P, Gutierrez Bugarin J, Guha A, Jain C, Patil N, Shen T, Stanevich I, Nikore V, Margolin K, Ernstoff M, Velcheti V, Barnholtz-Sloan J, Dowlati A.	ESMO Open. 2021 Oct;6(5):100252. doi: 10.1016/j.esmoop.2021.100252. Epub 2021 Aug 27.	Jain P	ESMO Open	2021	2021/08/30	PMC8403739		10.1016/j.esmoop.2021.100252
34450501	Not all bad: Drug-induced interstitial pneumonia in DLBCL patients is potentially fatal but could be linked to better survival	Wei W, Zhu Y, Tang J, Xu C, Li J, He S, Zhang Z, Wu P, Luo L, Guo Q, Li F, Ren Y, Yu S, Li R, Li L.	Leuk Res. 2021 Dec;111:106688. doi: 10.1016/j.leukres.2021.106688. Epub 2021 Aug 18.	Wei W	Leuk Res	2021	2021/08/27			10.1016/j.leukres.2021.106688
34446577	Clinical and molecular parameters associated to pneumonitis development in non-small-cell lung cancer patients receiving chemoimmunotherapy from NADIM trial	Sierra-Rodero B, Cruz-Bermúdez A, Nadal E, Garitaonaindía Y, Insa A, Mosquera J, Casal-Rubio J, Dómine M, Majem M, Rodriguez-Abreu D, Martinez-Marti A, De Castro Carpeño J, Cobo M, López Vivanco G, Del Barco E, Bernabé Caro R, Viñolas N, Barneto Aranda I, Viteri S, Massuti B, Laza-Briviesca R, Casarrubios M, García-Grande A, Romero A, Franco F, Provencio M.	J Immunother Cancer. 2021 Aug;9(8):e002804. doi: 10.1136/jitc-2021-002804.	Sierra-Rodero B	J Immunother Cancer	2021	2021/08/27	PMC8395363		10.1136/jitc-2021-002804
34439135	Current Treatment Strategies for Non-Small-Cell Lung Cancer with Comorbid Interstitial Pneumonia	Ikeda S, Kato T, Kenmotsu H, Sekine A, Baba T, Ogura T.	Cancers (Basel). 2021 Aug 6;13(16):3979. doi: 10.3390/cancers13163979.	Ikeda S	Cancers (Basel)	2021	2021/08/27	PMC8393888		10.3390/cancers13163979
34399710	Pre-existing interstitial lung disease is associated with onset of nivolumab-induced pneumonitis in patients with solid tumors: a retrospective analysis	Yamaguchi T, Shimizu J, Hasegawa T, Horio Y, Inaba Y, Hanai N, Muro K, Hida T.	BMC Cancer. 2021 Aug 16;21(1):924. doi: 10.1186/s12885-021-08661-3.	Yamaguchi T	BMC Cancer	2021	2021/08/17	PMC8369733		10.1186/s12885-021-08661-3
34362259	COVID-19 and oncological disease	Šálek T, Slopovský J, Pörsök Š, Pazderová N, Mináriková Z, Zomborská E, Špánik B.	Klin Onkol. 2021 Spring;34(3):211-219. doi: 10.48095/ccko2021211.	Šálek T	Klin Onkol	2021	2021/08/07			10.48095/ccko2021211
34347128	Analysis of cytokines in serum and bronchoalveolar lavage fluid in patients with immune-checkpoint inhibitor-associated pneumonitis: a cross-sectional case-control study	Kowalski B, Valaperti A, Bezel P, Steiner UC, Scholtze D, Wieser S, Vonow-Eisenring M, Widmer A, Kohler M, Franzen D.	J Cancer Res Clin Oncol. 2022 Jul;148(7):1711-1720. doi: 10.1007/s00432-021-03750-z. Epub 2021 Aug 4.	Kowalski B	J Cancer Res Clin Oncol	2022	2021/08/04	PMC9189083		10.1007/s00432-021-03750-z
34327140	Peripheral Blood Biomarkers for Early Diagnosis, Severity, and Prognosis of Checkpoint Inhibitor-Related Pneumonitis in Patients With Lung Cancer	Lin X, Deng H, Yang Y, Wu J, Qiu G, Li S, Xie X, Liu M, Xie Z, Qin Y, Song Y, Zhou C.	Front Oncol. 2021 Jul 13;11:698832. doi: 10.3389/fonc.2021.698832. eCollection 2021.	Lin X	Front Oncol	2021	2021/07/30	PMC8313853		10.3389/fonc.2021.698832
34327080	Does Combined Fractionated Stereotactic Radiotherapy and Immunotherapy Change the Outcome of Recurrent High-Grade Gliomas?	Yuce Sari S, Aktas BY, Kertmen N, Elmali A, Kilickap S, Karli Oguz K, Mut M, Erman M, Soylemezoglu F, Zorlu F, Yazici G.	Cureus. 2021 Jun 23;13(6):e15852. doi: 10.7759/cureus.15852. eCollection 2021 Jun.	Yuce Sari S	Cureus	2021	2021/07/30	PMC8301269		10.7759/cureus.15852
34295675	The knowns & unknowns of pulmonary toxicity following immune checkpoint inhibitor therapies: a narrative review	Miller AR, Manser R.	Transl Lung Cancer Res. 2021 Jun;10(6):2752-2765. doi: 10.21037/tlcr-20-806.	Miller AR	Transl Lung Cancer Res	2021	2021/07/23	PMC8264318		10.21037/tlcr-20-806
34295666	Immune-related adverse event profile of combination treatment of PD-(L)1 checkpoint inhibitors and bevacizumab in non-small cell lung cancer patients: data from the FDA adverse event reporting system	Bai S, Tian T, Pacheco JM, Tachihara M, Hu P, Zhang J.	Transl Lung Cancer Res. 2021 Jun;10(6):2614-2624. doi: 10.21037/tlcr-21-464.	Bai S	Transl Lung Cancer Res	2021	2021/07/23	PMC8264309		10.21037/tlcr-21-464
34266820	Early presentation of pembrolizumab-associated pneumonitis	Christy J, Rafae A, Kandah E, Kunadi A.	BMJ Case Rep. 2021 Jul 15;14(7):e242493. doi: 10.1136/bcr-2021-242493.	Christy J	BMJ Case Rep	2021	2021/07/16	PMC8286739		10.1136/bcr-2021-242493
34260719	Feasibility of intensity modulated radiotherapy with involved field radiotherapy for Japanese patients with locally advanced non-small cell lung cancer	Abe T, Iino M, Saito S, Aoshika T, Ryuno Y, Ohta T, Igari M, Hirai R, Kumazaki Y, Miura Y, Kaira K, Kagamu H, Noda SE, Kato S.	J Radiat Res. 2021 Sep 13;62(5):894-900. doi: 10.1093/jrr/rrab063.	Abe T	J Radiat Res	2021	2021/07/14	PMC8438249		10.1093/jrr/rrab063
34251728	Radiation Versus Immune Checkpoint Inhibitor Associated Pneumonitis: Distinct Radiologic Morphologies	Chen X, Sheikh K, Nakajima E, Lin CT, Lee J, Hu C, Hales RK, Forde PM, Naidoo J, Voong KR.	Oncologist. 2021 Oct;26(10):e1822-e1832. doi: 10.1002/onco.13900. Epub 2021 Aug 4.	Chen X	Oncologist	2021	2021/07/12	PMC8488797		10.1002/onco.13900
34203101	Rheumatic Immune-Related Adverse Events-A Consequence of Immune Checkpoint Inhibitor Therapy	Bobircă A, Bobircă F, Ancuta I, Florescu A, Pădureanu V, Florescu DN, Pădureanu R, Florescu A, Mușetescu AE.	Biology (Basel). 2021 Jun 20;10(6):561. doi: 10.3390/biology10060561.	Bobircă A	Biology (Basel)	2021	2021/07/02	PMC8235766		10.3390/biology10060561
34195862	Risk factors for adverse events induced by immune checkpoint inhibitors in patients with non-small-cell lung cancer: a systematic review and meta-analysis	Suazo-Zepeda E, Bokern M, Vinke PC, Hiltermann TJN, de Bock GH, Sidorenkov G.	Cancer Immunol Immunother. 2021 Nov;70(11):3069-3080. doi: 10.1007/s00262-021-02996-3. Epub 2021 Jun 30.	Suazo-Zepeda E	Cancer Immunol Immunother	2021	2021/07/01	PMC8505368		10.1007/s00262-021-02996-3
34189068	Imaging diagnosis of bronchogenic carcinoma (the forgotten disease) during times of COVID-19 pandemic: Current and future perspectives	Reddy R.	World J Clin Oncol. 2021 Jun 24;12(6):437-457. doi: 10.5306/wjco.v12.i6.437.	Reddy R	World J Clin Oncol	2021	2021/06/30	PMC8223714		10.5306/wjco.v12.i6.437
34151033	Risk factor of pneumonitis on dose-volume relationship for chemoradiotherapy with durvalumab: Multi-institutional research in Japan	Oshiro Y, Mizumoto M, Sekino Y, Maruo K, Ishida T, Sumiya T, Nakamura M, Ohkawa A, Takizawa D, Okumura T, Tamaki Y, Sakurai H.	Clin Transl Radiat Oncol. 2021 May 29;29:54-59. doi: 10.1016/j.ctro.2021.05.009. eCollection 2021 Jul.	Oshiro Y	Clin Transl Radiat Oncol	2021	2021/06/21	PMC8190008		10.1016/j.ctro.2021.05.009
34145962	Treatment of steroid-resistant checkpoint inhibitor pneumonitis with pirfenidone: A case report	Miao K, Xu Y, Xu W, Zhang Y, Xu Y, Tian X, Zhang L.	Thorac Cancer. 2021 Aug;12(15):2214-2216. doi: 10.1111/1759-7714.13921. Epub 2021 Jun 18.	Miao K	Thorac Cancer	2021	2021/06/19	PMC8327698		10.1111/1759-7714.13921
34143756	COVID-19 and RA share an SPP1 myeloid pathway that drives PD-L1+ neutrophils and CD14+ monocytes	MacDonald L, Alivernini S, Tolusso B, Elmesmari A, Somma D, Perniola S, Paglionico A, Petricca L, Bosello SL, Carfì A, Sali M, Stigliano E, Cingolani A, Murri R, Arena V, Fantoni M, Antonelli M, Landi F, Franceschi F, Sanguinetti M, McInnes IB, McSharry C, Gasbarrini A, Otto TD, Kurowska-Stolarska M, Gremese E.	JCI Insight. 2021 Jun 18;6(13):e147413. doi: 10.1172/jci.insight.147413.	MacDonald L	JCI Insight	2021	2021/06/18	PMC8328085		10.1172/jci.insight.147413
34122422	Immune Checkpoint Inhibitor-Associated Pneumonitis in Non-Small Cell Lung Cancer: Current Understanding in Characteristics, Diagnosis, and Management	Zhang Q, Tang L, Zhou Y, He W, Li W.	Front Immunol. 2021 May 28;12:663986. doi: 10.3389/fimmu.2021.663986. eCollection 2021.	Zhang Q	Front Immunol	2021	2021/06/14	PMC8195248		10.3389/fimmu.2021.663986
34121123	Incidence and risk factors for pneumonitis among patients with lung cancer who received immune checkpoint inhibitors after palliative thoracic radiotherapy	Saito S, Abe T, Iino M, Aoshika T, Ryuno Y, Ohta T, Igari M, Hirai R, Kumazaki Y, Yamaguchi O, Kaira K, Kagamu H, Noda SE, Kato S.	J Radiat Res. 2021 Jul 10;62(4):669-675. doi: 10.1093/jrr/rrab051.	Saito S	J Radiat Res	2021	2021/06/14	PMC8273801		10.1093/jrr/rrab051
34087477	Imaging Features of Pulmonary Immune-related Adverse Events	Pozzessere C, Lazor R, Jumeau R, Peters S, Prior JO, Beigelman-Aubry C.	J Thorac Oncol. 2021 Sep;16(9):1449-1460. doi: 10.1016/j.jtho.2021.05.017. Epub 2021 Jun 1.	Pozzessere C	J Thorac Oncol	2021	2021/06/04			10.1016/j.jtho.2021.05.017
34086039	Pembrolizumab Plus Concurrent Chemoradiation Therapy in Patients With Unresectable, Locally Advanced, Stage III Non-Small Cell Lung Cancer: The Phase 2 KEYNOTE-799 Nonrandomized Trial	Jabbour SK, Lee KH, Frost N, Breder V, Kowalski DM, Pollock T, Levchenko E, Reguart N, Martinez-Marti A, Houghton B, Paoli JB, Safina S, Park K, Komiya T, Sanford A, Boolell V, Liu H, Samkari A, Keller SM, Reck M.	JAMA Oncol. 2021 Jun 4;7(9):1-9. doi: 10.1001/jamaoncol.2021.2301. Online ahead of print.	Jabbour SK	JAMA Oncol	2021	2021/06/04	PMC8446818		10.1001/jamaoncol.2021.2301
34054056	C-reactive protein as a biomarker for immune-related adverse events in melanoma patients treated with immune checkpoint inhibitors in the adjuvant setting	Lauwyck J, Beckwée A, Santens A, Schwarze JK, Awada G, Vandersleyen V, Aspeslagh S, Neyns B.	Melanoma Res. 2021 Aug 1;31(4):371-377. doi: 10.1097/CMR.0000000000000748.	Lauwyck J	Melanoma Res	2021	2021/05/31			10.1097/CMR.0000000000000748
34051746	Radiographic features and prognosis of early- and late-onset non-small cell lung cancer immune checkpoint inhibitor-related pneumonitis	Huang A, Xu Y, Zang X, Wu C, Gao J, Sun X, Xie M, Ma X, Deng H, Song J, Ren F, Pang L, Qian J, Yu Z, Wan S, Chen Y, Pan L, Zhuang G, Liu S, Xue X.	BMC Cancer. 2021 May 29;21(1):634. doi: 10.1186/s12885-021-08353-y.	Huang A	BMC Cancer	2021	2021/05/30	PMC8164260		10.1186/s12885-021-08353-y
34044548	Immune checkpoint inhibitor-related pneumonitis induced by camrelizumab: a case report and review of literature	Li L, Lou A, Yu J.	Ann Palliat Med. 2021 Jul;10(7):8460-8466. doi: 10.21037/apm-21-23. Epub 2021 May 12.	Li L	Ann Palliat Med	2021	2021/05/28			10.21037/apm-21-23
34023330	Intensity-modulated radiation therapy with concurrent chemotherapy followed by durvalumab for stage III non-small cell lung cancer: A multi-center retrospective study	Tsukita Y, Yamamoto T, Mayahara H, Hata A, Takeda Y, Nakayama H, Tanaka S, Uchida J, Usui K, Toyoda T, Tamiya M, Morimoto M, Oya Y, Kodaira T, Miyauchi E, Jingu K, Sugiura H.	Radiother Oncol. 2021 Jul;160:266-272. doi: 10.1016/j.radonc.2021.05.016. Epub 2021 May 21.	Tsukita Y	Radiother Oncol	2021	2021/05/23			10.1016/j.radonc.2021.05.016
33996587	Radiation Recall Pneumonitis After Treatment With Checkpoint Blockade Immunotherapy: A Case Series and Review of Literature	Riviere P, Sumner W, Cornell M, Sandhu A, Murphy JD, Hattangadi-Gluth J, Bruggeman A, Kim SS, Randall JM, Sharabi AB.	Front Oncol. 2021 Apr 30;11:662954. doi: 10.3389/fonc.2021.662954. eCollection 2021.	Riviere P	Front Oncol	2021	2021/05/17	PMC8121173		10.3389/fonc.2021.662954
33964920	Clinical implications of bronchoscopy for immune checkpoint inhibitor-related pneumonitis in patients with non-small cell lung cancer	Nishiyama O, Shimizu S, Haratani K, Isomoto K, Tanizaki J, Hayashi H, Yamazaki R, Oomori T, Nishikawa Y, Sano A, Nakagawa K, Tohda Y.	BMC Pulm Med. 2021 May 8;21(1):155. doi: 10.1186/s12890-021-01523-5.	Nishiyama O	BMC Pulm Med	2021	2021/05/09	PMC8106835		10.1186/s12890-021-01523-5
33931473	Overlap of immunotherapy-related pneumonitis and COVID-19 pneumonia: diagnostic and vaccine considerations	Abid MB.	J Immunother Cancer. 2021 Apr;9(4):e002307. doi: 10.1136/jitc-2020-002307.	Abid MB	J Immunother Cancer	2021	2021/05/01	PMC8098953		10.1136/jitc-2020-002307
33909273	Incidence and Risk Factors of Pneumonitis in Patients with Non-Small Cell Lung Cancer: An Observational Analysis of Real-World Data	Tyczynski JE, Potluri R, Kilpatrick R, Mazumder D, Ghosh A, Liede A.	Oncol Ther. 2021 Dec;9(2):471-488. doi: 10.1007/s40487-021-00150-8. Epub 2021 Apr 28.	Tyczynski JE	Oncol Ther	2021	2021/04/28	PMC8593090		10.1007/s40487-021-00150-8
33906099	The effect of adding immune checkpoint inhibitors on the risk of pneumonitis for solid tumours: a meta-analysis of phase III randomised controlled trials	Fujiwara Y, Horita N, Namkoong H, Galsky MD.	Eur J Cancer. 2021 Jun;150:168-178. doi: 10.1016/j.ejca.2021.03.012. Epub 2021 Apr 24.	Fujiwara Y	Eur J Cancer	2021	2021/04/27			10.1016/j.ejca.2021.03.012
33904519	Sarcoid-like reaction in a BRAF V600E-mutated metastatic melanoma patient during treatment with BRAF/MEK-targeted therapy	Tijtgat J, Schwarze JK, Awada G, Neyns B, Aspeslagh S.	Melanoma Res. 2021 Jun 1;31(3):272-276. doi: 10.1097/CMR.0000000000000735.	Tijtgat J	Melanoma Res	2021	2021/04/27			10.1097/CMR.0000000000000735
33903826	Cytomegalovirus pneumonia complicating immune checkpoint inhibitors-induced pneumonitis: A case report	Badran O, Ouryvaev A, Baturov V, Shai A.	Mol Clin Oncol. 2021 Jun;14(6):120. doi: 10.3892/mco.2021.2282. Epub 2021 Apr 14.	Badran O	Mol Clin Oncol	2021	2021/04/27	PMC8060847		10.3892/mco.2021.2282
33889531	Late-onset programmed cell death protein-1 inhibitor-induced pneumonitis after cessation of nivolumab or pembrolizumab in patients with advanced non-small cell lung cancer: a case series	Kimura H, Sone T, Araya T, Murata A, Yamamura K, Ohkura N, Hara J, Abo M, Kasahara K.	Transl Lung Cancer Res. 2021 Mar;10(3):1576-1581. doi: 10.21037/tlcr-20-582.	Kimura H	Transl Lung Cancer Res	2021	2021/04/23	PMC8044496		10.21037/tlcr-20-582
33849133	Neoadjuvant treatment of pembrolizumab plus platinum-doublet chemotherapy in stage IIIA squamous cell carcinoma of the lung: a case report	Zhang C, Jiang W, Li G, Li J, Kang Y, Yu X, Ma H, Feng Y.	Ann Palliat Med. 2021 Mar;10(3):3510-3517. doi: 10.21037/apm-21-335.	Zhang C	Ann Palliat Med	2021	2021/04/14			10.21037/apm-21-335
33836153	Efficacy and safety of pembrolizumab in patients with advanced mesothelioma in the open-label, single-arm, phase 2 KEYNOTE-158 study	Yap TA, Nakagawa K, Fujimoto N, Kuribayashi K, Guren TK, Calabrò L, Shapira-Frommer R, Gao B, Kao S, Matos I, Planchard D, Chatterjee A, Jin F, Norwood K, Kindler HL.	Lancet Respir Med. 2021 Jun;9(6):613-621. doi: 10.1016/S2213-2600(20)30515-4. Epub 2021 Apr 6.	Yap TA	Lancet Respir Med	2021	2021/04/09			10.1016/S2213-2600(20)30515-4
33830168	Assessment of a Contralateral Esophagus-Sparing Technique in Locally Advanced Lung Cancer Treated With High-Dose Chemoradiation: A Phase 1 Nonrandomized Clinical Trial	Kamran SC, Yeap BY, Ulysse CA, Cronin C, Bowes CL, Durgin B, Gainor JF, Khandekar MJ, Tansky JY, Keane FK, Olsen CC, Willers H.	JAMA Oncol. 2021 Jun 1;7(6):910-914. doi: 10.1001/jamaoncol.2021.0281.	Kamran SC	JAMA Oncol	2021	2021/04/08	PMC8033505		10.1001/jamaoncol.2021.0281
33820440	Secondary pneumothorax during immunotherapy in two patients with metastatic solid tumors; a new entity	Kucukarda A, Sayın S, Gokyer A, Aykan MB, Karadurmuş N, Cicin İ.	Immunotherapy. 2021 May;13(7):565-570. doi: 10.2217/imt-2020-0233. Epub 2021 Apr 6.	Kucukarda A	Immunotherapy	2021	2021/04/06			10.2217/imt-2020-0233
33816260	Peripheral Blood Autoantibodies Against to Tumor-Associated Antigen Predict Clinical Outcome to Immune Checkpoint Inhibitor-Based Treatment in Advanced Non-Small Cell Lung Cancer	Zhou J, Zhao J, Jia Q, Chu Q, Zhou F, Chu X, Zhao W, Ren S, Zhou C, Su C.	Front Oncol. 2021 Mar 16;11:625578. doi: 10.3389/fonc.2021.625578. eCollection 2021.	Zhou J	Front Oncol	2021	2021/04/05	PMC8010683		10.3389/fonc.2021.625578
33776679	Diffuse Cystic Metastases in the Lung after Nivolumab Treatment in a Patient with Non-Small Cell Lung Cancer: A Case Report	Muto S, Ozaki Y, Inoue T, Okabe N, Matsumura Y, Hasegawa T, Shio Y, Suzuki H.	Case Rep Oncol. 2021 Feb 18;14(1):34-38. doi: 10.1159/000513426. eCollection 2021 Jan-Apr.	Muto S	Case Rep Oncol	2021	2021/03/29	PMC7983537		10.1159/000513426
33678582	Incidence and Risk Factors of Symptomatic Radiation Pneumonitis in Non-Small-Cell Lung Cancer Patients Treated with Concurrent Chemoradiotherapy and Consolidation Durvalumab	Shintani T, Kishi N, Matsuo Y, Ogura M, Mitsuyoshi T, Araki N, Fujii K, Okumura S, Nakamatsu K, Kishi T, Atsuta T, Sakamoto T, Narabayashi M, Ishida Y, Sakamoto M, Fujishiro S, Katagiri T, Kim YH, Mizowaki T.	Clin Lung Cancer. 2021 Sep;22(5):401-410. doi: 10.1016/j.cllc.2021.01.017. Epub 2021 Feb 4.	Shintani T	Clin Lung Cancer	2021	2021/03/08			10.1016/j.cllc.2021.01.017
33676358	Expected and non-expected immune-related adverse events detectable by CT	Ciccarese F, Piccinino A, Brocchi S, Balacchi C, Dall'Olio FG, Massari F, Rihawi K, Paccapelo A, Ardizzoni A, Golfieri R.	Eur J Radiol. 2021 May;138:109617. doi: 10.1016/j.ejrad.2021.109617. Epub 2021 Feb 25.	Ciccarese F	Eur J Radiol	2021	2021/03/06			10.1016/j.ejrad.2021.109617
33665489	Usefulness of Simple Original Interstitial Lung Abnormality Scores for Predicting Radiation Pneumonitis Requiring Steroidal Treatment After Definitive Radiation Therapy for Patients With Locally Advanced Non-Small Cell Lung Cancer	Kashihara T, Nakayama Y, Ito K, Kubo Y, Okuma K, Shima S, Nakamura S, Takahashi K, Inaba K, Murakami N, Igaki H, Ohe Y, Kusumoto M, Itami J.	Adv Radiat Oncol. 2020 Oct 31;6(1):100606. doi: 10.1016/j.adro.2020.10.019. eCollection 2021 Jan-Feb.	Kashihara T	Adv Radiat Oncol	2020	2021/03/05	PMC7897760		10.1016/j.adro.2020.10.019
33663958	Outcomes of Patients With Interstitial Lung Disease Receiving Programmed Cell Death 1 Inhibitors: A Retrospective Case Series	Dobre IA, Frank AJ, D'Silva KM, Christiani DC, Okin D, Sharma A, Montesi SB.	Clin Lung Cancer. 2021 Sep;22(5):e738-e744. doi: 10.1016/j.cllc.2021.01.014. Epub 2021 Feb 4.	Dobre IA	Clin Lung Cancer	2021	2021/03/05	PMC8829839	NIHMS1774300	10.1016/j.cllc.2021.01.014
33650443	Overview of checkpoint inhibitor pneumonitis: incidence and associated risk factors	Shibata Y, Murakami S, Kato T.	Expert Opin Drug Saf. 2021 May;20(5):537-547. doi: 10.1080/14740338.2021.1898584. Epub 2021 Mar 10.	Shibata Y	Expert Opin Drug Saf	2021	2021/03/02			10.1080/14740338.2021.1898584
33624511	Editorial Comment: Immune Checkpoint Inhibitor Pneumonitis-Newly Emerging Issues, Diagnosis, and Management	Lee KS.	AJR Am J Roentgenol. 2022 Jan;218(1):28. doi: 10.2214/AJR.21.25679. Epub 2021 Feb 24.	Lee KS	AJR Am J Roentgenol	2022	2021/02/24			10.2214/AJR.21.25679
33621599	Immune Checkpoint Inhibitor-Related Pneumonitis in Lung Cancer: Real-World Incidence, Risk Factors, and Management Practices Across Six Health Care Centers in North Carolina	Atchley WT, Alvarez C, Saxena-Beem S, Schwartz TA, Ishizawar RC, Patel KP, Rivera MP.	Chest. 2021 Aug;160(2):731-742. doi: 10.1016/j.chest.2021.02.032. Epub 2021 Feb 20.	Atchley WT	Chest	2021	2021/02/23	PMC8411447		10.1016/j.chest.2021.02.032
33604293	Case Report: Pseudoprogression With Nivolumab and Bevacizumab Followed by Recurrent Immune-Related Pneumonitis in Urothelial Carcinoma With Lung Metastasis	Yang Z, Zhang G, Sun Q, Liu M, Shao J, Jiao S.	Front Oncol. 2021 Feb 2;10:611810. doi: 10.3389/fonc.2020.611810. eCollection 2020.	Yang Z	Front Oncol	2021	2021/02/19	PMC7884808		10.3389/fonc.2020.611810
33594904	Imaging of Oncologic Treatment-Related Pneumonitis: A Focused Review on Emerging Issues of Immune Checkpoint Inhibitor Pneumonitis, From the AJR Special Series on Inflammation	Nishino M.	AJR Am J Roentgenol. 2022 Jan;218(1):19-27. doi: 10.2214/AJR.21.25454. Epub 2021 Feb 17.	Nishino M	AJR Am J Roentgenol	2022	2021/02/17			10.2214/AJR.21.25454
33574054	COVID-19 lung injury as a primer for immune checkpoint inhibitors (ICIs)-related pneumonia in a patient affected by squamous head and neck carcinoma treated with PD-L1 blockade: a case report	Dipasquale A, Persico P, Lorenzi E, Rahal D, Santoro A, Simonelli M.	J Immunother Cancer. 2021 Feb;9(2):e001870. doi: 10.1136/jitc-2020-001870.	Dipasquale A	J Immunother Cancer	2021	2021/02/12	PMC7880093		10.1136/jitc-2020-001870
33569323	Clinical types of checkpoint inhibitor-related pneumonitis in lung cancer patients: a multicenter experience	Lin X, Deng H, Chen L, Wu D, Chen X, Yang Y, Chen T, Xie X, Xie Z, Liu M, Ouyang M, Qin Y, Li S, Zhong N, Gregg JP, Horita N, Song Y, Zhou C.	Transl Lung Cancer Res. 2021 Jan;10(1):415-429. doi: 10.21037/tlcr-20-1258.	Lin X	Transl Lung Cancer Res	2021	2021/02/11	PMC7867788		10.21037/tlcr-20-1258
33565499	Immune-related organizing pneumonitis in non-small cell lung cancer receiving PD-1 inhibitor treatment: A case report and literature review	Yin B, Xiao J, Li J, Liu X, Wang J.	J Cancer Res Ther. 2020;16(7):1555-1559. doi: 10.4103/jcrt.JCRT_971_20.	Yin B	J Cancer Res Ther	2020	2021/02/10			10.4103/jcrt.JCRT_971_20
33562011	Deep Learning Algorithm Trained with COVID-19 Pneumonia Also Identifies Immune Checkpoint Inhibitor Therapy-Related Pneumonitis	Mallio CA, Napolitano A, Castiello G, Giordano FM, D'Alessio P, Iozzino M, Sun Y, Angeletti S, Russano M, Santini D, Tonini G, Zobel BB, Vincenzi B, Quattrocchi CC.	Cancers (Basel). 2021 Feb 6;13(4):652. doi: 10.3390/cancers13040652.	Mallio CA	Cancers (Basel)	2021	2021/02/10	PMC7914551		10.3390/cancers13040652
33552049	Distinct Immunophenotypes of T Cells in Bronchoalveolar Lavage Fluid From Leukemia Patients With Immune Checkpoint Inhibitors-Related Pulmonary Complications	Kim ST, Sheshadri A, Shannon V, Kontoyiannis DP, Kantarjian H, Garcia-Manero G, Ravandi F, Im JS, Boddu P, Bashoura L, Balachandran DD, Evans SE, Faiz S, Ruiz Vazquez W, Divenko M, Mathur R, Tippen SP, Gumbs C, Neelapu SS, Naing A, Wang L, Diab A, Futreal A, Nurieva R, Daver N.	Front Immunol. 2021 Jan 21;11:590494. doi: 10.3389/fimmu.2020.590494. eCollection 2020.	Kim ST	Front Immunol	2021	2021/02/08	PMC7859512		10.3389/fimmu.2020.590494
33522942	A false alarm of COVID-19 pneumonia in lung cancer with anti-PD-1 related pneumonitis: a case report and review of the literature	Dai Y, Liu S, Zhang Y, Li X, Zhao Z, Liu P, Du Y.	J Med Case Rep. 2021 Feb 1;15(1):41. doi: 10.1186/s13256-020-02619-y.	Dai Y	J Med Case Rep	2021	2021/02/01	PMC7848664		10.1186/s13256-020-02619-y
33507053	Targeted Cancer Therapies	Smith CEP, Prasad V.	Am Fam Physician. 2021 Feb 1;103(3):155-163.	Smith CEP	Am Fam Physician	2021	2021/01/28
33487176	HSV-pneumonitis in a patient with lung cancer receiving check point inhibitors - a case report	Sumer J, Waldeck F, Fischer N, Appenzeller C, Koster M, Früh M, Albrich WC.	Pneumonia (Nathan). 2021 Jan 25;13(1):1. doi: 10.1186/s41479-020-00079-y.	Sumer J	Pneumonia (Nathan)	2021	2021/01/25	PMC7830804		10.1186/s41479-020-00079-y
33477139	The Risk Factors Associated with Immune Checkpoint Inhibitor-Related Pneumonitis	Asada M, Mikami T, Niimura T, Zamami Y, Uesawa Y, Chuma M, Ishizawa K.	Oncology. 2021;99(4):256-259. doi: 10.1159/000512633. Epub 2021 Jan 21.	Asada M	Oncology	2021	2021/01/21			10.1159/000512633
33453313	Incidence, risk factors, and CT characteristics of radiation recall pneumonitis induced by immune checkpoint inhibitor in lung cancer	Cousin F, Desir C, Ben Mustapha S, Mievis C, Coucke P, Hustinx R.	Radiother Oncol. 2021 Apr;157:47-55. doi: 10.1016/j.radonc.2021.01.001. Epub 2021 Jan 14.	Cousin F	Radiother Oncol	2021	2021/01/16			10.1016/j.radonc.2021.01.001
33450293	Chest CT Diagnosis and Clinical Management of Drug-Related Pneumonitis in Patients Receiving Molecular Targeting Agents and Immune Checkpoint Inhibitors: A Position Paper From the Fleischner Society	Johkoh T, Lee KS, Nishino M, Travis WD, Ryu JH, Lee HY, Ryerson CJ, Franquet T, Bankier AA, Brown KK, Goo JM, Kauczor HU, Lynch DA, Nicholson AG, Richeldi L, Schaefer-Prokop CM, Verschakelen J, Raoof S, Rubin GD, Powell C, Inoue Y, Hatabu H.	Chest. 2021 Mar;159(3):1107-1125. doi: 10.1016/j.chest.2020.11.027. Epub 2021 Jan 12.	Johkoh T	Chest	2021	2021/01/15			10.1016/j.chest.2020.11.027
33446685	Continuous monitoring of neutrophils to lymphocytes ratio for estimating the onset, severity, and subsequent prognosis of immune related adverse events	Matsukane R, Watanabe H, Minami H, Hata K, Suetsugu K, Tsuji T, Masuda S, Okamoto I, Nakagawa T, Ito T, Eto M, Mori M, Nakanishi Y, Egashira N.	Sci Rep. 2021 Jan 14;11(1):1324. doi: 10.1038/s41598-020-79397-6.	Matsukane R	Sci Rep	2021	2021/01/15	PMC7809015		10.1038/s41598-020-79397-6
33438458	Editorial Comment: Diagnosing Immune Checkpoint Inhibitor-Associated Pneumonitis in the Emergency Department	Fintelmann FJ.	AJR Am J Roentgenol. 2021 Sep;217(3):622. doi: 10.2214/AJR.20.25420. Epub 2021 Jan 13.	Fintelmann FJ	AJR Am J Roentgenol	2021	2021/01/13			10.2214/AJR.20.25420
33434111	Chest CT Diagnosis and Clinical Management of Drug-related Pneumonitis in Patients Receiving Molecular Targeting Agents and Immune Checkpoint Inhibitors: A Position Paper from the Fleischner Society	Johkoh T, Lee KS, Nishino M, Travis WD, Ryu JH, Lee HY, Ryerson CJ, Franquet T, Bankier AA, Brown KK, Goo JM, Kauczor HU, Lynch DA, Nicholson AG, Richeldi L, Schaefer-Prokop CM, Verschakelen J, Raoof S, Rubin GD, Powell C, Inoue Y, Hatabu H.	Radiology. 2021 Mar;298(3):550-566. doi: 10.1148/radiol.2021203427. Epub 2021 Jan 12.	Johkoh T	Radiology	2021	2021/01/12			10.1148/radiol.2021203427
33429766	Immunotherapy-related pneumonitis and bacterial pneumonia after the successful treatment of metastatic malignant melanoma with pembrolizumab: A case report	Ma Q, Yang L, Gu F.	Medicine (Baltimore). 2021 Jan 8;100(1):e24018. doi: 10.1097/MD.0000000000024018.	Ma Q	Medicine (Baltimore)	2021	2021/01/12	PMC7793440		10.1097/MD.0000000000024018
33414264	Steroid-refractory PD-(L)1 pneumonitis: incidence, clinical features, treatment, and outcomes	Balaji A, Hsu M, Lin CT, Feliciano J, Marrone K, Brahmer JR, Forde PM, Hann C, Zheng L, Lee V, Illei PB, Danoff SK, Suresh K, Naidoo J.	J Immunother Cancer. 2021 Jan;9(1):e001731. doi: 10.1136/jitc-2020-001731.	Balaji A	J Immunother Cancer	2021	2021/01/08	PMC7797270		10.1136/jitc-2020-001731
33394102	Impact of interstitial lung disease associated with immune checkpoint inhibitors on prognosis in patients with non-small-cell lung cancer	Yamagata A, Yokoyama T, Fukuda Y, Ishida T.	Cancer Chemother Pharmacol. 2021 Feb;87(2):251-258. doi: 10.1007/s00280-020-04205-x. Epub 2021 Jan 4.	Yamagata A	Cancer Chemother Pharmacol	2021	2021/01/04			10.1007/s00280-020-04205-x
33393387	Safety of current immune checkpoint inhibitors in non-small cell lung cancer	Abdayem P, Planchard D.	Expert Opin Drug Saf. 2021 Jun;20(6):651-667. doi: 10.1080/14740338.2021.1867100. Epub 2021 Mar 25.	Abdayem P	Expert Opin Drug Saf	2021	2021/01/04			10.1080/14740338.2021.1867100
33392573	Diagnosis and management of immune-related adverse effects of immune checkpoint therapy in the emergency department	Yeung SJ, Qdaisat A, Chaftari P, Lipe D, Merlin J, Rajha E, Wechsler A, Sandoval M, Viets J, Al-Breiki A, Shah M, Pandey R, Kamal M, Khattab O, Toale K, Wattana M, Elsayem A, Gaeta S, Brock P, Reyes-Gibby C, Alagappan K.	J Am Coll Emerg Physicians Open. 2020 Aug 30;1(6):1637-1659. doi: 10.1002/emp2.12209. eCollection 2020 Dec.	Yeung SJ	J Am Coll Emerg Physicians Open	2020	2021/01/04	PMC7771833		10.1002/emp2.12209
33390489	Readministration of Pembrolizumab after Treatment of Tuberculosis Activated by Initial Pembrolizumab Therapy	Murakami S, Usui R, Nakahara Y, Kondo T, Kato T, Saito H.	Intern Med. 2021 Jun 1;60(11):1743-1746. doi: 10.2169/internalmedicine.6002-20. Epub 2020 Dec 29.	Murakami S	Intern Med	2021	2021/01/04	PMC8222114		10.2169/internalmedicine.6002-20
33302981	Cellular analysis of bronchoalveolar lavage fluid to narrow differential diagnosis of checkpoint inhibitor-related pneumonitis in metastatic melanoma	Strippoli S, Fucci L, Negri A, Putignano D, Cisternino ML, Napoli G, Filannino R, De Risi I, Sciacovelli AM, Guida M.	J Transl Med. 2020 Dec 10;18(1):473. doi: 10.1186/s12967-020-02650-z.	Strippoli S	J Transl Med	2020	2020/12/11	PMC7727780		10.1186/s12967-020-02650-z
33302658	Checkpoint inhibitor pneumonitis in Chinese lung cancer patients: clinical characteristics and risk factors	Zhang C, Gao F, Jin S, Gao W, Chen S, Guo R.	Ann Palliat Med. 2020 Nov;9(6):3957-3965. doi: 10.21037/apm-20-1823.	Zhang C	Ann Palliat Med	2020	2020/12/11			10.21037/apm-20-1823
33297768	Factors Associated With Efficacy and Nivolumab-Related Interstitial Pneumonia in Non-Small Cell Lung Cancer: A Retrospective Survey	Hata H, Mio T, Yamashita D, Matsumura C, Chisaki Y, Motohashi H, Yano Y.	Cancer Control. 2020 Jan-Dec;27(4):1073274820977200. doi: 10.1177/1073274820977200.	Hata H	Cancer Control	2020	2020/12/10	PMC8480353		10.1177/1073274820977200
33295801	Findings on Chest CT Performed in the Emergency Department in Patients Receiving Immune Checkpoint Inhibitor Therapy: Single-Institution 8-Year Experience in 136 Patients	Smith DA, Radzinsky E, Tirumani SH, Guler E, Petraszko A, Kikano E, Hoimes CJ, Ramaiya NH.	AJR Am J Roentgenol. 2021 Sep;217(3):613-622. doi: 10.2214/AJR.20.24758. Epub 2020 Dec 9.	Smith DA	AJR Am J Roentgenol	2021	2020/12/09			10.2214/AJR.20.24758
33287189	Pembrolizumab as Consolidation Strategy in Patients with Multiple Myeloma: Results of the GEM-Pembresid Clinical Trial	Puig N, Corchete-Sánchez LA, Pérez-Morán JJ, Dávila J, Paíno T, de la Rubia J, Oriol A, Martín-Sánchez J, de Arriba F, Bladé J, Blanchard MJ, González-Calle V, García-Sanz R, Paiva B, Lahuerta JJ, San-Miguel JF, Mateos MV, Ocio EM.	Cancers (Basel). 2020 Dec 3;12(12):3615. doi: 10.3390/cancers12123615.	Puig N	Cancers (Basel)	2020	2020/12/08	PMC7761692		10.3390/cancers12123615
33260191	Immune Checkpoint Inhibitor-Related Pneumonitis	Gomatou G, Tzilas V, Kotteas E, Syrigos K, Bouros D.	Respiration. 2020;99(11):932-942. doi: 10.1159/000509941. Epub 2020 Dec 1.	Gomatou G	Respiration	2020	2020/12/01			10.1159/000509941
33224275	Symptomatic COVID-19 in advanced-cancer patients treated with immune-checkpoint inhibitors: prospective analysis from a multicentre observational trial by FICOG	Bersanelli M, Giannarelli D, De Giorgi U, Pignata S, Di Maio M, Verzoni E, Clemente A, Guadalupi V, Signorelli D, Tiseo M, Giusti R, Filetti M, Di Napoli M, Calvetti L, Cappetta A, Ermacora P, Zara D, Barbieri F, Baldessari C, Scotti V, Mazzoni F, Veccia A, Guglielmini PF, Maruzzo M, Rossi E, Grossi F, Casadei C, Cortellini A, Verderame F, Montesarchio V, Rizzo M, Mencoboni M, Zustovich F, Fratin…	Ther Adv Med Oncol. 2020 Nov 2;12:1758835920968463. doi: 10.1177/1758835920968463. eCollection 2020.	Bersanelli M	Ther Adv Med Oncol	2020	2020/11/23	PMC7649863		10.1177/1758835920968463
33211395	Clinical characteristics and management of immune checkpoint inhibitor-related pneumonitis: A single-institution retrospective study	Wang H, Zhao Y, Zhang X, Si X, Song P, Xiao Y, Yang X, Song L, Shi J, Zhao H, Zhang L.	Cancer Med. 2021 Jan;10(1):188-198. doi: 10.1002/cam4.3600. Epub 2020 Nov 19.	Wang H	Cancer Med	2021	2020/11/19	PMC7826478		10.1002/cam4.3600
33208309	Durvalumab-associated vasculitis presenting as 'the blue toe syndrome'	Gupta S, Xu D, Hadfield J, Prentice D.	BMJ Case Rep. 2020 Nov 18;13(11):e235886. doi: 10.1136/bcr-2020-235886.	Gupta S	BMJ Case Rep	2020	2020/11/19	PMC7677343		10.1136/bcr-2020-235886
33201587	Outcome and risk factor of immune-related adverse events and pneumonitis in patients with advanced or postoperative recurrent non-small cell lung cancer treated with immune checkpoint inhibitors	Isono T, Kagiyama N, Takano K, Hosoda C, Nishida T, Kawate E, Kobayashi Y, Ishiguro T, Takaku Y, Kurashima K, Yanagisawa T, Takayanagi N.	Thorac Cancer. 2021 Jan;12(2):153-164. doi: 10.1111/1759-7714.13736. Epub 2020 Nov 17.	Isono T	Thorac Cancer	2021	2020/11/17	PMC7812074		10.1111/1759-7714.13736
33194697	Differentiation of COVID-19 Pneumonitis and ICI Induced Pneumonitis	Dumoulin DW, Gietema HA, Paats MS, Hendriks LEL, Cornelissen R.	Front Oncol. 2020 Oct 29;10:577696. doi: 10.3389/fonc.2020.577696. eCollection 2020.	Dumoulin DW	Front Oncol	2020	2020/11/16	PMC7658907		10.3389/fonc.2020.577696
33190775	Toxicities Associated with Immunotherapy and Approach to Cardiotoxicity with Novel Cancer Therapies	Gutierrez C, Rajendram P, Pastores SM.	Crit Care Clin. 2021 Jan;37(1):47-67. doi: 10.1016/j.ccc.2020.08.003. Epub 2020 Oct 26.	Gutierrez C	Crit Care Clin	2021	2020/11/16			10.1016/j.ccc.2020.08.003
33185333	Pre-existing interstitial lung disease does not affect prognosis in non-small cell lung cancer patients with PD-L1 expression ≥50% on first-line pembrolizumab	Yamaguchi O, Kaira K, Shinomiya S, Mouri A, Hashimoto K, Shiono A, Miura Y, Akagami T, Imai H, Kobayashi K, Kagamu H.	Thorac Cancer. 2021 Feb;12(3):304-313. doi: 10.1111/1759-7714.13725. Epub 2020 Nov 13.	Yamaguchi O	Thorac Cancer	2021	2020/11/13	PMC7862785		10.1111/1759-7714.13725
33144494	A Nasopharyngeal Carcinoma Patient With COVID-19 Infection After Immunotherapy: A Case Report and Literature Review	Zhai M, Zhang S.	In Vivo. 2020 Nov-Dec;34(6):3753-3756. doi: 10.21873/invivo.12225.	Zhai M	In Vivo	2020	2020/11/04	PMC7811647		10.21873/invivo.12225
33140115	Immune Checkpoint Inhibitor-Related Pulmonary Toxicity: Focus on Nivolumab	Bukamur H, Katz H, Alsharedi M, Alkrekshi A, Shweihat YR, Munn NJ.	South Med J. 2020 Nov;113(11):600-605. doi: 10.14423/SMJ.0000000000001166.	Bukamur H	South Med J	2020	2020/11/03	PMC7587235		10.14423/SMJ.0000000000001166
33119034	Multisystem Immune-Related Adverse Events Associated With Immune Checkpoint Inhibitors for Treatment of Non-Small Cell Lung Cancer	Shankar B, Zhang J, Naqash AR, Forde PM, Feliciano JL, Marrone KA, Ettinger DS, Hann CL, Brahmer JR, Ricciuti B, Owen D, Toi Y, Walker P, Otterson GA, Patel SH, Sugawara S, Naidoo J.	JAMA Oncol. 2020 Dec 1;6(12):1952-1956. doi: 10.1001/jamaoncol.2020.5012.	Shankar B	JAMA Oncol	2020	2020/10/29	PMC7596677		10.1001/jamaoncol.2020.5012
33117699	Risk of Developing Checkpoint Immune Pneumonitis and Its Effect on Overall Survival in Non-small Cell Lung Cancer Patients Previously Treated With Radiotherapy	Barrón F, Sánchez R, Arroyo-Hernández M, Blanco C, Zatarain-Barrón ZL, Catalán R, Ramos-Ramírez M, Cardona AF, Flores-Estrada D, Arrieta O.	Front Oncol. 2020 Sep 29;10:570233. doi: 10.3389/fonc.2020.570233. eCollection 2020.	Barrón F	Front Oncol	2020	2020/10/29	PMC7550759		10.3389/fonc.2020.570233
33080551	Association of baseline peripheral-blood eosinophil count with immune checkpoint inhibitor-related pneumonitis and clinical outcomes in patients with non-small cell lung cancer receiving immune checkpoint inhibitors	Chu X, Zhao J, Zhou J, Zhou F, Jiang T, Jiang S, Sun X, You X, Wu F, Ren S, Zhou C, Su C.	Lung Cancer. 2020 Dec;150:76-82. doi: 10.1016/j.lungcan.2020.08.015. Epub 2020 Aug 23.	Chu X	Lung Cancer	2020	2020/10/20			10.1016/j.lungcan.2020.08.015
33078531	Tumor invasion in the central airway is a risk factor for early-onset checkpoint inhibitor pneumonitis in patients with non-small cell lung cancer	Moda M, Saito H, Kato T, Usui R, Kondo T, Nakahara Y, Murakami S, Yamamoto K, Yamada K.	Thorac Cancer. 2020 Dec;11(12):3576-3584. doi: 10.1111/1759-7714.13703. Epub 2020 Oct 20.	Moda M	Thorac Cancer	2020	2020/10/20	PMC7705619		10.1111/1759-7714.13703
33073546	Genetic variants as predictors of toxicity and response in patients with non-small cell lung cancer undergoing first-line platinum-based chemotherapy: Design of the multicenter PGxLUNG study	de Jong C, Herder GJM, Deneer VHM.	Thorac Cancer. 2020 Dec;11(12):3634-3640. doi: 10.1111/1759-7714.13683. Epub 2020 Oct 19.	de Jong C	Thorac Cancer	2020	2020/10/19	PMC7705630		10.1111/1759-7714.13683
33064239	Immune-related adverse events: a retrospective look into the future of oncology in the intensive care unit	Joseph A, Simonaggio A, Stoclin A, Vieillard-Baron A, Geri G, Oudard S, Michot JM, Lambotte O, Azoulay E, Lemiale V.	Ann Intensive Care. 2020 Oct 16;10(1):143. doi: 10.1186/s13613-020-00761-w.	Joseph A	Ann Intensive Care	2020	2020/10/16	PMC7567777		10.1186/s13613-020-00761-w
33001135	Efficacy and Safety of Nivolumab Plus Ipilimumab in Patients With Advanced Hepatocellular Carcinoma Previously Treated With Sorafenib: The CheckMate 040 Randomized Clinical Trial	Yau T, Kang YK, Kim TY, El-Khoueiry AB, Santoro A, Sangro B, Melero I, Kudo M, Hou MM, Matilla A, Tovoli F, Knox JJ, Ruth He A, El-Rayes BF, Acosta-Rivera M, Lim HY, Neely J, Shen Y, Wisniewski T, Anderson J, Hsu C.	JAMA Oncol. 2020 Nov 1;6(11):e204564. doi: 10.1001/jamaoncol.2020.4564. Epub 2020 Nov 12.	Yau T	JAMA Oncol	2020	2020/10/01	PMC7530824		10.1001/jamaoncol.2020.4564
32969143	A Pilot Study of Checkpoint Inhibitors in Solid Organ Transplant Recipients with Metastatic Cutaneous Squamous Cell Carcinoma	Tsung I, Worden FP, Fontana RJ.	Oncologist. 2021 Feb;26(2):133-138. doi: 10.1002/onco.13539. Epub 2020 Oct 15.	Tsung I	Oncologist	2021	2020/09/24	PMC7873324		10.1002/onco.13539
32949913	Immune-related adverse events on body CT in patients with small-cell lung cancer treated with immune-checkpoint inhibitors	Park H, Hatabu H, Ricciuti B, Aijazi SJ, Awad MM, Nishino M.	Eur J Radiol. 2020 Nov;132:109275. doi: 10.1016/j.ejrad.2020.109275. Epub 2020 Sep 10.	Park H	Eur J Radiol	2020	2020/09/19	PMC7655623	NIHMS1629974	10.1016/j.ejrad.2020.109275
32944393	The mechanism and risk factors for immune checkpoint inhibitor pneumonitis in non-small cell lung cancer patients	Zhai X, Zhang J, Tian Y, Li J, Jing W, Guo H, Zhu H.	Cancer Biol Med. 2020 Aug 15;17(3):599-611. doi: 10.20892/j.issn.2095-3941.2020.0102.	Zhai X	Cancer Biol Med	2020	2020/09/18	PMC7476083		10.20892/j.issn.2095-3941.2020.0102
32933369	Clinical impact of COVID-19 in a single-center cohort of a prospective study in cancer patients receiving immunotherapy	Bersanelli M, Zielli T, Perrone F, Casartelli C, Pratticò F, Rapacchi E, Camisa R, Tognetto M, Clemente A, Giannarelli D, Rebuzzi SE, Leonetti A, Bordi P, Tiseo M, Buti S.	Immunotherapy. 2020 Oct;12(15):1139-1148. doi: 10.2217/imt-2020-0211. Epub 2020 Sep 15.	Bersanelli M	Immunotherapy	2020	2020/09/16	PMC7493722		10.2217/imt-2020-0211
32880733	Multinational Association of Supportive Care in Cancer (MASCC) 2020 clinical practice recommendations for the management of immune-related adverse events: pulmonary toxicity	Shannon VR, Anderson R, Blidner A, Choi J, Cooksley T, Dougan M, Glezerman I, Ginex P, Girotra M, Gupta D, Johnson DB, Suarez-Almazor ME, Rapoport BL.	Support Care Cancer. 2020 Dec;28(12):6145-6157. doi: 10.1007/s00520-020-05708-2. Epub 2020 Sep 3.	Shannon VR	Support Care Cancer	2020	2020/09/04	PMC7471521		10.1007/s00520-020-05708-2
32869941	Analysis of immune-related adverse events caused by immune checkpoint inhibitors using the Japanese Adverse Drug Event Report database	Hasegawa S, Ikesue H, Nakao S, Shimada K, Mukai R, Tanaka M, Matsumoto K, Inoue M, Satake R, Yoshida Y, Goto F, Hashida T, Nakamura M.	Pharmacoepidemiol Drug Saf. 2020 Oct;29(10):1279-1294. doi: 10.1002/pds.5108. Epub 2020 Sep 1.	Hasegawa S	Pharmacoepidemiol Drug Saf	2020	2020/09/02	PMC7692939		10.1002/pds.5108
32858235	A Phase 2 Study of Atezolizumab for Pretreated NSCLC With Idiopathic Interstitial Pneumonitis	Ikeda S, Kato T, Kenmotsu H, Ogura T, Iwasawa S, Sato Y, Harada T, Kubota K, Tokito T, Okamoto I, Furuya N, Yokoyama T, Hosokawa S, Iwasawa T, Yamanaka T, Okamoto H.	J Thorac Oncol. 2020 Dec;15(12):1935-1942. doi: 10.1016/j.jtho.2020.08.018. Epub 2020 Aug 25.	Ikeda S	J Thorac Oncol	2020	2020/08/29	PMC7446731		10.1016/j.jtho.2020.08.018
32854442	HLA Expression Correlates to the Risk of Immune Checkpoint Inhibitor-Induced Pneumonitis	Correale P, Saladino RE, Giannarelli D, Sergi A, Mazzei MA, Bianco G, Giannicola R, Iuliano E, Forte IM, Calandruccio ND, Falzea AC, Strangio A, Nardone V, Pastina P, Tini P, Luce A, Caraglia M, Caracciolo D, Mutti L, Tassone P, Pirtoli L, Giordano A, Tagliaferri P.	Cells. 2020 Aug 25;9(9):1964. doi: 10.3390/cells9091964.	Correale P	Cells	2020	2020/08/29	PMC7564884		10.3390/cells9091964
32842974	Thoracic radiotherapy plus Durvalumab in elderly and/or frail NSCLC stage III patients unfit for chemotherapy - employing optimized (hypofractionated) radiotherapy to foster durvalumab efficacy: study protocol of the TRADE-hypo trial	Bozorgmehr F, Chung I, Christopoulos P, Krisam J, Schneider MA, Brückner L, Mueller DW, Thomas M, Rieken S.	BMC Cancer. 2020 Aug 26;20(1):806. doi: 10.1186/s12885-020-07264-8.	Bozorgmehr F	BMC Cancer	2020	2020/08/27	PMC7447611		10.1186/s12885-020-07264-8
32842909	Interstitial pneumonitis in the COVID-19 era: a difficult differential diagnosis in patients with lung cancer	Catania C, Stati V, Spitaleri G.	Tumori. 2021 Jun;107(3):267-269. doi: 10.1177/0300891620951863. Epub 2020 Aug 26.	Catania C	Tumori	2021	2020/08/27			10.1177/0300891620951863
32842069	Cardiothoracic Complications of Immune Checkpoint Inhibitor Therapy: An Imaging Review	Agarwal S, Healey TT.	J Comput Assist Tomogr. 2020 Sep/Oct;44(5):652-655. doi: 10.1097/RCT.0000000000001068.	Agarwal S	J Comput Assist Tomogr	2020	2020/08/26			10.1097/RCT.0000000000001068
32833338	Efficacy and safety of immune checkpoint inhibitor consolidation after chemoradiation in patients of Asian ethnicity with unresectable stage III non-small cell lung cancer: Chinese multicenter report and literature review	Zhang T, Xu K, Bi N, Zhang L, Jiang W, Liang J, Deng L, Wang X, Wang J, Wang J, Wang L.	Thorac Cancer. 2020 Oct;11(10):2916-2923. doi: 10.1111/1759-7714.13631. Epub 2020 Aug 24.	Zhang T	Thorac Cancer	2020	2020/08/25	PMC7529561		10.1111/1759-7714.13631
32783627	Clinical and radiological features of immune checkpoint inhibitor-related pneumonitis in lung cancer and non-lung cancers	Nobashi TW, Nishimoto Y, Kawata Y, Yutani H, Nakamura M, Tsuji Y, Yoshida A, Sugimoto A, Yamamoto T, Alam IS, Noma S.	Br J Radiol. 2020 Nov 1;93(1115):20200409. doi: 10.1259/bjr.20200409. Epub 2020 Aug 12.	Nobashi TW	Br J Radiol	2020	2020/08/14	PMC8519648		10.1259/bjr.20200409
32777877	Sequential Treatment with an Immune Checkpoint Inhibitor Followed by a Small-Molecule Targeted Agent Increases Drug-Induced Pneumonitis	Jung J, Kim HY, Kim DG, Park SY, Ko AR, Han JY, Kim HT, Lee JS, Lee Y.	Cancer Res Treat. 2021 Jan;53(1):77-86. doi: 10.4143/crt.2020.543. Epub 2020 Aug 6.	Jung J	Cancer Res Treat	2021	2020/08/12	PMC7812016		10.4143/crt.2020.543
32757454	Programmed cell death 1 (PD-1)/PD-ligand 1(PD-L1) inhibitors-related pneumonitis in patients with advanced non-small cell lung cancer	Sun Y, Shao C, Li S, Xu Y, Xu K, Zhang Y, Huang H, Wang M, Xu Z.	Asia Pac J Clin Oncol. 2020 Dec;16(6):299-304. doi: 10.1111/ajco.13380. Epub 2020 Aug 5.	Sun Y	Asia Pac J Clin Oncol	2020	2020/08/07	PMC7754394		10.1111/ajco.13380
32728772	Brief report: inhaled corticosteroid use and the risk of checkpoint inhibitor pneumonitis in patients with advanced cancer	Li M, Spakowicz D, Zhao S, Patel SH, Johns A, Grogan M, Miah A, Husain M, He K, Bertino EM, Shields PG, Wei L, Carbone DP, Otterson GA, Presley CJ, Owen DH.	Cancer Immunol Immunother. 2020 Nov;69(11):2403-2408. doi: 10.1007/s00262-020-02674-w. Epub 2020 Jul 29.	Li M	Cancer Immunol Immunother	2020	2020/07/31	PMC7572636	NIHMS1616495	10.1007/s00262-020-02674-w
32724737	Checkpoint Inhibitor in a Melanoma Patient With Polyendocrinopathy and Gangrenous Gallbladder With a Mass	Fernandes NL, Sodavarapu S, Nedopil S, Mohapatra N, Vyas D.	Cureus. 2020 Jun 23;12(6):e8786. doi: 10.7759/cureus.8786.	Fernandes NL	Cureus	2020	2020/07/30	PMC7381870		10.7759/cureus.8786
32723836	Safety and Clinical Activity of Atezolizumab Plus Bevacizumab in Patients with Ovarian Cancer: A Phase Ib Study	Moroney JW, Powderly J, Lieu CH, Bendell JC, Eckhardt SG, Chang CW, Molinero L, Spahn J, Williams P, Lin YG, Hodi FS.	Clin Cancer Res. 2020 Nov 1;26(21):5631-5637. doi: 10.1158/1078-0432.CCR-20-0477. Epub 2020 Jul 28.	Moroney JW	Clin Cancer Res	2020	2020/07/30			10.1158/1078-0432.CCR-20-0477
32713811	Clinical burden of immune checkpoint inhibitor-induced pneumonitis	Sakamoto K, Fukihara J, Morise M, Hashimoto N.	Respir Investig. 2020 Sep;58(5):305-319. doi: 10.1016/j.resinv.2020.05.008. Epub 2020 Jul 23.	Sakamoto K	Respir Investig	2020	2020/07/28			10.1016/j.resinv.2020.05.008
32699182	Pneumonitis from immune checkpoint inhibitors and COVID-19: current concern in cancer treatment	Rossi E, Schinzari G, Tortora G.	J Immunother Cancer. 2020 Jul;8(2):e000952. doi: 10.1136/jitc-2020-000952.	Rossi E	J Immunother Cancer	2020	2020/07/24	PMC7387312		10.1136/jitc-2020-000952
32692219	Durvalumab after concurrent chemoradiotherapy in a patient with chemotherapy-resistant unresectable stage III non-small cell lung cancer: a case report	Zhang T, Wu Y, Zheng S, Cheng G, He X, Bi N.	Ann Palliat Med. 2020 Jul;9(4):2375-2380. doi: 10.21037/apm-20-1118. Epub 2020 Jul 20.	Zhang T	Ann Palliat Med	2020	2020/07/22			10.21037/apm-20-1118
32691523	Cavitation and fatal hemoptysis after immunotherapy for advanced lung adenocarcinoma: A case report	Wang R, Li K, Pi J, Meng L, Zhu M.	Thorac Cancer. 2020 Sep;11(9):2727-2730. doi: 10.1111/1759-7714.13578. Epub 2020 Jul 21.	Wang R	Thorac Cancer	2020	2020/07/22	PMC7471027		10.1111/1759-7714.13578
32648466	Successful treatment of a patient with non-small cell lung cancer and interstitial lung disease with durvalumab: a case report	Tao H, Li F, Li R, Han X, Hu Y.	Ann Palliat Med. 2020 Sep;9(5):3623-3628. doi: 10.21037/apm-20-1134. Epub 2020 Jul 9.	Tao H	Ann Palliat Med	2020	2020/07/11			10.21037/apm-20-1134
32588674	COVID-19 pneumonia and immune-related pneumonitis: critical issues on differential diagnosis, potential interactions, and management	Russano M, Citarella F, Napolitano A, Dell'Aquila E, Cortellini A, Pantano F, Vincenzi B, Tonini G, Santini D.	Expert Opin Biol Ther. 2020 Sep;20(9):959-964. doi: 10.1080/14712598.2020.1789097. Epub 2020 Jul 2.	Russano M	Expert Opin Biol Ther	2020	2020/06/27	PMC7441753		10.1080/14712598.2020.1789097
32577370	Diffuse alveolar hemorrhage with nivolumab monotherapy	Shannon VR, Subudhi SK, Huo L, Faiz SA.	Respir Med Case Rep. 2020 Jun 11;30:101131. doi: 10.1016/j.rmcr.2020.101131. eCollection 2020.	Shannon VR	Respir Med Case Rep	2020	2020/06/25	PMC7303994		10.1016/j.rmcr.2020.101131
32576443	Immune-Related Pneumonitis After Chemoradiotherapy and Subsequent Immune Checkpoint Blockade in Unresectable Stage III Non-Small-Cell Lung Cancer	Naidoo J, Nishino M, Patel SP, Shankar B, Rekhtman N, Illei P, Camus P.	Clin Lung Cancer. 2020 Sep;21(5):e435-e444. doi: 10.1016/j.cllc.2020.02.025. Epub 2020 Mar 9.	Naidoo J	Clin Lung Cancer	2020	2020/06/25			10.1016/j.cllc.2020.02.025
32565986	Elevated levels of IL-17A and IL-35 in plasma and bronchoalveolar lavage fluid are associated with checkpoint inhibitor pneumonitis in patients with non-small cell lung cancer	Wang YN, Lou DF, Li DY, Jiang W, Dong JY, Gao W, Chen HC.	Oncol Lett. 2020 Jul;20(1):611-622. doi: 10.3892/ol.2020.11618. Epub 2020 May 13.	Wang YN	Oncol Lett	2020	2020/06/23	PMC7285943		10.3892/ol.2020.11618
32558769	Clinical, Imaging Findings, Responses, and Outcomes of Patients With Classical Hodgkin Lymphoma and Non-Hodgkin Lymphoma Undergoing Immune Checkpoint Inhibitor Therapy: A Single-Institution Experience	Liput J, Guler E, Smith DA, Tirumani SH, Hoimes C, Caimi PF, Ramaiya NH.	J Comput Assist Tomogr. 2020 Jul/Aug;44(4):619-626. doi: 10.1097/RCT.0000000000001043.	Liput J	J Comput Assist Tomogr	2020	2020/06/20			10.1097/RCT.0000000000001043
32554618	Chronic immune checkpoint inhibitor pneumonitis	Naidoo J, Cottrell TR, Lipson EJ, Forde PM, Illei PB, Yarmus LB, Voong KR, Feller-Kopman D, Lee H, Riemer J, Wang D, Taube JM, Brahmer JR, Lin CT, Danoff SK, D'Alessio FR, Suresh K.	J Immunother Cancer. 2020 Jun;8(1):e000840. doi: 10.1136/jitc-2020-000840.	Naidoo J	J Immunother Cancer	2020	2020/06/20	PMC7304886		10.1136/jitc-2020-000840
32520508	COVID-19 Pneumonia Mimicking Immunotherapy-Induced Pneumonitis on 18F-FDG PET/CT in a Patient Under Treatment With Nivolumab	Artigas C, Lemort M, Mestrez F, Gil T, Flamen P.	Clin Nucl Med. 2020 Aug;45(8):e381-e382. doi: 10.1097/RLU.0000000000003152.	Artigas C	Clin Nucl Med	2020	2020/06/11	PMC7315837		10.1097/RLU.0000000000003152
32519444	Retrospective analysis of hospital admissions due to immune checkpoint inhibitor-induced immune-related adverse events (irAE)	Ahern E, Allen MJ, Schmidt A, Lwin Z, Hughes BGM.	Asia Pac J Clin Oncol. 2021 Apr;17(2):e109-e116. doi: 10.1111/ajco.13350. Epub 2020 Jun 9.	Ahern E	Asia Pac J Clin Oncol	2021	2020/06/11			10.1111/ajco.13350
32511636	Rapidly fatal pneumonitis from immunotherapy and concurrent SARS-CoV-2 infection in a patient with newly diagnosed lung cancer	Lovly CM, Boyd KL, Gonzalez-Ericsson PI, Lowe CL, Brown HM, Hoffman RD, Sterling BC, Kapp ME, Johnson DB, Kopparapu PR, Iams WT, Warren MA, Noto MJ, Rini BI, Jagasia M, Das SR, Balko JM.	medRxiv [Preprint]. 2020 May 1:2020.04.29.20085738. doi: 10.1101/2020.04.29.20085738.	Lovly CM	medRxiv	2020	2020/06/09	PMC7276992		10.1101/2020.04.29.20085738
32452900	Pneumonitis associated with immune checkpoint inhibitors among patients with non-small cell lung cancer	Shannon VR.	Curr Opin Pulm Med. 2020 Jul;26(4):326-340. doi: 10.1097/MCP.0000000000000689.	Shannon VR	Curr Opin Pulm Med	2020	2020/05/27			10.1097/MCP.0000000000000689
32434789	Diffuse pneumonitis from coronavirus HKU1 on checkpoint inhibitor therapy	Serzan MT, Kumar PN, Atkins MB.	J Immunother Cancer. 2020 May;8(1):e000898. doi: 10.1136/jitc-2020-000898.	Serzan MT	J Immunother Cancer	2020	2020/05/22	PMC7246106		10.1136/jitc-2020-000898
32430613	Particular findings on lung CT in patients undergoing immunotherapy for bronchogenic carcinoma	Beer L, Hochmair M, Kifjak D, Haug AR, Prayer F, Mayerhoefer ME, Herold C, Prosch H.	Wien Klin Wochenschr. 2020 Aug;132(15-16):467-474. doi: 10.1007/s00508-020-01667-0. Epub 2020 May 20.	Beer L	Wien Klin Wochenschr	2020	2020/05/21	PMC7445205		10.1007/s00508-020-01667-0
32426052	Association of immune-related pneumonitis with the efficacy of PD-1/PD-L1 inhibitors in non-small cell lung cancer	Cui P, Huang D, Wu Z, Tao H, Zhang S, Ma J, Liu Z, Wang J, Huang Z, Chen S, Zheng X, Hu Y.	Ther Adv Med Oncol. 2020 May 9;12:1758835920922033. doi: 10.1177/1758835920922033. eCollection 2020.	Cui P	Ther Adv Med Oncol	2020	2020/05/20	PMC7222233		10.1177/1758835920922033
32420073	Challenges and countermeasures of thoracic oncology in the epidemic of COVID-19	Guo H, Chen X, Su C, Liu Y, Wang H, Sun C, Chen P, Jiang M, Xu Y, Wu S, Jia K, Zhao S, Li W, Chen B, Wang L, Yu J, Xiong A, Gao G, Wu F, Li J, Ye L, Bo B, Chen S, Ren S, He Y, Zhou C.	Transl Lung Cancer Res. 2020 Apr;9(2):337-347. doi: 10.21037/tlcr.2020.02.10.	Guo H	Transl Lung Cancer Res	2020	2020/05/19	PMC7225133		10.21037/tlcr.2020.02.10
32416073	Camrelizumab versus investigator's choice of chemotherapy as second-line therapy for advanced or metastatic oesophageal squamous cell carcinoma (ESCORT): a multicentre, randomised, open-label, phase 3 study	Huang J, Xu J, Chen Y, Zhuang W, Zhang Y, Chen Z, Chen J, Zhang H, Niu Z, Fan Q, Lin L, Gu K, Liu Y, Ba Y, Miao Z, Jiang X, Zeng M, Chen J, Fu Z, Gan L, Wang J, Zhan X, Liu T, Li Z, Shen L, Shu Y, Zhang T, Yang Q, Zou J; ESCORT Study Group.	Lancet Oncol. 2020 Jun;21(6):832-842. doi: 10.1016/S1470-2045(20)30110-8. Epub 2020 May 13.	Huang J	Lancet Oncol	2020	2020/05/17			10.1016/S1470-2045(20)30110-8
32415507	Successful treatment of steroid-refractory immune checkpoint inhibitor-related pneumonitis with triple combination therapy: a case report	Utsumi H, Araya J, Okuda K, Watanabe J, Takekoshi D, Fujita Y, Hashimoto M, Wakui H, Minagawa S, Numata T, Hara H, Kuwano K.	Cancer Immunol Immunother. 2020 Oct;69(10):2033-2039. doi: 10.1007/s00262-020-02600-0. Epub 2020 May 15.	Utsumi H	Cancer Immunol Immunother	2020	2020/05/17	PMC11027663		10.1007/s00262-020-02600-0
32415399	Checkpoint Inhibitor Pneumonitis: Mechanisms, Characteristics, Management Strategies, and Beyond	Reuss JE, Suresh K, Naidoo J.	Curr Oncol Rep. 2020 May 16;22(6):56. doi: 10.1007/s11912-020-00920-z.	Reuss JE	Curr Oncol Rep	2020	2020/05/17			10.1007/s11912-020-00920-z
32402364	Pulmonary Complications of Immunotherapy	Bade BC, Possick JD.	Clin Chest Med. 2020 Jun;41(2):295-305. doi: 10.1016/j.ccm.2020.02.012.	Bade BC	Clin Chest Med	2020	2020/05/14			10.1016/j.ccm.2020.02.012
32390537	Multiple autoimmune side effects of immune checkpoint inhibitors in a patient with metastatic melanoma receiving pembrolizumab	Kethireddy N, Thomas S, Bindal P, Shukla P, Hegde U.	J Oncol Pharm Pract. 2021 Jan;27(1):207-211. doi: 10.1177/1078155220921543. Epub 2020 May 9.	Kethireddy N	J Oncol Pharm Pract	2021	2020/05/12			10.1177/1078155220921543
32373643	Pulmonary Complications Secondary to Immune Checkpoint Inhibitors	Albitar HAH, Duma N, Leventakos K, Gallo De Moraes A.	Int J Chronic Dis. 2020 Apr 23;2020:4928648. doi: 10.1155/2020/4928648. eCollection 2020.	Albitar HAH	Int J Chronic Dis	2020	2020/05/07	PMC7196156		10.1155/2020/4928648
32350001	Demographic Factors Associated with Toxicity in Patients Treated with Anti-Programmed Cell Death-1 Therapy	Shah KP, Song H, Ye F, Moslehi JJ, Balko JM, Salem JE, Johnson DB.	Cancer Immunol Res. 2020 Jul;8(7):851-855. doi: 10.1158/2326-6066.CIR-19-0986. Epub 2020 Apr 29.	Shah KP	Cancer Immunol Res	2020	2020/05/01	PMC7334081	NIHMS1589487	10.1158/2326-6066.CIR-19-0986
32334270	A review of the imaging manifestations of immune check point inhibitor toxicities	Thomas R, Sebastian B, George T, Majeed NF, Akinola T, Laferriere SL, Braschi-Amirfarzan M.	Clin Imaging. 2020 Aug;64:70-79. doi: 10.1016/j.clinimag.2020.04.007. Epub 2020 Apr 12.	Thomas R	Clin Imaging	2020	2020/04/26			10.1016/j.clinimag.2020.04.007
32329982	Immunotherapy of solid tumors: safety of treatment	Domagała-Kulawik J, Leszek P, Owczarek W, Rawa T, Stelmachowska-Banaś M, Rutkowski P.	Pol Arch Intern Med. 2020 Sep 30;130(9):766-778. doi: 10.20452/pamw.15314. Epub 2020 Apr 24.	Domagała-Kulawik J	Pol Arch Intern Med	2020	2020/04/25			10.20452/pamw.15314
32301020	Immune-Related Adverse Events: Pneumonitis	Zhong L, Altan M, Shannon VR, Sheshadri A.	Adv Exp Med Biol. 2020;1244:255-269. doi: 10.1007/978-3-030-41008-7_13.	Zhong L	Adv Exp Med Biol	2020	2020/04/18	PMC7161534		10.1007/978-3-030-41008-7_13
32295435	Difficulties in differentiating between checkpoint inhibitor pneumonitis and lung metastasis in a patient with melanoma	Safa H, Bhosale P, Weissferdt A, Oliva ICG.	Immunotherapy. 2020 Apr;12(5):293-298. doi: 10.2217/imt-2019-0122. Epub 2020 Apr 15.	Safa H	Immunotherapy	2020	2020/04/17			10.2217/imt-2019-0122
32251621	Pembrolizumab for management of patients with NSCLC and brain metastases: long-term results and biomarker analysis from a non-randomised, open-label, phase 2 trial	Goldberg SB, Schalper KA, Gettinger SN, Mahajan A, Herbst RS, Chiang AC, Lilenbaum R, Wilson FH, Omay SB, Yu JB, Jilaveanu L, Tran T, Pavlik K, Rowen E, Gerrish H, Komlo A, Gupta R, Wyatt H, Ribeiro M, Kluger Y, Zhou G, Wei W, Chiang VL, Kluger HM.	Lancet Oncol. 2020 May;21(5):655-663. doi: 10.1016/S1470-2045(20)30111-X. Epub 2020 Apr 3.	Goldberg SB	Lancet Oncol	2020	2020/04/07	PMC7380514	NIHMS1605308	10.1016/S1470-2045(20)30111-X
32237958	Possible atezolizumab-associated acute kidney injury and immune thrombocytopenia	Yılmaz A, Mirili C, Bilici M, Tekin SB.	J Oncol Pharm Pract. 2020 Oct;26(7):1791-1794. doi: 10.1177/1078155220913081. Epub 2020 Apr 1.	Yılmaz A	J Oncol Pharm Pract	2020	2020/04/03			10.1177/1078155220913081
32234849	Conditional immune toxicity rate in patients with metastatic renal and urothelial cancer treated with immune checkpoint inhibitors	Nuzzo PV, Pond GR, Abou Alaiwi S, Nassar AH, Flippot R, Curran C, Kilbridge KL, Wei XX, McGregor BA, Choueiri T, Harshman LC, Sonpavde G.	J Immunother Cancer. 2020 Mar;8(1):e000371. doi: 10.1136/jitc-2019-000371.	Nuzzo PV	J Immunother Cancer	2020	2020/04/03	PMC7174062		10.1136/jitc-2019-000371
32224417	Emergency presentations in patients treated with immune checkpoint inhibitors	Cooksley T, Gupta A, Al-Sayed T, Lorigan P.	Eur J Cancer. 2020 May;130:193-197. doi: 10.1016/j.ejca.2020.02.025. Epub 2020 Mar 27.	Cooksley T	Eur J Cancer	2020	2020/04/01			10.1016/j.ejca.2020.02.025
32201690	Relationship between pneumonitis induced by immune checkpoint inhibitors and the underlying parenchymal status: a retrospective study	Pozzessere C, Bouchaab H, Jumeau R, Letovanec I, Daccord C, Bourhis J, Prior JO, Peters S, Lazor R, Beigelman-Aubry C.	ERJ Open Res. 2020 Mar 16;6(1):00165-2019. doi: 10.1183/23120541.00165-2019. eCollection 2020 Jan.	Pozzessere C	ERJ Open Res	2020	2020/03/24	PMC7073419		10.1183/23120541.00165-2019
32200442	Immune-Related Adverse Events (irAEs): Diagnosis, Management, and Clinical Pearls	Darnell EP, Mooradian MJ, Baruch EN, Yilmaz M, Reynolds KL.	Curr Oncol Rep. 2020 Mar 21;22(4):39. doi: 10.1007/s11912-020-0897-9.	Darnell EP	Curr Oncol Rep	2020	2020/03/23			10.1007/s11912-020-0897-9
32150668	Prognostic significance of the radiologic features of pneumonitis induced by anti-PD-1 therapy	Watanabe S, Ota T, Hayashi M, Ishikawa H, Otsubo A, Shoji S, Nozaki K, Ichikawa K, Kondo R, Miyabayashi T, Miura S, Tanaka H, Abe T, Okajima M, Terada M, Ishida T, Iwashima A, Sato K, Yoshizawa H, Kikuchi T.	Cancer Med. 2020 May;9(9):3070-3077. doi: 10.1002/cam4.2974. Epub 2020 Mar 9.	Watanabe S	Cancer Med	2020	2020/03/10	PMC7196069		10.1002/cam4.2974
32144552	Management of immune-related adverse events associated with immune checkpoint inhibitors in cancer patients: a patient-centred approach	de La Rochefoucauld J, Noël N, Lambotte O.	Intern Emerg Med. 2020 Jun;15(4):587-598. doi: 10.1007/s11739-020-02295-2. Epub 2020 Mar 6.	de La Rochefoucauld J	Intern Emerg Med	2020	2020/03/08			10.1007/s11739-020-02295-2
32128667	Clinical and radiation dose-volume factors related to pneumonitis after treatment with radiation and durvalumab in locally advanced non-small cell lung cancer	Inoue H, Ono A, Kawabata T, Mamesaya N, Kawamura T, Kobayashi H, Omori S, Wakuda K, Kenmotsu H, Naito T, Murakami H, Yasui K, Ogawa H, Onoe T, Endo M, Harada H, Takahashi T.	Invest New Drugs. 2020 Oct;38(5):1612-1617. doi: 10.1007/s10637-020-00917-2. Epub 2020 Mar 3.	Inoue H	Invest New Drugs	2020	2020/03/05	PMC7497668		10.1007/s10637-020-00917-2
32030732	Pembrolizumab with R-CHOP in previously untreated diffuse large B-cell lymphoma: potential for biomarker driven therapy	Smith SD, Till BG, Shadman MS, Lynch RC, Cowan AJ, Wu QV, Voutsinas J, Rasmussen HA, Blue K, Ujjani CS, Shustov A, Cassaday RD, Fromm JR, Gopal AK.	Br J Haematol. 2020 Jun;189(6):1119-1126. doi: 10.1111/bjh.16494. Epub 2020 Feb 6.	Smith SD	Br J Haematol	2020	2020/02/08			10.1111/bjh.16494
31949965	Nivolumab-Induced, Late-Onset, Steroid-Sensitive, High-Grade Pneumonitis and Durable Tumor Suppression in Metastatic Renal Cell Carcinoma: A Case Report	Mendiola VL, Kesireddy M, Jana B.	Case Rep Oncol Med. 2019 Dec 26;2019:6759472. doi: 10.1155/2019/6759472. eCollection 2019.	Mendiola VL	Case Rep Oncol Med	2019	2020/01/18	PMC6944973		10.1155/2019/6759472
35372854	Acute Interstitial Nephritis and Checkpoint Inhibitor Therapy: Single Center Experience of Management and Drug Rechallenge	Manohar S, Ghamrawi R, Chengappa M, Goksu BNB, Kottschade L, Finnes H, Dronca R, Leventakos K, Herrmann J, Herrmann SM.	Kidney360. 2020 Jan 7;1(1):16-24. doi: 10.34067/KID.0000152019. eCollection 2020 Jan 30.	Manohar S	Kidney360	2020	2022/04/04	PMC8808482		10.34067/KID.0000152019
31865801	The relevance of bronchoalveolar lavage fluid analysis for lung cancer patients	Domagala-Kulawik J.	Expert Rev Respir Med. 2020 Mar;14(3):329-337. doi: 10.1080/17476348.2020.1708720. Epub 2019 Dec 25.	Domagala-Kulawik J	Expert Rev Respir Med	2020	2019/12/24			10.1080/17476348.2020.1708720
31863604	New and Worsening Long-term Immune-Related Adverse Events with PD-1/PD-L1 Pathway Agents in Patients with Cancer	Hall KH, Liu Y, Jiang C, Harvey RD.	Pharmacotherapy. 2020 Feb;40(2):133-141. doi: 10.1002/phar.2354. Epub 2020 Jan 10.	Hall KH	Pharmacotherapy	2020	2019/12/22			10.1002/phar.2354
31812554	Pembrolizumab in paediatric patients with advanced melanoma or a PD-L1-positive, advanced, relapsed, or refractory solid tumour or lymphoma (KEYNOTE-051): interim analysis of an open-label, single-arm, phase 1-2 trial	Geoerger B, Kang HJ, Yalon-Oren M, Marshall LV, Vezina C, Pappo A, Laetsch TW, Petrilli AS, Ebinger M, Toporski J, Glade-Bender J, Nicholls W, Fox E, DuBois SG, Macy ME, Cohn SL, Pathiraja K, Diede SJ, Ebbinghaus S, Pinto N.	Lancet Oncol. 2020 Jan;21(1):121-133. doi: 10.1016/S1470-2045(19)30671-0. Epub 2019 Dec 4.	Geoerger B	Lancet Oncol	2020	2019/12/09			10.1016/S1470-2045(19)30671-0
31803501	Clinical insights on outcomes of corticosteroid administration in immune checkpoint inhibitor-induced pneumonitis by retrospective case series analysis	Park C, Keam B, Yoon SH, Ock CY, Choi SM, Kim M, Park YS, Kim TM, Oh DY, Kim DW, Kim YW, Heo DS, Bang YJ.	ESMO Open. 2019 Nov 28;4(6):e000575. doi: 10.1136/esmoopen-2019-000575. eCollection 2019.	Park C	ESMO Open	2019	2019/12/06	PMC6890388		10.1136/esmoopen-2019-000575
31772851	Nivolumab plus Carboplatin and Paclitaxel as the First-line Therapy for Advanced Squamous Cell Carcinoma of the Lung with Strong Programmed Death-ligand 1 Expression: A Case Report	Fan FS, Yang CF, Chang CL.	Cureus. 2019 Oct 10;11(10):e5881. doi: 10.7759/cureus.5881.	Fan FS	Cureus	2019	2019/11/28	PMC6837275		10.7759/cureus.5881
31762218	Clinical diagnosis and treatment of immune checkpoint inhibitor-associated pneumonitis	Wang H, Guo X, Zhou J, Li Y, Duan L, Si X, Zhang L, Liu X, Wang M, Shi J, Zhang L.	Thorac Cancer. 2020 Jan;11(1):191-197. doi: 10.1111/1759-7714.13240. Epub 2019 Nov 24.	Wang H	Thorac Cancer	2020	2019/11/26	PMC6938759		10.1111/1759-7714.13240
31756415	A Pilot Study of Atezolizumab Plus Hypofractionated Image Guided Radiation Therapy for the Treatment of Advanced Non-Small Cell Lung Cancer	Qin A, Rengan R, Lee S, Santana-Davila R, Goulart BHL, Martins R, Baik C, Kalemkerian GP, Hassan KA, Schneider BJ, Hayman JA, Jolly S, Hearn J, Lawrence TS, Towlerton AMH, Tewari M, Thomas D, Zhao L, Brown N, Frankel TL, Warren EH, Ramnath N.	Int J Radiat Oncol Biol Phys. 2020 Sep 1;108(1):170-177. doi: 10.1016/j.ijrobp.2019.10.047. Epub 2019 Nov 19.	Qin A	Int J Radiat Oncol Biol Phys	2020	2019/11/23			10.1016/j.ijrobp.2019.10.047
31745526	Response to Immunotherapy in Combination With Mitotane in Patients With Metastatic Adrenocortical Cancer	Head L, Kiseljak-Vassiliades K, Clark TJ, Somerset H, King J, Raeburn C, Albuja-Cruz M, Weyant M, Cleveland J, Wierman ME, Leong S.	J Endocr Soc. 2019 Oct 11;3(12):2295-2304. doi: 10.1210/js.2019-00305. eCollection 2019 Dec 1.	Head L	J Endocr Soc	2019	2019/11/21	PMC6853671		10.1210/js.2019-00305
31718453	Pembrolizumab-induced thrombotic thrombocytopenic purpura	Dickey MS, Raina AJ, Gilbar PJ, Wisniowski BL, Collins JT, Karki B, Nguyen AD.	J Oncol Pharm Pract. 2020 Jul;26(5):1237-1240. doi: 10.1177/1078155219887212. Epub 2019 Nov 13.	Dickey MS	J Oncol Pharm Pract	2020	2019/11/14			10.1177/1078155219887212
31704852	The Levels of Interferon-gamma Release as a Biomarker for Non-small-cell Lung Cancer Patients Receiving Immune Checkpoint Inhibitors	Hirashima T, Kanai T, Suzuki H, Yoshida H, Matsushita A, Kawasumi H, Samejima Y, Noda Y, Nasu S, Tanaka A, Morishita N, Hashimoto S, Kawahara K, Tamura Y, Okamoto N, Tanaka T.	Anticancer Res. 2019 Nov;39(11):6231-6240. doi: 10.21873/anticanres.13832.	Hirashima T	Anticancer Res	2019	2019/11/10			10.21873/anticanres.13832
31699669	Parathyroid hormone related protein (PTHrP)-mediated hypercalcemia in malignancy associated with anti-PD-1 immune checkpoint inhibitor treatment and related inflammatory reactions	Deligiorgi MV, Panayiotidis MI, Trafalis DT.	Int Immunopharmacol. 2019 Dec;77:105942. doi: 10.1016/j.intimp.2019.105942. Epub 2019 Nov 4.	Deligiorgi MV	Int Immunopharmacol	2019	2019/11/09			10.1016/j.intimp.2019.105942
31694070	Characterization of tumour mutation burden in patients with non-small cell lung cancer and interstitial lung disease	Kobayashi H, Serizawa M, Naito T, Konno H, Kojima H, Mizuno T, Isaka M, Endo M, Nagashima T, Kusuhara M, Urakami K, Ohshima K, Yamaguchi K, Ohde Y, Takahashi T.	Respirology. 2020 Aug;25(8):850-854. doi: 10.1111/resp.13726. Epub 2019 Nov 6.	Kobayashi H	Respirology	2020	2019/11/07	PMC7496253		10.1111/resp.13726
31667679	Perforation of small intestinal metastasis of lung adenocarcinoma treated with pembrolizumab: a case report	Sato S, Senmaru N, Ishido K, Saito T, Poudel S, Muto J, Syouji Y, Hase R, Hirano S.	Surg Case Rep. 2019 Oct 30;5(1):166. doi: 10.1186/s40792-019-0730-6.	Sato S	Surg Case Rep	2019	2019/11/01	PMC6821905		10.1186/s40792-019-0730-6
31665718	Landscape of Immune-Related Pneumonitis in Cancer Patients with Asthma Being Treated with Immune Checkpoint Blockade	Galant-Swafford J, Troesch A, Tran L, Weaver A, Doherty TA, Patel SP.	Oncology. 2020;98(2):123-130. doi: 10.1159/000503566. Epub 2019 Oct 30.	Galant-Swafford J	Oncology	2020	2019/10/31	PMC7292032	NIHMS1597702	10.1159/000503566
31616210	Principles of prophylactic and therapeutic management of skin toxicity during treatment with checkpoint inhibitors	Kamińska-Winciorek G, Cybulska-Stopa B, Lugowska I, Ziobro M, Rutkowski P.	Postepy Dermatol Alergol. 2019 Aug;36(4):382-391. doi: 10.5114/ada.2018.80272. Epub 2019 Aug 30.	Kamińska-Winciorek G	Postepy Dermatol Alergol	2019	2019/10/17	PMC6791150		10.5114/ada.2018.80272
31608234	Pembrolizumab Induced Ocular Hypotony With Near Complete Vision Loss, Interstitial Pulmonary Fibrosis and Arthritis	Nguyen M, Islam MR, Lim SW, Sahu A, Tamjid B.	Front Oncol. 2019 Sep 23;9:944. doi: 10.3389/fonc.2019.00944. eCollection 2019.	Nguyen M	Front Oncol	2019	2019/10/15	PMC6768006		10.3389/fonc.2019.00944
31597674	Pulmonary complications of immune checkpoint inhibitors in patients with nonsmall cell lung cancer	Cadranel J, Canellas A, Matton L, Darrason M, Parrot A, Naccache JM, Lavolé A, Ruppert AM, Fallet V.	Eur Respir Rev. 2019 Oct 9;28(153):190058. doi: 10.1183/16000617.0058-2019. Print 2019 Sep 30.	Cadranel J	Eur Respir Rev	2019	2019/10/11	PMC9488121		10.1183/16000617.0058-2019
31584861	Immune Checkpoint Inhibitor Therapy-related Pneumonitis: Patterns and Management	Kalisz KR, Ramaiya NH, Laukamp KR, Gupta A.	Radiographics. 2019 Nov-Dec;39(7):1923-1937. doi: 10.1148/rg.2019190036. Epub 2019 Oct 4.	Kalisz KR	Radiographics	2019	2019/10/05			10.1148/rg.2019190036
31575933	Risk factors for immune-related adverse events associated with anti-PD-1 pembrolizumab	Eun Y, Kim IY, Sun JM, Lee J, Cha HS, Koh EM, Kim H, Lee J.	Sci Rep. 2019 Oct 1;9(1):14039. doi: 10.1038/s41598-019-50574-6.	Eun Y	Sci Rep	2019	2019/10/03	PMC6773778		10.1038/s41598-019-50574-6
31563735	Impact of EGFR-TKIs combined with PD-L1 antibody on the lung tissue of EGFR-driven tumor-bearing mice	Jia Y, Zhao S, Jiang T, Li X, Zhao C, Liu Y, Han R, Qiao M, Liu S, Su C, Ren S, Zhou C.	Lung Cancer. 2019 Nov;137:85-93. doi: 10.1016/j.lungcan.2019.09.016. Epub 2019 Sep 19.	Jia Y	Lung Cancer	2019	2019/09/30			10.1016/j.lungcan.2019.09.016
31548826	Pembrolizumab-induced obstructive bronchiolitis in a patient with stage IV non-small-cell lung cancer	Blanchard A, Bouchard N.	Curr Oncol. 2019 Aug;26(4):e571-e573. doi: 10.3747/co.26.4859. Epub 2019 Aug 1.	Blanchard A	Curr Oncol	2019	2019/09/25	PMC6726253		10.3747/co.26.4859
31518182	Knowledge Gaps and Research Priorities in Immune Checkpoint Inhibitor-related Pneumonitis. An Official American Thoracic Society Research Statement	Sears CR, Peikert T, Possick JD, Naidoo J, Nishino M, Patel SP, Camus P, Gaga M, Garon EB, Gould MK, Limper AH, Montgrain PR, Travis WD, Rivera MP.	Am J Respir Crit Care Med. 2019 Sep 15;200(6):e31-e43. doi: 10.1164/rccm.201906-1202ST.	Sears CR	Am J Respir Crit Care Med	2019	2019/09/14	PMC6775885		10.1164/rccm.201906-1202ST
31482678	High mortality and poor treatment efficacy of immune checkpoint inhibitors in patients with severe grade checkpoint inhibitor pneumonitis in non-small cell lung cancer	Tone M, Izumo T, Awano N, Kuse N, Inomata M, Jo T, Yoshimura H, Minami J, Takada K, Miyamoto S, Kunitoh H.	Thorac Cancer. 2019 Oct;10(10):2006-2012. doi: 10.1111/1759-7714.13187. Epub 2019 Sep 3.	Tone M	Thorac Cancer	2019	2019/09/05	PMC6775002		10.1111/1759-7714.13187
31462410	Anti-PD-1-Induced Pneumonitis Is Associated with Persistent Imaging Abnormalities in Melanoma Patients	Johnson DB, Taylor KB, Cohen JV, Ayoubi N, Haugh AM, Wang DY, Schlick BD, Voorhees AL, Gage KL, Fintelmann FJ, Sullivan RJ, Eroglu Z, Abramson RG.	Cancer Immunol Res. 2019 Nov;7(11):1755-1759. doi: 10.1158/2326-6066.CIR-18-0717. Epub 2019 Aug 28.	Johnson DB	Cancer Immunol Res	2019	2019/08/30	PMC6825579	NIHMS1538518	10.1158/2326-6066.CIR-18-0717
31446020	Prognostic Impact and Risk Factors of Immune-Related Pneumonitis in Patients With Non-Small-Cell Lung Cancer Who Received Programmed Death 1 Inhibitors	Fukihara J, Sakamoto K, Koyama J, Ito T, Iwano S, Morise M, Ogawa M, Kondoh Y, Kimura T, Hashimoto N, Hasegawa Y.	Clin Lung Cancer. 2019 Nov;20(6):442-450.e4. doi: 10.1016/j.cllc.2019.07.006. Epub 2019 Aug 1.	Fukihara J	Clin Lung Cancer	2019	2019/08/26			10.1016/j.cllc.2019.07.006
31438923	Nintedanib allows retreatment with atezolizumab of combined non-small cell lung cancer/idiopathic pulmonary fibrosis after atezolizumab-induced pneumonitis: a case report	Yamakawa H, Oba T, Ohta H, Tsukahara Y, Kida G, Tsumiyama E, Nishizawa T, Kawabe R, Sato S, Akasaka K, Amano M, Kuwano K, Matsushima H.	BMC Pulm Med. 2019 Aug 22;19(1):156. doi: 10.1186/s12890-019-0920-9.	Yamakawa H	BMC Pulm Med	2019	2019/08/24	PMC6704625		10.1186/s12890-019-0920-9
31436226	Pembrolizumab for the treatment of nonsmall cell lung cancer: Current status and future directions	Qin Q, Li B.	J Cancer Res Ther. 2019;15(4):743-750. doi: 10.4103/jcrt.JCRT_903_18.	Qin Q	J Cancer Res Ther	2019	2019/08/23			10.4103/jcrt.JCRT_903_18
31422022	Safety of Combined Yttrium-90 Radioembolization and Immune Checkpoint Inhibitor Immunotherapy for Hepatocellular Carcinoma	Zhan C, Ruohoniemi D, Shanbhogue KP, Wei J, Welling TH, Gu P, Park JS, Dagher NN, Taslakian B, Hickey RM.	J Vasc Interv Radiol. 2020 Jan;31(1):25-34. doi: 10.1016/j.jvir.2019.05.023. Epub 2019 Aug 14.	Zhan C	J Vasc Interv Radiol	2020	2019/08/19			10.1016/j.jvir.2019.05.023
31415404	Platinum-doublet chemotherapy followed by pembrolizumab therapy for lung cancer with lymphangitis carcinomatosa mimicking interstitial pneumonitis: A case report	Yamasaki M, Funaishi K, Kawamoto K, Matsumoto Y, Matsumoto N, Taniwaki M, Ohashi N, Hattori N.	Medicine (Baltimore). 2019 Aug;98(33):e16834. doi: 10.1097/MD.0000000000016834.	Yamasaki M	Medicine (Baltimore)	2019	2019/08/16	PMC6831270		10.1097/MD.0000000000016834
31396484	Tuberculosis Infection in a Patient Treated With Nivolumab for Non-small Cell Lung Cancer: Case Report and Literature Review	van Eeden R, Rapoport BL, Smit T, Anderson R.	Front Oncol. 2019 Jul 24;9:659. doi: 10.3389/fonc.2019.00659. eCollection 2019.	van Eeden R	Front Oncol	2019	2019/08/10	PMC6668214		10.3389/fonc.2019.00659
31319991	Immune checkpoint-inhibitors and chemoradiation in stage III unresectable non-small cell lung cancer	Melosky B, Juergens R, McLeod D, Leighl N, Brade A, Card PB, Chu Q.	Lung Cancer. 2019 Aug;134:259-267. doi: 10.1016/j.lungcan.2019.05.027. Epub 2019 May 29.	Melosky B	Lung Cancer	2019	2019/07/20			10.1016/j.lungcan.2019.05.027
31310589	The alveolar immune cell landscape is dysregulated in checkpoint inhibitor pneumonitis	Suresh K, Naidoo J, Zhong Q, Xiong Y, Mammen J, de Flores MV, Cappelli L, Balaji A, Palmer T, Forde PM, Anagnostou V, Ettinger DS, Marrone KA, Kelly RJ, Hann CL, Levy B, Feliciano JL, Lin CT, Feller-Kopman D, Lerner AD, Lee H, Shafiq M, Yarmus L, Lipson EJ, Soloski M, Brahmer JR, Danoff SK, D'Alessio F.	J Clin Invest. 2019 Jul 16;129(10):4305-4315. doi: 10.1172/JCI128654.	Suresh K	J Clin Invest	2019	2019/07/17	PMC6763233		10.1172/JCI128654
31296449	Hepatotoxicity of immune check point inhibitors: Approach and management	Lleo A, Rimassa L, Colombo M.	Dig Liver Dis. 2019 Aug;51(8):1074-1078. doi: 10.1016/j.dld.2019.06.017. Epub 2019 Jul 8.	Lleo A	Dig Liver Dis	2019	2019/07/13			10.1016/j.dld.2019.06.017
31249776	Single pembrolizumab treatment causing profound durable response in a patient with pulmonary pleomorphic carcinoma	Tokuyasu H, Ishikawa S, Sakai H, Ikeuchi T, Miura H.	Respir Med Case Rep. 2019 Jun 11;28:100879. doi: 10.1016/j.rmcr.2019.100879. eCollection 2019.	Tokuyasu H	Respir Med Case Rep	2019	2019/06/29	PMC6586952		10.1016/j.rmcr.2019.100879
31232972	Pneumonitis and concomitant bacterial pneumonia in patients receiving pembrolizumab treatment: Three case reports and literature review	Jun J, Lee SR, Lee JY, Choi MJ, Noh JY, Cheong HJ, Kim WJ, Song JY.	Medicine (Baltimore). 2019 Jun;98(25):e16158. doi: 10.1097/MD.0000000000016158.	Jun J	Medicine (Baltimore)	2019	2019/06/25	PMC6636919		10.1097/MD.0000000000016158
31200355	A Multidisciplinary Toxicity Team for Cancer Immunotherapy-Related Adverse Events	Naidoo J, Zhang J, Lipson EJ, Forde PM, Suresh K, Moseley KF, Mehta S, Kwatra SG, Parian AM, Kim AK, Probasco JC, Rouf R, Thorne JE, Shanbhag S, Riemer J, Shah AA, Pardoll DM, Bingham CO, Brahmer JR, Cappelli LC.	J Natl Compr Canc Netw. 2019 Jun 1;17(6):712-720. doi: 10.6004/jnccn.2018.7268.	Naidoo J	J Natl Compr Canc Netw	2019	2019/06/15			10.6004/jnccn.2018.7268
31182249	Nivolumab for advanced non-small cell lung cancer patients with mild idiopathic interstitial pneumonia: A multicenter, open-label single-arm phase II trial	Fujimoto D, Yomota M, Sekine A, Morita M, Morimoto T, Hosomi Y, Ogura T, Tomioka H, Tomii K.	Lung Cancer. 2019 Aug;134:274-278. doi: 10.1016/j.lungcan.2019.06.001. Epub 2019 Jun 3.	Fujimoto D	Lung Cancer	2019	2019/06/12			10.1016/j.lungcan.2019.06.001
31162288	Clinical and Histopathologic Features of Immune Checkpoint Inhibitor-related Pneumonitis	Larsen BT, Chae JM, Dixit AS, Hartman TE, Peikert T, Roden AC.	Am J Surg Pathol. 2019 Oct;43(10):1331-1340. doi: 10.1097/PAS.0000000000001298.	Larsen BT	Am J Surg Pathol	2019	2019/06/05			10.1097/PAS.0000000000001298
31143997	Molecular targeted therapy-related life-threatening toxicity in patients with malignancies. A systematic review of published cases	Assoun S, Lemiale V, Azoulay E.	Intensive Care Med. 2019 Jul;45(7):988-997. doi: 10.1007/s00134-019-05650-w. Epub 2019 May 29.	Assoun S	Intensive Care Med	2019	2019/05/31	PMC7095151		10.1007/s00134-019-05650-w
31124295	Organizing pneumonia after thoracic radiotherapy followed by anti-PD-1 antibody treatment for patients with lung cancer: Three case reports	Sakaguchi M, Maebayashi T, Aizawa T, Ishibashi N, Okada M.	Thorac Cancer. 2019 Jun;10(6):1503-1507. doi: 10.1111/1759-7714.13102. Epub 2019 May 23.	Sakaguchi M	Thorac Cancer	2019	2019/05/25	PMC6558454		10.1111/1759-7714.13102
31104989	Patients with unresectable stage III non-small cell lung cancer eligible to receive consolidation therapy with durvalumab in clinical practice based on PACIFIC study criteria	Sakaguchi T, Ito K, Furuhashi K, Nakamura Y, Suzuki Y, Nishii Y, Taguchi O, Hataji O.	Respir Investig. 2019 Sep;57(5):466-471. doi: 10.1016/j.resinv.2019.03.011. Epub 2019 May 16.	Sakaguchi T	Respir Investig	2019	2019/05/21			10.1016/j.resinv.2019.03.011
31036771	Sex Differences in Tolerability to Anti-Programmed Cell Death Protein 1 Therapy in Patients with Metastatic Melanoma and Non-Small Cell Lung Cancer: Are We All Equal?	Duma N, Abdel-Ghani A, Yadav S, Hoversten KP, Reed CT, Sitek AN, Enninga EAL, Paludo J, Aguilera JV, Leventakos K, Lou Y, Kottschade LA, Dong H, Mansfield AS, Manochakian R, Adjei AA, Dronca RS.	Oncologist. 2019 Nov;24(11):e1148-e1155. doi: 10.1634/theoncologist.2019-0094. Epub 2019 Apr 29.	Duma N	Oncologist	2019	2019/05/01	PMC6853107		10.1634/theoncologist.2019-0094
31031204	Relationship Between Prior Radiotherapy and Checkpoint-Inhibitor Pneumonitis in Patients With Advanced Non-Small-Cell Lung Cancer	Voong KR, Hazell SZ, Fu W, Hu C, Lin CT, Ding K, Suresh K, Hayman J, Hales RK, Alfaifi S, Marrone KA, Levy B, Hann CL, Ettinger DS, Feliciano JL, Peterson V, Kelly RJ, Brahmer JR, Forde PM, Naidoo J.	Clin Lung Cancer. 2019 Jul;20(4):e470-e479. doi: 10.1016/j.cllc.2019.02.018. Epub 2019 Mar 28.	Voong KR	Clin Lung Cancer	2019	2019/04/30	PMC8767572	NIHMS1758343	10.1016/j.cllc.2019.02.018
31029646	Phase II Study of the PD-1 Inhibitor Pembrolizumab for the Treatment of Relapsed or Refractory Mature T-cell Lymphoma	Barta SK, Zain J, MacFarlane AW 4th, Smith SM, Ruan J, Fung HC, Tan CR, Yang Y, Alpaugh RK, Dulaimi E, Ross EA, Campbell KS, Khan N, Siddharta R, Fowler NH, Fisher RI, Oki Y.	Clin Lymphoma Myeloma Leuk. 2019 Jun;19(6):356-364.e3. doi: 10.1016/j.clml.2019.03.022. Epub 2019 Apr 3.	Barta SK	Clin Lymphoma Myeloma Leuk	2019	2019/04/29	PMC7433797	NIHMS1597206	10.1016/j.clml.2019.03.022
31027748	Serum Soluble Interleukin-2 Receptor as a Possible Biomarker for the Early Detection and Follow-up of Nivolumab-Induced Pneumonitis	Yoshida K, Morishima Y, Shiozawa T, Nakazawa K, Matsuyama M, Kiwamoto T, Matsuno Y, Sekine I, Hizawa N.	J Thorac Oncol. 2019 May;14(5):e90-e91. doi: 10.1016/j.jtho.2018.12.028.	Yoshida K	J Thorac Oncol	2019	2019/04/28			10.1016/j.jtho.2018.12.028
31020849	Radiologic features of pneumonitis associated with nivolumab in non-small-cell lung cancer and malignant melanoma	Baba T, Sakai F, Kato T, Kusumoto M, Kenmotsu H, Sugiura H, Tominaga J, Oikado K, Sata M, Endo M, Yanagawa N, Sasaki S, Iwasawa T, Saito Y, Fujiwara Y, Ohe Y, Yamazaki N, Sakamoto T, Koshiba T, Kuwano K.	Future Oncol. 2019 Jun;15(16):1911-1920. doi: 10.2217/fon-2019-0102. Epub 2019 Apr 25.	Baba T	Future Oncol	2019	2019/04/26			10.2217/fon-2019-0102
31014385	Pneumonitis resulting from radiation and immune checkpoint blockade illustrates characteristic clinical, radiologic and circulating biomarker features	Schoenfeld JD, Nishino M, Severgnini M, Manos M, Mak RH, Hodi FS.	J Immunother Cancer. 2019 Apr 24;7(1):112. doi: 10.1186/s40425-019-0583-3.	Schoenfeld JD	J Immunother Cancer	2019	2019/04/25	PMC6480873		10.1186/s40425-019-0583-3
32743399	Rapidly progressing programmed cell death 1 inhibitor-related pneumonitis in a hemodialytic patient with metastatic renal cell carcinoma	Matsumura Y, Iemura Y, Fukui S, Tatsumi Y, Kagebayashi Y, Samma S.	IJU Case Rep. 2019 Apr 10;2(3):155-157. doi: 10.1002/iju5.12067. eCollection 2019 May.	Matsumura Y	IJU Case Rep	2019	2020/08/04	PMC7292070		10.1002/iju5.12067
30927173	Toxicities with Immune Checkpoint Inhibitors: Emerging Priorities From Disproportionality Analysis of the FDA Adverse Event Reporting System	Raschi E, Mazzarella A, Antonazzo IC, Bendinelli N, Forcesi E, Tuccori M, Moretti U, Poluzzi E, De Ponti F.	Target Oncol. 2019 Apr;14(2):205-221. doi: 10.1007/s11523-019-00632-w.	Raschi E	Target Oncol	2019	2019/03/31			10.1007/s11523-019-00632-w
30909967	Checkpoint inhibition immunotherapy for advanced local and systemic conjunctival melanoma: a clinical case series	Finger PT, Pavlick AC.	J Immunother Cancer. 2019 Mar 25;7(1):83. doi: 10.1186/s40425-019-0555-7.	Finger PT	J Immunother Cancer	2019	2019/03/27	PMC6434860		10.1186/s40425-019-0555-7
30898888	Managing Pulmonary Toxicities Associated with Immunotherapy: A Case Discussion	Reed VA, Rizvi N.	Oncologist. 2019 Jun;24(6):730-734. doi: 10.1634/theoncologist.2018-0241. Epub 2019 Mar 21.	Reed VA	Oncologist	2019	2019/03/23	PMC6656522		10.1634/theoncologist.2018-0241
30864509	A "Crazy Paving" Pattern on CT Scan in a Patient Treated with Pembrolizumab	Marvisi M, Ramponi S, Balzarini L, Mancini C.	Curr Drug Saf. 2019;14(3):242-245. doi: 10.2174/1574886314666190312115648.	Marvisi M	Curr Drug Saf	2019	2019/03/14	PMC6876257		10.2174/1574886314666190312115648
30861515	Risk of Pneumonitis with the Use of Different Immune Checkpoint Inhibitors in a Mexican Population	Dávila-Dupont D, Motola-Kuba D, Dorantes-Heredia R, González-Alonso BK, Alcántara-Velarde T, García-Santisteban R, Martínez-Sámano JE, Grimaldo-Roque HJ, Ruiz-Morales JM.	Oncology. 2019;96(5):268-272. doi: 10.1159/000497405. Epub 2019 Mar 12.	Dávila-Dupont D	Oncology	2019	2019/03/13			10.1159/000497405
30841554	Immunotherapy Associated Pulmonary Toxicity: Biology Behind Clinical and Radiological Features	Porcu M, De Silva P, Solinas C, Battaglia A, Schena M, Scartozzi M, Bron D, Suri JS, Willard-Gallo K, Sangiolo D, Saba L.	Cancers (Basel). 2019 Mar 5;11(3):305. doi: 10.3390/cancers11030305.	Porcu M	Cancers (Basel)	2019	2019/03/08	PMC6468855		10.3390/cancers11030305
30837232	Immunotherapy causing pneumonitis in a patient with non-small cell lung cancer (NSCLC)	Li R, Lee G, El-Sherief A.	BMJ Case Rep. 2019 Mar 4;12(3):e226044. doi: 10.1136/bcr-2018-226044.	Li R	BMJ Case Rep	2019	2019/03/07	PMC6424197		10.1136/bcr-2018-226044
33014515	PD-1/PD-L1 Inhibitors for Non-Small Cell Lung Cancer: Incorporating Care Step Pathways for Effective Side-Effect Management	Davies MJ.	J Adv Pract Oncol. 2019 Mar;10(Suppl 1):21-35. doi: 10.6004/jadpro.2019.10.2.11. Epub 2019 Mar 1.	Davies MJ	J Adv Pract Oncol	2019	2020/10/05	PMC7522661		10.6004/jadpro.2019.10.2.11
30777894	Recurrent Pneumonitis in Patients with Melanoma Treated with Immune Checkpoint Inhibitors	Asher N, Marom EM, Ben-Betzalel G, Baruch EN, Steinberg-Silman Y, Schachter J, Shapira-Frommer R, Markel G.	Oncologist. 2019 May;24(5):640-647. doi: 10.1634/theoncologist.2018-0352. Epub 2019 Feb 18.	Asher N	Oncologist	2019	2019/02/20	PMC6516115		10.1634/theoncologist.2018-0352
30719394	Clinical Management of Pneumonitis in Patients Receiving Anti-PD-1/PD-L1 Therapy	Bala-Hampton JE, Bazzell AF, Dains JE.	J Adv Pract Oncol. 2018 May-Jun;9(4):422-428. Epub 2018 May 1.	Bala-Hampton JE	J Adv Pract Oncol	2018	2019/02/06	PMC6347088
30671338	Pembrolizumab-induced pneumonitis with a perilymphatic nodular pattern in a lung cancer patient: A radio-pathologic correlation	Ueno R, Nemoto M, Uegami W, Fukuoka J, Misawa M.	Respir Med Case Rep. 2019 Jan 4;26:168-170. doi: 10.1016/j.rmcr.2019.01.001. eCollection 2019.	Ueno R	Respir Med Case Rep	2019	2019/01/24	PMC6327904		10.1016/j.rmcr.2019.01.001
30577587	Combining Radiotherapy and Immunotherapy in Lung Cancer: Can We Expect Limitations Due to Altered Normal Tissue Toxicity?	Wirsdörfer F, de Leve S, Jendrossek V.	Int J Mol Sci. 2018 Dec 21;20(1):24. doi: 10.3390/ijms20010024.	Wirsdörfer F	Int J Mol Sci	2018	2018/12/23	PMC6337556		10.3390/ijms20010024
30572331	Recurrent Episodes of Nivolumab-Induced Pneumonitis after Nivolumab Discontinuation and the Time Course of Carcinoembryonic Antigen Levels: A Case of a 58-Year-Old Woman with Non-Small Cell Lung Cancer	de Jong C, Peters BJM, Schramel FMNH.	Chemotherapy. 2018;63(5):272-277. doi: 10.1159/000494841. Epub 2018 Dec 20.	de Jong C	Chemotherapy	2018	2018/12/21			10.1159/000494841
30570649	Efficacy and Safety of Pembrolizumab for Heavily Pretreated Patients With Advanced, Metastatic Adenocarcinoma or Squamous Cell Carcinoma of the Esophagus: The Phase 2 KEYNOTE-180 Study	Shah MA, Kojima T, Hochhauser D, Enzinger P, Raimbourg J, Hollebecque A, Lordick F, Kim SB, Tajika M, Kim HT, Lockhart AC, Arkenau HT, El-Hajbi F, Gupta M, Pfeiffer P, Liu Q, Lunceford J, Kang SP, Bhagia P, Kato K.	JAMA Oncol. 2019 Apr 1;5(4):546-550. doi: 10.1001/jamaoncol.2018.5441.	Shah MA	JAMA Oncol	2019	2018/12/21	PMC6459121		10.1001/jamaoncol.2018.5441
30539509	Immune-Related Adverse Events: Pneumonitis	Jain A, Shannon VR, Sheshadri A.	Adv Exp Med Biol. 2018;995:131-149. doi: 10.1007/978-3-030-02505-2_6.	Jain A	Adv Exp Med Biol	2018	2018/12/13			10.1007/978-3-030-02505-2_6
32743367	Radiation recall pneumonitis induced by nivolumab in a patient with renal cell carcinoma	Nakamura K, Okubo K, Takahashi T, Mitsumori K, Ishigaki T, Ohnishi H.	IJU Case Rep. 2018 Nov 26;2(1):30-33. doi: 10.1002/iju5.12032. eCollection 2019 Jan.	Nakamura K	IJU Case Rep	2018	2020/08/04	PMC7292071		10.1002/iju5.12032
30431741	Hypophysitis and other autoimmune complications related to immune checkpoints inhibitors´ treatment: Spectrum of imaging appearances	Malikova H, Holesta M, Fialova A, Arenbergerova M, Weichet J.	Neuro Endocrinol Lett. 2018 Sep;39(3):196-204.	Malikova H	Neuro Endocrinol Lett	2018	2018/11/16
30429022	Pre-existing pulmonary fibrosis is a risk factor for anti-PD-1-related pneumonitis in patients with non-small cell lung cancer: A retrospective analysis	Yamaguchi T, Shimizu J, Hasegawa T, Horio Y, Inaba Y, Yatabe Y, Hida T.	Lung Cancer. 2018 Nov;125:212-217. doi: 10.1016/j.lungcan.2018.10.001. Epub 2018 Oct 3.	Yamaguchi T	Lung Cancer	2018	2018/11/16			10.1016/j.lungcan.2018.10.001
30429014	Characteristics, incidence, and risk factors of immune checkpoint inhibitor-related pneumonitis in patients with non-small cell lung cancer	Cho JY, Kim J, Lee JS, Kim YJ, Kim SH, Lee YJ, Cho YJ, Yoon HI, Lee JH, Lee CT, Park JS.	Lung Cancer. 2018 Nov;125:150-156. doi: 10.1016/j.lungcan.2018.09.015. Epub 2018 Sep 18.	Cho JY	Lung Cancer	2018	2018/11/16			10.1016/j.lungcan.2018.09.015
30271171	A case of interstitial lung disease with alveolar hemorrhage induced by pembrolizumab	Sugano T, Seike M, Noro R, Kaburaki S, Tozuka T, Takahashi A, Takano N, Tanaka T, Kashiwada T, Takeuchi S, Minegishi Y, Saito Y, Kubota K, Terasaki Y, Gemma A.	Onco Targets Ther. 2018 Sep 17;11:5879-5883. doi: 10.2147/OTT.S169321. eCollection 2018.	Sugano T	Onco Targets Ther	2018	2018/10/02	PMC6149979		10.2147/OTT.S169321
30267842	Pneumonitis in Non-Small Cell Lung Cancer Patients Receiving Immune Checkpoint Immunotherapy: Incidence and Risk Factors	Suresh K, Voong KR, Shankar B, Forde PM, Ettinger DS, Marrone KA, Kelly RJ, Hann CL, Levy B, Feliciano JL, Brahmer JR, Feller-Kopman D, Lerner AD, Lee H, Yarmus L, D'Alessio F, Hales RK, Lin CT, Psoter KJ, Danoff SK, Naidoo J.	J Thorac Oncol. 2018 Dec;13(12):1930-1939. doi: 10.1016/j.jtho.2018.08.2035. Epub 2018 Sep 26.	Suresh K	J Thorac Oncol	2018	2018/09/30			10.1016/j.jtho.2018.08.2035
30250648	Immune-related adverse events and atypical radiological response with checkpoint inhibitor immunotherapy in an elderly patient with high PD-L1 expressing lung adenocarcinoma	Teixidor E, Sais E, Vásquez CA, Carbajal W, Hernández A, Sánchez G, Izquierdo A, Verdura S, Menéndez JA, Bosch-Barrera J.	Oncotarget. 2018 Aug 31;9(68):33043-33049. doi: 10.18632/oncotarget.25984. eCollection 2018 Aug 31.	Teixidor E	Oncotarget	2018	2018/09/26	PMC6152477		10.18632/oncotarget.25984
30207283	Radiologic and autopsy findings in a case of fatal immune checkpoint inhibitor-associated pneumonitis	Shea M, Rangachari D, Hallowell RW, Hollie NI, Costa DB, VanderLaan PA.	Cancer Treat Res Commun. 2018;15:17-20. doi: 10.1016/j.ctarc.2018.02.004. Epub 2018 Feb 21.	Shea M	Cancer Treat Res Commun	2018	2018/09/13			10.1016/j.ctarc.2018.02.004
30197259	Incidence, Risk Factors, and Effect on Survival of Immune-related Adverse Events in Patients With Non-Small-cell Lung Cancer	Owen DH, Wei L, Bertino EM, Edd T, Villalona-Calero MA, He K, Shields PG, Carbone DP, Otterson GA.	Clin Lung Cancer. 2018 Nov;19(6):e893-e900. doi: 10.1016/j.cllc.2018.08.008. Epub 2018 Aug 22.	Owen DH	Clin Lung Cancer	2018	2018/09/11	PMC7193681	NIHMS1581587	10.1016/j.cllc.2018.08.008
30189190	Immune Checkpoint Immunotherapy for Non-Small Cell Lung Cancer: Benefits and Pulmonary Toxicities	Suresh K, Naidoo J, Lin CT, Danoff S.	Chest. 2018 Dec;154(6):1416-1423. doi: 10.1016/j.chest.2018.08.1048. Epub 2018 Sep 4.	Suresh K	Chest	2018	2018/09/07	PMC6335259		10.1016/j.chest.2018.08.1048
30101407	Invasive Pulmonary Aspergillosis Complicated by Carbapenem-Resistant Pseudomonas aeruginosa Infection During Pembrolizumab Immunotherapy for Metastatic Lung Adenocarcinoma: Case Report and Review of the Literature	Oltolini C, Ripa M, Andolina A, Brioschi E, Cilla M, Petrella G, Gregorc V, Castiglioni B, Tassan Din C, Scarpellini P.	Mycopathologia. 2019 Feb;184(1):181-185. doi: 10.1007/s11046-018-0291-4. Epub 2018 Aug 13.	Oltolini C	Mycopathologia	2019	2018/08/14			10.1007/s11046-018-0291-4
30095979	Immune Checkpoint Inhibitor-related Pneumonitis. Incidence, Risk Factors, and Clinical and Radiographic Features	Sternschein R, Moll M, Ng J, D'Ambrosio C.	Am J Respir Crit Care Med. 2018 Oct 1;198(7):951-953. doi: 10.1164/rccm.201803-0525RR.	Sternschein R	Am J Respir Crit Care Med	2018	2018/08/11	PMC6835075		10.1164/rccm.201803-0525RR
30093971	Detection of identical T cell clones in peritumoral pleural effusion and pneumonitis lesions in a cancer patient during immune-checkpoint blockade	Tanaka K, Yanagihara T, Ikematsu Y, Inoue H, Ota K, Kashiwagi E, Suzuki K, Hamada N, Takeuchi A, Tatsugami K, Eto M, Ijichi K, Oda Y, Otsubo K, Yoneshima Y, Iwama E, Nakanishi Y, Okamoto I.	Oncotarget. 2018 Jul 17;9(55):30587-30593. doi: 10.18632/oncotarget.25743. eCollection 2018 Jul 17.	Tanaka K	Oncotarget	2018	2018/08/11	PMC6078130		10.18632/oncotarget.25743
30082490	Strategies for Recognizing and Managing Immune-Mediated Adverse Events in the Treatment of Hodgkin Lymphoma with Checkpoint Inhibitors	Vardhana S, Cicero K, Velez MJ, Moskowitz CH.	Oncologist. 2019 Jan;24(1):86-95. doi: 10.1634/theoncologist.2018-0045. Epub 2018 Aug 6.	Vardhana S	Oncologist	2019	2018/08/08	PMC6324643		10.1634/theoncologist.2018-0045
29983829	Pitfalls in the radiological response assessment of immunotherapy	Beer L, Hochmair M, Prosch H.	Memo. 2018;11(2):138-143. doi: 10.1007/s12254-018-0389-x. Epub 2018 Mar 21.	Beer L	Memo	2018	2018/07/10	PMC6006274		10.1007/s12254-018-0389-x
29936475	Association Between Imaging Findings of Airway Obstruction Adjacent to Lung Tumors and the Onset of Interstitial Lung Disease After Nivolumab	Nakahama K, Tamiya A, Isa SI, Taniguchi Y, Shiroyama T, Suzuki H, Inoue T, Tamiya M, Hirashima T, Imamura F, Atagi S.	In Vivo. 2018 Jul-Aug;32(4):887-891. doi: 10.21873/invivo.11324.	Nakahama K	In Vivo	2018	2018/06/25	PMC6117789		10.21873/invivo.11324
29908324	Programmed Death 1 Blockade With Nivolumab in Patients With Recurrent Malignant Pleural Mesothelioma	Quispel-Janssen J, van der Noort V, de Vries JF, Zimmerman M, Lalezari F, Thunnissen E, Monkhorst K, Schouten R, Schunselaar L, Disselhorst M, Klomp H, Hartemink K, Burgers S, Buikhuisen W, Baas P.	J Thorac Oncol. 2018 Oct;13(10):1569-1576. doi: 10.1016/j.jtho.2018.05.038. Epub 2018 Jun 14.	Quispel-Janssen J	J Thorac Oncol	2018	2018/06/17			10.1016/j.jtho.2018.05.038
29856320	Diagnosis and management of pulmonary toxicity associated with cancer immunotherapy	Rashdan S, Minna JD, Gerber DE.	Lancet Respir Med. 2018 Jun;6(6):472-478. doi: 10.1016/S2213-2600(18)30172-3.	Rashdan S	Lancet Respir Med	2018	2018/06/02	PMC7341891	NIHMS1602070	10.1016/S2213-2600(18)30172-3
29808141	An Extremely Rapid Case of Pneumonitis with the Use of Nivolumab for Pancreatic Adenocarcinoma	Costa RB, Benson A, Yaghmai V, Costa RLB, Zhou H, Behdad A, Kaplan JB, Sadim M, Talamantes S, Kalyan A.	Case Rep Oncol Med. 2018 Apr 1;2018:6314392. doi: 10.1155/2018/6314392. eCollection 2018.	Costa RB	Case Rep Oncol Med	2018	2018/05/30	PMC5902098		10.1155/2018/6314392
29803573	Activity of Nivolumab and Utility of Neutrophil-to-Lymphocyte Ratio as a Predictive Biomarker for Advanced Non-Small-Cell Lung Cancer: A Prospective Observational Study	Fukui T, Okuma Y, Nakahara Y, Otani S, Igawa S, Katagiri M, Mitsufuji H, Kubota M, Hiyoshi Y, Ishihara M, Kasajima M, Sasaki J, Naoki K.	Clin Lung Cancer. 2019 May;20(3):208-214.e2. doi: 10.1016/j.cllc.2018.04.021. Epub 2018 May 5.	Fukui T	Clin Lung Cancer	2019	2018/05/28			10.1016/j.cllc.2018.04.021
29797416	Risk factors for pneumonitis in patients treated with anti-programmed death-1 therapy: A case-control study	Cui P, Liu Z, Wang G, Ma J, Qian Y, Zhang F, Han C, Long Y, Li Y, Zheng X, Sun D, Zhang J, Cai S, Jiao S, Hu Y.	Cancer Med. 2018 Aug;7(8):4115-4120. doi: 10.1002/cam4.1579. Epub 2018 May 23.	Cui P	Cancer Med	2018	2018/05/26	PMC6089164		10.1002/cam4.1579
29787423	Autoimmune Granulomatous Inflammation of Lacrimal Glands and Axonal Neuritis Following Treatment With Ipilimumab and Radiation Therapy	Ileana Dumbrava E, Smith V, Alfattal R, El-Naggar AK, Penas-Prado M, Tsimberidou AM.	J Immunother. 2018 Sep;41(7):336-339. doi: 10.1097/CJI.0000000000000224.	Ileana Dumbrava E	J Immunother	2018	2018/05/23	PMC6086752	NIHMS954644	10.1097/CJI.0000000000000224
29782069	Efficacy and safety of nivolumab in non-small cell lung cancer with preexisting interstitial lung disease	Kanai O, Kim YH, Demura Y, Kanai M, Ito T, Fujita K, Yoshida H, Akai M, Mio T, Hirai T.	Thorac Cancer. 2018 Jul;9(7):847-855. doi: 10.1111/1759-7714.12759. Epub 2018 May 21.	Kanai O	Thorac Cancer	2018	2018/05/22	PMC6026605		10.1111/1759-7714.12759
29631763	Iatrogenic pulmonary lesions	Roden AC, Camus P.	Semin Diagn Pathol. 2018 Jul;35(4):260-271. doi: 10.1053/j.semdp.2018.03.002. Epub 2018 Mar 23.	Roden AC	Semin Diagn Pathol	2018	2018/04/11			10.1053/j.semdp.2018.03.002
29573843	Thoracic Imaging of Non-Small Cell Lung Cancer Treated With Anti-programmed Death Receptor-1 Therapy	Hammer M, Bagley S, Aggarwal C, Bauml J, Nachiappan AC, Simone CB 2nd, Langer C, Katz SI.	Curr Probl Diagn Radiol. 2019 Mar-Apr;48(2):142-147. doi: 10.1067/j.cpradiol.2018.01.005. Epub 2018 Jan 31.	Hammer M	Curr Probl Diagn Radiol	2019	2018/03/26			10.1067/j.cpradiol.2018.01.005
29567557	Breaking the biomarker code: PD-L1 expression and checkpoint inhibition in advanced NSCLC	Melosky B, Chu Q, Juergens RA, Leighl N, Ionescu D, Tsao MS, McLeod D, Hirsh V.	Cancer Treat Rev. 2018 Apr;65:65-77. doi: 10.1016/j.ctrv.2018.02.005. Epub 2018 Feb 22.	Melosky B	Cancer Treat Rev	2018	2018/03/24			10.1016/j.ctrv.2018.02.005
29519715	Diagnosis and Management of Immune Checkpoint Inhibitor-related Toxicities in Ovarian Cancer: A Series of Case Vignettes	Johnson C, Jazaeri AA.	Clin Ther. 2018 Mar;40(3):389-394. doi: 10.1016/j.clinthera.2018.02.011. Epub 2018 Mar 5.	Johnson C	Clin Ther	2018	2018/03/10			10.1016/j.clinthera.2018.02.011
29437040	Durable Clinical Benefit in Metastatic Renal Cell Carcinoma Patients Who Discontinue PD-1/PD-L1 Therapy for Immune-Related Adverse Events	Martini DJ, Hamieh L, McKay RR, Harshman LC, Brandao R, Norton CK, Steinharter JA, Krajewski KM, Gao X, Schutz FA, McGregor B, Bossé D, Lalani AA, De Velasco G, Michaelson MD, McDermott DF, Choueiri TK.	Cancer Immunol Res. 2018 Apr;6(4):402-408. doi: 10.1158/2326-6066.CIR-17-0220. Epub 2018 Feb 1.	Martini DJ	Cancer Immunol Res	2018	2018/02/14			10.1158/2326-6066.CIR-17-0220
29384959	Pembrolizumab for recurrent/metastatic head and neck squamous cell carcinoma in an Asian population	Chen WC, Chu PY, Lee YT, Lu WB, Liu CY, Chang PM, Yang MH.	Medicine (Baltimore). 2017 Dec;96(52):e9519. doi: 10.1097/MD.0000000000009519.	Chen WC	Medicine (Baltimore)	2017	2018/02/01	PMC6392576		10.1097/MD.0000000000009519
29378571	High incidence and early onset of nivolumab-induced pneumonitis: four case reports and literature review	Koyama N, Iwase O, Nakashima E, Kishida K, Kondo T, Watanabe Y, Takahashi H, Umebayashi Y, Ogawa Y, Miura H.	BMC Pulm Med. 2018 Jan 30;18(1):23. doi: 10.1186/s12890-018-0592-x.	Koyama N	BMC Pulm Med	2018	2018/01/31	PMC5789617		10.1186/s12890-018-0592-x
29358502	Safety, Activity, and Biomarkers of SHR-1210, an Anti-PD-1 Antibody, for Patients with Advanced Esophageal Carcinoma	Huang J, Xu B, Mo H, Zhang W, Chen X, Wu D, Qu D, Wang X, Lan B, Yang B, Wang P, Zhang H, Yang Q, Jiao Y.	Clin Cancer Res. 2018 Mar 15;24(6):1296-1304. doi: 10.1158/1078-0432.CCR-17-2439. Epub 2018 Jan 22.	Huang J	Clin Cancer Res	2018	2018/01/24			10.1158/1078-0432.CCR-17-2439
29344020	A Case of Immune Thrombocytopenia as a Rare Side Effect of an Immunotherapy with PD1-Blocking Agents for Metastatic Melanoma	Pföhler C, Eichler H, Burgard B, Krecké N, Müller CSL, Vogt T.	Transfus Med Hemother. 2017 Nov;44(6):426-428. doi: 10.1159/000479237. Epub 2017 Sep 14.	Pföhler C	Transfus Med Hemother	2017	2018/01/19	PMC5757577		10.1159/000479237
29341936	Rheumatic manifestations among cancer patients treated with immune checkpoint inhibitors	Lidar M, Giat E, Garelick D, Horowitz Y, Amital H, Steinberg-Silman Y, Schachter J, Shapira-Frommer R, Markel G.	Autoimmun Rev. 2018 Mar;17(3):284-289. doi: 10.1016/j.autrev.2018.01.003. Epub 2018 Jan 16.	Lidar M	Autoimmun Rev	2018	2018/01/18			10.1016/j.autrev.2018.01.003
29200082	Pneumonitis in Irradiated Lungs After Nivolumab: A Brief Communication and Review of the Literature	Manapov F, Roengvoraphoj O, Dantes M, Marschner S, Li M, Eze C.	J Immunother. 2018 Feb/Mar;41(2):96-99. doi: 10.1097/CJI.0000000000000198.	Manapov F	J Immunother	2018	2017/12/05			10.1097/CJI.0000000000000198
29083466	Pneumonitis From Anti-PD-1/ PD-L1 Therapy	Balaji A, Verde F, Suresh K, Naidoo J.	Oncology (Williston Park). 2017 Oct 15;31(10):739-46, 754.	Balaji A	Oncology (Williston Park)	2017	2017/10/31
29024572	Radiological manifestations of immune-related adverse effects observed in patients with melanoma undergoing immunotherapy	Sidhu P, Menzies AM, Long G, Carlino M, Lorens S, Kapoor R.	J Med Imaging Radiat Oncol. 2017 Dec;61(6):759-766. doi: 10.1111/1754-9485.12653. Epub 2017 Oct 11.	Sidhu P	J Med Imaging Radiat Oncol	2017	2017/10/13			10.1111/1754-9485.12653
28983773	Ipilimumab and early signs of pulmonary toxicity in patients with metastastic melanoma: a prospective observational study	Franzen D, Schad K, Kowalski B, Clarenbach CF, Stupp R, Dummer R, Kohler M.	Cancer Immunol Immunother. 2018 Jan;67(1):127-134. doi: 10.1007/s00262-017-2071-2. Epub 2017 Oct 5.	Franzen D	Cancer Immunol Immunother	2018	2017/10/07	PMC11028167		10.1007/s00262-017-2071-2
28838377	A pilot trial of nivolumab treatment for advanced non-small cell lung cancer patients with mild idiopathic interstitial pneumonia	Fujimoto D, Morimoto T, Ito J, Sato Y, Ito M, Teraoka S, Otsuka K, Nagata K, Nakagawa A, Tomii K.	Lung Cancer. 2017 Sep;111:1-5. doi: 10.1016/j.lungcan.2017.06.008. Epub 2017 Jun 17.	Fujimoto D	Lung Cancer	2017	2017/08/26			10.1016/j.lungcan.2017.06.008
28798088	Immune-checkpoint inhibitors associated with interstitial lung disease in cancer patients	Delaunay M, Cadranel J, Lusque A, Meyer N, Gounant V, Moro-Sibilot D, Michot JM, Raimbourg J, Girard N, Guisier F, Planchard D, Metivier AC, Tomasini P, Dansin E, Pérol M, Campana M, Gautschi O, Früh M, Fumet JD, Audigier-Valette C, Couraud S, Dalle S, Leccia MT, Jaffro M, Collot S, Prévot G, Milia J, Mazieres J.	Eur Respir J. 2017 Aug 10;50(2):1700050. doi: 10.1183/13993003.00050-2017. Print 2017 Aug.	Delaunay M	Eur Respir J	2017	2017/08/12			10.1183/13993003.00050-2017
28794361	Nivolumab-induced Acute Fibrinous and Organizing Pneumonia (AFOP)	Ishiwata T, Ebata T, Iwasawa S, Matsushima J, Ota S, Nakatani Y, Tsushima K, Tada Y, Tatsumi K, Takiguchi Y.	Intern Med. 2017 Sep 1;56(17):2311-2315. doi: 10.2169/internalmedicine.8271-16. Epub 2017 Aug 10.	Ishiwata T	Intern Med	2017	2017/08/11	PMC5635305		10.2169/internalmedicine.8271-16
28756224	Treatment with a programmed cell death-1-specific antibody has little effect on afatinib- and naphthalene-induced acute pneumonitis in mice	Hamada N, Yanagihara T, Suzuki K, Ogata-Suetsugu S, Harada E, Mikumo H, Arimura-Omori M, Nakanishi Y.	Biochem Biophys Res Commun. 2017 Sep 23;491(3):656-661. doi: 10.1016/j.bbrc.2017.07.148. Epub 2017 Jul 27.	Hamada N	Biochem Biophys Res Commun	2017	2017/07/31			10.1016/j.bbrc.2017.07.148
28749795	Hepatotoxicity After Immune Checkpoint Inhibitor Therapy in Melanoma: Natural Progression and Management	Huffman BM, Kottschade LA, Kamath PS, Markovic SN.	Am J Clin Oncol. 2018 Aug;41(8):760-765. doi: 10.1097/COC.0000000000000374.	Huffman BM	Am J Clin Oncol	2018	2017/07/28			10.1097/COC.0000000000000374
28682883	Nivolumab-induced myasthenia gravis in a patient with squamous cell lung carcinoma: Case report	Chen YH, Liu FC, Hsu CH, Chian CF.	Medicine (Baltimore). 2017 Jul;96(27):e7350. doi: 10.1097/MD.0000000000007350.	Chen YH	Medicine (Baltimore)	2017	2017/07/07	PMC5502156		10.1097/MD.0000000000007350
28652812	Clinical features, diagnostic challenges, and management strategies in checkpoint inhibitor-related pneumonitis	Chuzi S, Tavora F, Cruz M, Costa R, Chae YK, Carneiro BA, Giles FJ.	Cancer Manag Res. 2017 Jun 14;9:207-213. doi: 10.2147/CMAR.S136818. eCollection 2017.	Chuzi S	Cancer Manag Res	2017	2017/06/28	PMC5476791		10.2147/CMAR.S136818
28644156	Clinical Case of the Month: A 57-Year-Old Man with an Axillary Mass	Desai P, Myers A, Boulmay B, Lopez FA.	J La State Med Soc. 2017 May-Jun;169(3):78-82. Epub 2017 Jun 23.	Desai P	J La State Med Soc	2017	2017/06/24
32913972	Drug-Related Pneumonitis in the Era of Precision Cancer Therapy	Nishino M, Hatabu H, Hodi FS, Ramaiya NH.	JCO Precis Oncol. 2017 May 26;1:PO.17.00026. doi: 10.1200/PO.17.00026. eCollection 2017.	Nishino M	JCO Precis Oncol	2017	2020/09/11	PMC7446404		10.1200/PO.17.00026
29967877	Extracorporeal Membrane Oxygenation in Nivolumab Associated Pneumonitis	Schneider TM, Klenner F, Brettner F.	J Crit Care Med (Targu Mures). 2017 May 11;3(2):84-88. doi: 10.1515/jccm-2017-0013. eCollection 2017 Apr.	Schneider TM	J Crit Care Med (Targu Mures)	2017	2018/07/04	PMC5769916		10.1515/jccm-2017-0013
28452169	Melanoma patient response to nivolumab treatment for metastatic lung lesions: Multi-OMICS analysis in Project HOPE	Kiyohara Y, Yoshikawa S, Otsuka M, Kondou R, Iizuka A, Nonomura C, Ohshima K, Urakami K, Kusuhara M, Nagashima T, Sugino T, Yamaguchi K, Akiyama Y.	J Dermatol. 2017 Oct;44(10):1156-1159. doi: 10.1111/1346-8138.13879. Epub 2017 Apr 28.	Kiyohara Y	J Dermatol	2017	2017/04/29			10.1111/1346-8138.13879
28373005	Avelumab for patients with previously treated metastatic or recurrent non-small-cell lung cancer (JAVELIN Solid Tumor): dose-expansion cohort of a multicentre, open-label, phase 1b trial	Gulley JL, Rajan A, Spigel DR, Iannotti N, Chandler J, Wong DJL, Leach J, Edenfield WJ, Wang D, Grote HJ, Heydebreck AV, Chin K, Cuillerot JM, Kelly K.	Lancet Oncol. 2017 May;18(5):599-610. doi: 10.1016/S1470-2045(17)30240-1. Epub 2017 Mar 31.	Gulley JL	Lancet Oncol	2017	2017/04/05	PMC5522719	NIHMS866690	10.1016/S1470-2045(17)30240-1
31149487	Granuloma-forming interstitial pneumonia induced by nivolumab: a possible immune-related adverse event of the lung	Kashiwada T, Saito Y, Minegishi Y, Kokuho N, Takahashi A, Takahashi S, Atsumi K, Seike M, Azuma A, Kubota K, Terasaki Y, Gemma A.	Int Cancer Conf J. 2017 Apr 4;6(3):131-134. doi: 10.1007/s13691-017-0291-0. eCollection 2017 Jul.	Kashiwada T	Int Cancer Conf J	2017	2019/06/01	PMC6498337		10.1007/s13691-017-0291-0
28303763	Case report of nivolumab-related pneumonitis	Tada K, Kurihara Y, Myojo T, Kojima F, Ishikawa Y, Yoshiyasu N, Morimoto M, Ito R, Koyamada R, Yamashita T, Bando T, Mori S, Heike Y.	Immunotherapy. 2017 Mar;9(4):313-318. doi: 10.2217/imt-2016-0129.	Tada K	Immunotherapy	2017	2017/03/18			10.2217/imt-2016-0129
28245875	Severe nivolumab-induced pneumonitis preceding durable clinical remission in a patient with refractory, metastatic lung squamous cell cancer: a case report	Li H, Ma W, Yoneda KY, Moore EH, Zhang Y, Pu LL, Frampton GM, Molmen M, Stephens PJ, Li T.	J Hematol Oncol. 2017 Feb 28;10(1):64. doi: 10.1186/s13045-017-0433-z.	Li H	J Hematol Oncol	2017	2017/03/02	PMC5331657		10.1186/s13045-017-0433-z
28239462	Thrombocytopenia in patients with melanoma receiving immune checkpoint inhibitor therapy	Shiuan E, Beckermann KE, Ozgun A, Kelly C, McKean M, McQuade J, Thompson MA, Puzanov I, Greer JP, Rapisuwon S, Postow M, Davies MA, Eroglu Z, Johnson D.	J Immunother Cancer. 2017 Feb 21;5:8. doi: 10.1186/s40425-017-0210-0. eCollection 2017.	Shiuan E	J Immunother Cancer	2017	2017/02/28	PMC5319013		10.1186/s40425-017-0210-0
28147928	Pembrolizumab-induced myasthenia gravis: A fatal case report	March KL, Samarin MJ, Sodhi A, Owens RE.	J Oncol Pharm Pract. 2018 Mar;24(2):146-149. doi: 10.1177/1078155216687389. Epub 2017 Feb 1.	March KL	J Oncol Pharm Pract	2018	2017/02/03			10.1177/1078155216687389
28131785	Nivolumab in metastatic urothelial carcinoma after platinum therapy (CheckMate 275): a multicentre, single-arm, phase 2 trial	Sharma P, Retz M, Siefker-Radtke A, Baron A, Necchi A, Bedke J, Plimack ER, Vaena D, Grimm MO, Bracarda S, Arranz JÁ, Pal S, Ohyama C, Saci A, Qu X, Lambert A, Krishnan S, Azrilevich A, Galsky MD.	Lancet Oncol. 2017 Mar;18(3):312-322. doi: 10.1016/S1470-2045(17)30065-7. Epub 2017 Jan 26.	Sharma P	Lancet Oncol	2017	2017/01/30			10.1016/S1470-2045(17)30065-7
28042471	Response to anti-PD1 therapy with nivolumab in metastatic sarcomas	Paoluzzi L, Cacavio A, Ghesani M, Karambelkar A, Rapkiewicz A, Weber J, Rosen G.	Clin Sarcoma Res. 2016 Dec 30;6:24. doi: 10.1186/s13569-016-0064-0. eCollection 2016.	Paoluzzi L	Clin Sarcoma Res	2016	2017/01/03	PMC5200964		10.1186/s13569-016-0064-0
27755140	Targeting the host immune system: PD-1 and PD-L1 antibodies and breast cancer	Dawood S, Rugo HS.	Curr Opin Support Palliat Care. 2016 Dec;10(4):336-342. doi: 10.1097/SPC.0000000000000243.	Dawood S	Curr Opin Support Palliat Care	2016	2016/10/27			10.1097/SPC.0000000000000243
27646942	Pneumonitis in Patients Treated With Anti-Programmed Death-1/Programmed Death Ligand 1 Therapy	Naidoo J, Wang X, Woo KM, Iyriboz T, Halpenny D, Cunningham J, Chaft JE, Segal NH, Callahan MK, Lesokhin AM, Rosenberg J, Voss MH, Rudin CM, Rizvi H, Hou X, Rodriguez K, Albano M, Gordon RA, Leduc C, Rekhtman N, Harris B, Menzies AM, Guminski AD, Carlino MS, Kong BY, Wolchok JD, Postow MA, Long GV, Hellmann MD.	J Clin Oncol. 2017 Mar;35(7):709-717. doi: 10.1200/JCO.2016.68.2005. Epub 2016 Sep 30.	Naidoo J	J Clin Oncol	2017	2016/09/21	PMC5559901		10.1200/JCO.2016.68.2005
27543082	Pembrolizumab-associated minimal change disease in a patient with malignant pleural mesothelioma	Bickel A, Koneth I, Enzler-Tschudy A, Neuweiler J, Flatz L, Früh M.	BMC Cancer. 2016 Aug 19;16:656. doi: 10.1186/s12885-016-2718-y.	Bickel A	BMC Cancer	2016	2016/08/21	PMC4992260		10.1186/s12885-016-2718-y
27446497	High-Resolution PET Imaging with Therapeutic Antibody-based PD-1/PD-L1 Checkpoint Tracers	Hettich M, Braun F, Bartholomä MD, Schirmbeck R, Niedermann G.	Theranostics. 2016 Jun 18;6(10):1629-40. doi: 10.7150/thno.15253. eCollection 2016.	Hettich M	Theranostics	2016	2016/07/23	PMC4955062		10.7150/thno.15253
27307501	Inflammatory arthritis and sicca syndrome induced by nivolumab and ipilimumab	Cappelli LC, Gutierrez AK, Baer AN, Albayda J, Manno RL, Haque U, Lipson EJ, Bleich KB, Shah AA, Naidoo J, Brahmer JR, Le D, Bingham CO 3rd.	Ann Rheum Dis. 2017 Jan;76(1):43-50. doi: 10.1136/annrheumdis-2016-209595. Epub 2016 Jun 15.	Cappelli LC	Ann Rheum Dis	2017	2016/06/17	PMC5333990	NIHMS848643	10.1136/annrheumdis-2016-209595
27206299	Programmed Death-1 Inhibition in Cancer With a Focus on Non-Small Cell Lung Cancer: Rationale, Nursing Implications, and Patient Management Strategies		Clin J Oncol Nurs. 2016 Jun 1;20(3):319-26. doi: 10.1188/16.CJON.319-326.		Clin J Oncol Nurs	2016	2016/05/21			10.1188/16.CJON.319-326
27026676	FDA Approval Summary: Pembrolizumab for the Treatment of Patients With Metastatic Non-Small Cell Lung Cancer Whose Tumors Express Programmed Death-Ligand 1	Sul J, Blumenthal GM, Jiang X, He K, Keegan P, Pazdur R.	Oncologist. 2016 May;21(5):643-50. doi: 10.1634/theoncologist.2015-0498. Epub 2016 Mar 29.	Sul J	Oncologist	2016	2016/03/31	PMC4861368		10.1634/theoncologist.2015-0498
26952546	Atezolizumab in patients with locally advanced and metastatic urothelial carcinoma who have progressed following treatment with platinum-based chemotherapy: a single-arm, multicentre, phase 2 trial	Rosenberg JE, Hoffman-Censits J, Powles T, van der Heijden MS, Balar AV, Necchi A, Dawson N, O'Donnell PH, Balmanoukian A, Loriot Y, Srinivas S, Retz MM, Grivas P, Joseph RW, Galsky MD, Fleming MT, Petrylak DP, Perez-Gracia JL, Burris HA, Castellano D, Canil C, Bellmunt J, Bajorin D, Nickles D, Bourgon R, Frampton GM, Cui N, Mariathasan S, Abidoye O, Fine GD, Dreicer R.	Lancet. 2016 May 7;387(10031):1909-20. doi: 10.1016/S0140-6736(16)00561-4. Epub 2016 Mar 4.	Rosenberg JE	Lancet	2016	2016/03/09	PMC5480242	NIHMS864404	10.1016/S0140-6736(16)00561-4
26933422	The Case of a Zebra That Was Misdiagnosed as a Horse: Pulmonary Tumor Thrombotic Microangiopathy, a New Paraneoplastic Syndrome, Mimicking PD-1-Induced Pneumonitis	Carter CA, Browning R, Oronsky BT, Scicinski JJ, Brzezniak C.	Case Rep Oncol. 2016 Jan 27;9(1):68-75. doi: 10.1159/000443723. eCollection 2016 Jan-Apr.	Carter CA	Case Rep Oncol	2016	2016/03/03	PMC4772616		10.1159/000443723
26865455	Anti-PD-1 Inhibitor-Related Pneumonitis in Non-Small Cell Lung Cancer	Nishino M, Chambers ES, Chong CR, Ramaiya NH, Gray SW, Marcoux JP, Hatabu H, Jänne PA, Hodi FS, Awad MM.	Cancer Immunol Res. 2016 Apr;4(4):289-93. doi: 10.1158/2326-6066.CIR-15-0267. Epub 2016 Feb 10.	Nishino M	Cancer Immunol Res	2016	2016/02/12	PMC4818710	NIHMS760719	10.1158/2326-6066.CIR-15-0267
28959504	Imaging Features of Toxicities by Immune Checkpoint Inhibitors in Cancer Therapy	Widmann G, Nguyen VA, Plaickner J, Jaschke W.	Curr Radiol Rep. 2016;5(11):59. doi: 10.1007/s40134-017-0256-2. Epub 2017 Sep 11.	Widmann G	Curr Radiol Rep	2016	2017/09/30	PMC5594046		10.1007/s40134-017-0256-2
26574148	Nivolumab for treating non-small cell lung cancer	Guibert N, Mazières J.	Expert Opin Biol Ther. 2015;15(12):1789-97. doi: 10.1517/14712598.2015.1114097. Epub 2015 Nov 16.	Guibert N	Expert Opin Biol Ther	2015	2015/11/18			10.1517/14712598.2015.1114097
26293379	Management of pulmonary toxicity associated with targeted anticancer therapies	Teuwen LA, Van den Mooter T, Dirix L.	Expert Opin Drug Metab Toxicol. 2015;11(11):1695-707. doi: 10.1517/17425255.2015.1080687. Epub 2015 Aug 19.	Teuwen LA	Expert Opin Drug Metab Toxicol	2015	2015/08/22			10.1517/17425255.2015.1080687
26105702	Anti-programmed cell death-1 (PD-1) monoclonal antibodies in treating advanced melanoma	Metcalfe W, Anderson J, Trinh VA, Hwu WJ.	Discov Med. 2015 May;19(106):393-401.	Metcalfe W	Discov Med	2015	2015/06/25
26100356	Radiographic Profiling of Immune-Related Adverse Events in Advanced Melanoma Patients Treated with Ipilimumab	Tirumani SH, Ramaiya NH, Keraliya A, Bailey ND, Ott PA, Hodi FS, Nishino M.	Cancer Immunol Res. 2015 Oct;3(10):1185-92. doi: 10.1158/2326-6066.CIR-15-0102. Epub 2015 Jun 22.	Tirumani SH	Cancer Immunol Res	2015	2015/06/24	PMC4596761	NIHMS703148	10.1158/2326-6066.CIR-15-0102
25704439	Activity and safety of nivolumab, an anti-PD-1 immune checkpoint inhibitor, for patients with advanced, refractory squamous non-small-cell lung cancer (CheckMate 063): a phase 2, single-arm trial	Rizvi NA, Mazières J, Planchard D, Stinchcombe TE, Dy GK, Antonia SJ, Horn L, Lena H, Minenza E, Mennecier B, Otterson GA, Campos LT, Gandara DR, Levy BP, Nair SG, Zalcman G, Wolf J, Souquet PJ, Baldini E, Cappuzzo F, Chouaid C, Dowlati A, Sanborn R, Lopez-Chavez A, Grohe C, Huber RM, Harbison CT, Baudelet C, Lestini BJ, Ramalingam SS.	Lancet Oncol. 2015 Mar;16(3):257-65. doi: 10.1016/S1470-2045(15)70054-9. Epub 2015 Feb 20.	Rizvi NA	Lancet Oncol	2015	2015/02/24	PMC5726228	NIHMS739432	10.1016/S1470-2045(15)70054-9
23714523	Exploring novel immune-related toxicities and endpoints with immune-checkpoint inhibitors in non-small cell lung cancer	Chow LQ.	Am Soc Clin Oncol Educ Book. 2013. doi: 10.14694/EdBook_AM.2013.33.e280.	Chow LQ	Am Soc Clin Oncol Educ Book	2013	2013/05/30			10.14694/EdBook_AM.2013.33.e280
