# Supplementary material for: Diagnostic research in immune checkpoint inhibitor-related pneumonitis: a bibliometric analysis of research evolution, diagnostic focuses, and future priorities
Source: Front Oncol. 2026 Jul 13;16:1885789. doi: 10.3389/fonc.2026.1885789 (PMC13402123; doi:10.3389/fonc.2026.1885789)
Supplement: Supplementary file 4 [file Table3.xls]

## Sheet: savedrecs
Publication Type	Authors	Book Authors	Book Editors	Book Group Authors	Author Full Names	Book Author Full Names	Group Authors	Article Title	Source Title	Book Series Title	Book Series Subtitle	Language	Document Type	Conference Title	Conference Date	Conference Location	Conference Sponsor	Conference Host	Author Keywords	Keywords Plus	Abstract	Addresses	Affiliations	Reprint Addresses	Email Addresses	Researcher Ids	ORCIDs	Funding Orgs	Funding Name Preferred	Funding Text	Cited References	Cited Reference Count	Times Cited, WoS Core	Times Cited, All Databases	180 Day Usage Count	Since 2013 Usage Count	Publisher	Publisher City	Publisher Address	ISSN	eISSN	ISBN	Journal Abbreviation	Journal ISO Abbreviation	Publication Date	Publication Year	Volume	Issue	Part Number
J	Guzel, E; Hanta, I; Toprak, OB; Gurbuz, O; Mete, B; Bayram, E				Guzel, Efraim; Hanta, Ismail; Toprak, Oya Baydar; Gurbuz, Okan; Mete, Burak; Bayram, Ertugrul			Risk Factors and Biomarkers for Pulmonary Toxicities Associated with Immune Checkpoint Inhibitors	MEDICINA-LITHUANIA			English	Article						immune checkpoint inhibitor; immunotherapy; pulmonary toxicity; organizing pneumonia; interstitial pneumonia; hypersensitivity pneumonitis	CELL LUNG-CANCER; BLOOD BIOMARKERS; ADVERSE EVENTS; PNEUMONITIS; DEATH; PEMBROLIZUMAB; AUTOIMMUNITY; NIVOLUMAB; SURVIVAL	Background and Objectives: Immune checkpoint inhibitors (ICIs) have emerged as groundbreaking agents in cancer therapy; however, their immune-related adverse effects, especially pulmonary toxicity, significantly limit their use. This study aimed to determine the incidence and risk factors associated with ICI-induced pulmonary toxicity. Materials and Methods: We conducted a prospective observation…	[Guzel, Efraim; Hanta, Ismail; Toprak, Oya Baydar; Gurbuz, Okan] Cukurova Univ, Fac Med, Dept Chest Dis, TR-01330 Adana, Turkiye; [Mete, Burak] Cukurova Univ, Fac Med, Dept Publ Hlth, TR-01330 Adana, Turkiye; [Bayram, Ertugrul] Cukurova Univ, Fac Med, Dept Med Oncol, TR-01330 Adana, Turkiye	Cukurova University; Cukurova University; Cukurova University	Guzel, E (corresponding author), Cukurova Univ, Fac Med, Dept Chest Dis, TR-01330 Adana, Turkiye.	efraimguzel@gmail.com; ismailhnt@gmail.com; oyabaydarr@yahoo.com.tr; okangrbz.96@gmail.com; burakmete2008@gmail.com; ertugrulbayram84@gmail.com	Guzel, Efraim/HRD-9946-2023; Gurbuz, Okan/AAV-8323-2020; Bayram, Ertuğrul/JVZ-1992-2024; METE, BURAK/ITT-8242-2023; baydar, oya/U-9880-2018	Gürbüz, Okan/0000-0002-0930-6132; hanta, ismail/0000-0001-8610-2937; Bayram, Ertuğrul/0000-0001-8713-7613; METE, BURAK/0000-0002-0780-6176; baydar, oya/0000-0001-7320-976X					31	2	2	2	2	MDPI	BASEL	MDPI AG, Grosspeteranlage 5, CH-4052 BASEL, SWITZERLAND	1010-660X	1648-9144		MEDICINA-LITHUANIA	Med. Lith.	JUL 11	2025	61	7
J	Chen, YK; Xu, L; Zou, SS; Chen, JY; Xu, XM				Chen, Yukai; Xu, Le; Zou, Shishi; Chen, Jiayu; Xu, Ximing			Risk factors and mechanisms of immune checkpoint inhibitor-related pneumonitis	HUMAN VACCINES & IMMUNOTHERAPEUTICS			English	Review						Immune checkpoint inhibitors (ICIs); checkpoint inhibitor-related pneumonitis (CIP); risk factors; mechanisms	REDUCED CLINICAL BENEFIT; PD-1/PD-L1 INHIBITORS; ADVANCED CANCER; T-CELLS; B-CELLS; DEATH 1; LUNG; PD-L1; IMMUNOTHERAPY; IPILIMUMAB	The use of immune checkpoint inhibitors (ICIs) - including ipilimumab, nivolumab, and atezolizumab has demonstrated remarkable clinical efficacy in cancer therapy. However, due to the activation of the immune system, ICIs can also precipitate immune-related adverse events (irAEs) across multiple organ systems. Among these toxicities, checkpoint inhibitor-related pneumonitis (CIP) is uncommon but …	[Chen, Yukai; Xu, Le; Chen, Jiayu; Xu, Ximing] Wuhan Univ, Canc Ctr, Renmin Hosp, Wuhan 430060, Peoples R China; [Zou, Shishi] Wuhan Univ, Dept Thorac Surg, Renmin Hosp, Wuhan, Peoples R China	Wuhan University; Wuhan University	Xu, XM (corresponding author), Wuhan Univ, Canc Ctr, Renmin Hosp, Wuhan 430060, Peoples R China.	doctorxu120@aliyun.com	陈, 羽卡/OOJ-8870-2025		National Natural Science Foundation of China [31971166]	National Natural Science Foundation of China(National Natural Science Foundation of China (NSFC))	This work was supported by National Natural Science Foundation of China [No. 31971166].		112	2	2	6	6	TAYLOR & FRANCIS INC	PHILADELPHIA	530 WALNUT STREET, STE 850, PHILADELPHIA, PA 19106 USA	2164-5515	2164-554X		HUM VACC IMMUNOTHER	Human Vaccines Immunother.	DEC 31	2025	21	1
J	Zhou, XQ; Xu, YN; Ying, YY; Chen, RL; Wang, Z; Lv, X				Zhou, Xiaoqing; Xu, Yingnan; Ying, Yuanyuan; Chen, Ruilin; Wang, Zhen; Lv, Xin			Risk factors for checkpoint inhibitor pneumonitis in lung cancer patients treated with immune checkpoint inhibitors: a systematic review and meta-analysis	FRONTIERS IN IMMUNOLOGY			English	Article						meta-analysis; checkpoint inhibitor pneumonitis; immune checkpoint inhibitors; risk factor; immune-related adverse events	DEATH 1; ASSOCIATION	Background Immune checkpoint inhibitors (ICIs) significantly improve survival in lung cancer patients. However, checkpoint inhibitor pneumonitis (CIP) remains a critical safety concern. This meta-analysis systematically evaluates demographic, clinical, and laboratory risk factors associated with CIP development to guide risk-stratified management. Methods We systematically searched eight database…	[Zhou, Xiaoqing; Chen, Ruilin; Wang, Zhen; Lv, Xin] Zhejiang Chinese Med Univ, Affiliated Hosp 1, Zhejiang Prov Hosp Chinese Med, Hangzhou, Zhejiang, Peoples R China; [Zhou, Xiaoqing; Xu, Yingnan; Ying, Yuanyuan] Zhejiang Chinese Med Univ, Sch Clin Med 1, Hangzhou, Zhejiang, Peoples R China	Zhejiang Chinese Medical University; Zhejiang Chinese Medical University	Wang, Z; Lv, X (corresponding author), Zhejiang Chinese Med Univ, Affiliated Hosp 1, Zhejiang Prov Hosp Chinese Med, Hangzhou, Zhejiang, Peoples R China.	wangzhen610@sina.cn; 434485842@qq.com	; Chen, Ruilin/HPH-6096-2023	Zhou, Xiaoqing/0009-0004-4434-7126;	National Natural Science Foundation of China [82174302]	National Natural Science Foundation of China(National Natural Science Foundation of China (NSFC))	The author(s) declare that financial support was received for the research and/or publication of this article. This work was supported by the National Natural Science Foundation of China (Grant No. 82174302).		72	8	8	6	8	FRONTIERS MEDIA SA	LAUSANNE	AVENUE DU TRIBUNAL FEDERAL 34, LAUSANNE, CH-1015, SWITZERLAND	1664-3224			FRONT IMMUNOL	Front. Immunol.	MAY 21	2025	16
J	Zhai, XY; Zhang, J; Tian, YR; Li, J; Jing, W; Guo, HB; Zhu, H				Zhai, Xiaoyang; Zhang, Jian; Tian, Yaru; Li, Ji; Jing, Wang; Guo, Hongbo; Zhu, Hui			The mechanism and risk factors for immune checkpoint inhibitor pneumonitis in non-small cell lung cancer patients	CANCER BIOLOGY & MEDICINE			English	Review						Immune checkpoint inhibitor; non small cell lung cancer; pneumonitis; risk factors	RADIATION RECALL PNEUMONITIS; ADVERSE EVENTS; DEATH 1; NIVOLUMAB; THERAPY; PEMBROLIZUMAB; DISEASE; RADIOTHERAPY; IPILIMUMAB; BLOCKADE	Immune checkpoint inhibitors (ICIs) are new and promising therapeutic agents for non-small cell lung cancer (NSCLC). However, along with demonstrating remarkable efficacy, ICIs can also trigger immune-related adverse events. Checkpoint inhibitor pneumonitis (CIP) has been reported to have a morbidity rate of 3% to 5% and a mortality rate of 10% to 17%. Moreover, the incidence of CIP in NSCLC is h…	[Zhai, Xiaoyang; Tian, Yaru; Li, Ji; Jing, Wang; Zhu, Hui] Shandong First Med Univ & Shandong Acad Med Sci, Shandong Canc Hosp & Inst, Dept Radiat Oncol, Jinan 250117, Peoples R China; [Zhang, Jian; Guo, Hongbo] Shandong First Med Univ, Shandong Canc Hosp & Inst, Dept Thorac Surg, Jinan 250117, Peoples R China; [Tian, Yaru] Shandong Univ, Shandong Canc Hosp & Inst, Dept Radiat Oncol, Jinan 250012…	Shandong First Medical University & Shandong Academy of Medical Sciences; Shandong First Medical University & Shandong Academy of Medical Sciences; Shandong University; Shandong First Medical University & Shandong Academy of Medical Sciences	Zhu, H (corresponding author), Shandong First Med Univ & Shandong Acad Med Sci, Shandong Canc Hosp & Inst, Dept Radiat Oncol, Jinan 250117, Peoples R China.;Guo, HB (corresponding author), Shandong First Med Univ, Shandong Canc Hosp & Inst, Dept Thorac Surg, Jinan 250117, Peoples R China.	guomutong@126.com; drzhuh@126.com	; wang, jing/S-2823-2018	Zhai, Xiao-yang/0000-0002-2924-221X; wang, jing/0000-0003-0071-2131	Wu Jieping Medical Foundation [320675018288]	Wu Jieping Medical Foundation	This work was supported by a grant from the Wu Jieping Medical Foundation (Grant No. 320675018288).		111	70	89	3	22	CHINA ANTI-CANCER ASSOC	TIANJIN	TIANJIN MEDICAL UNIV, CANCER INST & HOSPITAL TI-YUAN-BEI, HUANHU XI LU, HEXIQU, TIANJIN, 300060, PEOPLES R CHINA	2095-3941			CANCER BIOL MED	Cancer Biol. Med.	AUG	2020	17	3
J	Suazo-Zepeda, E; Bokern, M; Vinke, PC; Hiltermann, TJN; de Bock, GH; Sidorenkov, G				Suazo-Zepeda, E.; Bokern, M.; Vinke, P. C.; Hiltermann, T. J. N.; de Bock, G. H.; Sidorenkov, G.			Risk factors for adverse events induced by immune checkpoint inhibitors in patients with non-small-cell lung cancer: a systematic review and meta-analysis	CANCER IMMUNOLOGY IMMUNOTHERAPY			English	Review						Lung cancer; Immunotherapy; Adverse events; Immune checkpoint inhibitors	PD-L1 EXPRESSION; PEMBROLIZUMAB; IMMUNOTHERAPY; ASSOCIATION; EFFICACY; NSCLC; PNEUMONITIS	Background Immune checkpoint inhibitors (ICIs) can cause serious immune-related adverse events (irAEs). This study aimed to identify risk factors for all types of irAEs induced by ICIs in patients with non-small-cell lung cancer (NSCLC), by systematic review and meta-analyses. Methods A systematic search was performed in Pubmed, Embase and Web of Science by two independent reviewers. Studies were…	[Suazo-Zepeda, E.; Bokern, M.; Vinke, P. C.; de Bock, G. H.; Sidorenkov, G.] Univ Groningen, Grad Sch Med Sci, Dept Epidemiol, Zusterhuis,Hanzepl 1, Groningen, Netherlands; [Hiltermann, T. J. N.] Univ Groningen, Univ Med Ctr Groningen, Dept Pulmonol, Groningen, Netherlands	University of Groningen; University of Groningen	Sidorenkov, G (corresponding author), Univ Groningen, Grad Sch Med Sci, Dept Epidemiol, Zusterhuis,Hanzepl 1, Groningen, Netherlands.	g.sidorenkov@umcg.nl	de Bock, Geertruida H/F-6529-2014; Hiltermann, Thijo Jeroen Nicolaas/ABA-9144-2021; Vinke, Petra/ABB-4330-2020	de Bock, Geertruida H/0000-0003-3104-4471; Hiltermann, Thijo Jeroen Nicolaas/0000-0002-0665-2160; Sidorenkov, Grigory/0000-0002-1926-8862; Suazo-Zepeda, Erick/0000-0003-1518-7405;					59	59	66	2	20	SPRINGER	NEW YORK	ONE NEW YORK PLAZA, SUITE 4600, NEW YORK, NY, UNITED STATES	0340-7004	1432-0851		CANCER IMMUNOL IMMUN	Cancer Immunol. Immunother.	NOV	2021	70	11
J	Ishida, Y; Ikeda, S; Harada, T; Sakakibara-Konishi, J; Yokoo, K; Kikuchi, H; Iwasawa, T; Misumi, T; Konno, S; Ogura, T				Ishida, Yuriko; Ikeda, Satoshi; Harada, Toshiyuki; Sakakibara-Konishi, Jun; Yokoo, Keiki; Kikuchi, Hajime; Iwasawa, Tae; Misumi, Toshihiro; Konno, Satoshi; Ogura, Takashi			High incidence of immune checkpoint inhibitor-induced pneumonitis in patients with non-small cell lung cancer and interstitial pneumonia, regardless of honeycomb lung or forced vital capacity: results from a multicenter retrospective study	INTERNATIONAL JOURNAL OF CLINICAL ONCOLOGY			English	Article						Honeycomb lung; Immune checkpoint inhibitor; Interstitial pneumonia; Non-small cell lung cancer	IDIOPATHIC PULMONARY-FIBROSIS; DIAGNOSIS; DISEASE; NSCLC	Background Interstitial pneumonia (IP) is a common comorbidity with poor prognosis in patients with non-small cell lung cancer (NSCLC) and a risk factor for immune checkpoint inhibitor (ICI)-induced pneumonitis. This study aimed to assess the incidence, severity, and risk factors of ICI-induced pneumonitis in patients with NSCLC and idiopathic IP. Methods This multicenter, retrospective study inv…	[Ishida, Yuriko; Ikeda, Satoshi; Ogura, Takashi] Kanagawa Cardiovasc & Resp Ctr, Dept Resp Med, Tomioka Higashi Kanazawaku 6-16-1, Yokohama, Kanagawa 2360051, Japan; [Ishida, Yuriko; Sakakibara-Konishi, Jun; Konno, Satoshi] Hokkaido Univ, Fac Med, Dept Resp Med, Sapporo, Hokkaido, Japan; [Harada, Toshiyuki] JCHO Hokkaido Hosp, Ctr Resp Dis, Sapporo, Hokkaido, Japan; [Yokoo, Keiki] Teine Keijinkai…	Kanagawa Cardiovascular & Respiratory Center; Hokkaido University; Teine Keijinkai Hospital; Kanagawa Cardiovascular & Respiratory Center; National Cancer Center - Japan	Ikeda, S (corresponding author), Kanagawa Cardiovasc & Resp Ctr, Dept Resp Med, Tomioka Higashi Kanazawaku 6-16-1, Yokohama, Kanagawa 2360051, Japan.	isatoshi0112@gmail.com	Sakakibara-Konishi, Jun/G-5941-2012; Ikeda, Satoshi/P-3144-2015	Ikeda, Satoshi/0000-0001-5203-7911					31	2	2	1	2	SPRINGER JAPAN KK	TOKYO	SHIROYAMA TRUST TOWER 5F, 4-3-1 TORANOMON, MINATO-KU, TOKYO, 105-6005, JAPAN	1341-9625	1437-7772		INT J CLIN ONCOL	Int. J. Clin. Oncol.	MAY	2025	30	5
J	Atchley, WT; Alvarez, C; Saxena-Beem, S; Schwartz, TA; Ishizawar, RC; Patel, KP; Rivera, MP				Atchley, William T.; Alvarez, Carolina; Saxena-Beem, Shruti; Schwartz, Todd A.; Ishizawar, Rumey C.; Patel, Kunal P.; Rivera, M. Patricia			Immune Checkpoint Inhibitor-Related Pneumonitis in Lung Cancer Real-World Incidence, Risk Factors, and Management Practices Across Six Health Care Centers in North Carolina	CHEST			English	Article						immune checkpoint inhibitor; lung cancer; pneumonitis	ADVERSE EVENTS; PD-1/PD-L1 INHIBITORS; DEATH 1; CELL; CHEMOTHERAPY; METAANALYSIS; INFORMATICS; DOCETAXEL; NIVOLUMAB	BACKGROUND: Immune checkpoint inhibitors (ICIs) are standard treatments for advanced non-small cell lung cancer and have expanded use in small cell lung cancer. Although generally better tolerated than traditional chemotherapy, immune-related adverse events, such as immune checkpoint inhibitor-related pneumonitis (ICI-P), remain poorly understood toxicities that limit ICI treatment and can result…	[Atchley, William T.] Univ Arkansas Med Sci, Div Pulm & Crit Care Med, Dept Internal Med, Little Rock, AR 72205 USA; [Schwartz, Todd A.] Univ North Carolina Chapel Hill, Dept Biostat, Chapel Hill, NC USA; [Ishizawar, Rumey C.] Univ North Carolina Chapel Hill, Div Rheumatol Allergy & Immunol, Gillings Sch Global Publ Hlth, Chapel Hill, NC USA; [Alvarez, Carolina; Saxena-Beem, Shruti] Univ North Ca…	University of Arkansas System; University of Arkansas Medical Sciences; University of North Carolina; University of North Carolina Chapel Hill; University of North Carolina School of Medicine; University of North Carolina; University of North Carolina Chapel Hill; University of North Carolina School of Medicine; University of North Carolina; University of North Carolina Chapel Hill; University of…	Atchley, WT (corresponding author), Univ Arkansas Med Sci, Div Pulm & Crit Care Med, Dept Internal Med, Little Rock, AR 72205 USA.	watch-ley@uams.edu	; Rivera, Maria/GYU-2150-2022; Schwartz, Todd/D-4995-2012	Patel, Kunal/0000-0001-5504-3030; Ishizawar, Rumey/0000-0001-5952-7884; Saxena, Shruti/0000-0003-1827-1987; Schwartz, Todd/0000-0002-0232-2543	i2b2 (Informatics for Integrating Biology and the Bedside) Center, a National Institutes of Health; National Center for Advancing Translational Sciences, National Institutes of Health [UL1TR002489, UL1 TR002489, UL1 TR001111]; University of North Carolina Thurston Arthritis Research Center Dean's Fund; National Heart, Blood and Lung Institute, National Institutes of Health [5T32 HL00710643]; Nati…	i2b2 (Informatics for Integrating Biology and the Bedside) Center, a National Institutes of Health(United States Department of Health & Human ServicesNational Institutes of Health (NIH) - USA); National Center for Advancing Translational Sciences, National Institutes of Health(United States Department of Health & Human ServicesNational Institutes of Health (NIH) - USANIH National Center for Advan…	i2b2 software, Electronic Medical Record Search Engine (EMERSE) , and the Carolina Data Warehouse for Health (CDW-H) were used in conducting this study. i2b2 is the flagship tool developed by the i2b2 (Informatics for Integrating Biology and the Bedside) Center, a National Institutes of Health-funded National Center for Biomedical Computing based at Partners HealthCare System. EMERSE allows users…		36	157	179	2	12	ELSEVIER	AMSTERDAM	RADARWEG 29, 1043 NX AMSTERDAM, NETHERLANDS	0012-3692	1931-3543		CHEST	Chest	AUG	2021	160	2
J	Shroff, GS; Sheshadri, A; Altan, M; Truong, MT; Erasmus, LT; Vlahos, I				Shroff, Girish S.; Sheshadri, Ajay; Altan, Mehmet; Truong, Mylene T.; Erasmus, Lauren T.; Vlahos, Ioannis			Drug-induced Lung Disease in the Oncology Patient From Cytotoxic Agents to Immunotherapy	CLINICS IN CHEST MEDICINE			English	Article						Drug-induced lung disease; Drug toxicity; Interstitial lung disease; ILD	INHIBITOR-RELATED PNEUMONITIS; IMMUNE CHECKPOINT INHIBITOR; RISK-FACTORS; PULMONARY TOXICITY; BRONCHOALVEOLAR LAVAGE; TUMOR CAVITATION; ADVANCED CANCER; METAANALYSIS; THERAPY; CT		[Shroff, Girish S.] Univ Texas MD Anderson Canc Ctr, Dept Thorac Imaging, 1515 Holcombe Blvd,Unit 1478, Houston, TX 77030 USA; [Sheshadri, Ajay] Univ Texas MD Anderson Canc Ctr, Dept Pulm Med, 1400 Pressler St,Unit 1462, Houston, TX 77030 USA; [Altan, Mehmet] Univ Texas MD Anderson Canc Ctr, Dept Thorac Head & Neck Med Oncol, 1515 Holcombe BlvdUnit 0432, Houston, TX 77030 USA; [Truong, Mylene T.]…	University of Texas System; UTMD Anderson Cancer Center; University of Texas System; UTMD Anderson Cancer Center; University of Texas System; UTMD Anderson Cancer Center; University of Texas System; UTMD Anderson Cancer Center; McGill University; University of Texas System; UTMD Anderson Cancer Center	Shroff, GS (corresponding author), Univ Texas MD Anderson Canc Ctr, Dept Thorac Imaging, 1515 Holcombe Blvd,Unit 1478, Houston, TX 77030 USA.	gshroff@mdanderson.org	Sheshadri, Ajay/AAN-7427-2020						60	4	4	0	5	W B SAUNDERS CO-ELSEVIER INC	PHILADELPHIA	1600 JOHN F KENNEDY BOULEVARD, STE 1800, PHILADELPHIA, PA 19103-2899 USA	0272-5231	1557-8216		CLIN CHEST MED	Clin. Chest Med.	JUN	2024	45	2
J	Cui, LH; Cheng, KX; Cui, MX; Li, XM				Cui, Linhong; Cheng, Kunxiang; Cui, Mingxin; Li, Xiaomei			Characteristics and Risk Factors of Immune Checkpoint Inhibitor-Related Pneumonitis in Non-Small Cell Lung Cancer: A Retrospective Study	ONCOLOGY			English	Article						Immune checkpoint inhibitors; Carcinoma; Non-small-cell lung; Pneumonitis; Risk factors	ADVERSE EVENTS; DEATH 1	Introduction: Immune checkpoint inhibitor-related pneumonitis (ICI-P) is a life-threatening complication, limiting immune checkpoint inhibitors (ICIs) clinical application in non-small cell lung cancer (NSCLC). But risk factors for developing ICI-P have not been well defined. Methods: This study employed a retrospective analysis method. Following approval from the Ethics Committee of Chinese PLA …	[Cui, Linhong; Cui, Mingxin; Li, Xiaomei] Chinese Peoples Liberat Army Gen Hosp, Med Ctr 2, Dept Geriatr Med, Beijing, Peoples R China; [Cheng, Kunxiang] Chinese Peoples Liberat Army Gen Hosp, Grad Sch, Beijing, Peoples R China	Chinese People's Liberation Army General Hospital; Chinese People's Liberation Army General Hospital	Li, XM (corresponding author), Chinese Peoples Liberat Army Gen Hosp, Med Ctr 2, Dept Geriatr Med, Beijing, Peoples R China.	lixiaomei201306@sina.com			National Clinical Research Center for Geriatric Diseases [NCRCG-PLAGH-DX-2024001]	National Clinical Research Center for Geriatric Diseases	This study was supported by the National Clinical Research Center for Geriatric Diseases (Chinese PLA General Hospital),through the project NCRCG-PLAGH-DX-2024001.		31	3	3	0	1	KARGER	BASEL	ALLSCHWILERSTRASSE 10, CH-4009 BASEL, SWITZERLAND	0030-2414	1423-0232		ONCOLOGY-BASEL	Oncology	AUG	2025	103	8
J	Allen, E; Umoru, G; Ajewole, V; Bernicker, E				Allen, Emily; Umoru, Godsfavour; Ajewole, Veronica; Bernicker, Eric			Incidence and outcome of immune checkpoint-induced pneumonitis in oncology patients with history of pulmonary disease	FRONTIERS IN ONCOLOGY			English	Article						immune checkpoint-induced pneumonitis; immunotherapy; pulmonary disease; immune checkpoint inhibitors; PD-1/PD-L1 inhibitors	INHIBITOR-RELATED PNEUMONITIS; RISK-FACTORS	BackgroundImmune checkpoint-induced pneumonitis (ICIP) is one of the most fatal adverse events caused by immune checkpoint inhibitors (ICI) and accounts for 35% of anti-PD-[L]1-related deaths. Risk factors including thoracic radiation and use of EGFR tyrosine kinase inhibitors have been identified as contributors to ICIP development. However, there has been very limited information on obstructive…	[Allen, Emily; Umoru, Godsfavour; Ajewole, Veronica; Bernicker, Eric] Texas Med Ctr, Hematol Oncol Dept, Houston Methodist Hosp, Houston, TX 77030 USA; [Ajewole, Veronica] Texas State Univ, Coll Pharm & Hlth Sci, Houston, TX 77004 USA	University of Texas System; University of Texas Health Science Center Houston; Baylor College of Medicine; Baylor College Medical Hospital; Houston Methodist; Texas State University System; Texas State University San Marcos	Ajewole, V (corresponding author), Texas Med Ctr, Hematol Oncol Dept, Houston Methodist Hosp, Houston, TX 77030 USA.;Ajewole, V (corresponding author), Texas State Univ, Coll Pharm & Hlth Sci, Houston, TX 77004 USA.	Veronicaajewole@yahoo.com	Ajewole, Veronica/ABB-8254-2020		The author(s) declare financial support was received for the research, authorship, and/or publication of this article. Funding for publication fees provided by Texas Southern University Grant.; Texas Southern University Grant	The author(s) declare financial support was received for the research, authorship, and/or publication of this article. Funding for publication fees provided by Texas Southern University Grant.; Texas Southern University Grant	The author(s) declare financial support was received for the research, authorship, and/or publication of this article. Funding for publication fees provided by Texas Southern University Grant.		12	2	2	1	2	FRONTIERS MEDIA SA	LAUSANNE	AVENUE DU TRIBUNAL FEDERAL 34, LAUSANNE, CH-1015, SWITZERLAND	2234-943X			FRONT ONCOL	Front. Oncol.	OCT 24	2023	13
J	Li, XM; Yang, F; Liu, BG; Ye, LG; Du, JW; Fan, XN; Yu, Y; Li, MW; Bu, L; Zhang, ZQ; Xie, LL; Li, WQ; Qi, JQ				Li, Xuemeng; Yang, Fang; Liu, Baogang; Ye, Leiguang; Du, Jingwen; Fan, Xiaona; Yu, Yue; Li, Mengwei; Bu, Li; Zhang, Zhuoqi; Xie, Lili; Li, Wuquan; Qi, Jiaqing			Clinical Manifestation, Risk Factors, and Immune Checkpoint Inhibitor Rechallenge of Checkpoint Inhibitor-Associated Pneumonitis in Patients With Lung Cancer	JOURNAL OF IMMUNOTHERAPY			English	Article						checkpoint inhibitor-associated pneumonitis; lung cancer; ICI-related adverse event	NIVOLUMAB; DOCETAXEL	Immune-related adverse effects can lead to damage to various systems of the body, checkpoint inhibitor-associated pneumonitis (CIP) is one of the potentially lethal immune-related adverse effects. However, evidence regarding the risk factors associated with CIP is limited. To timely and accurate identification and prompt treatment of CIP, understanding the risk factors for multimorbidity among di…	[Li, Xuemeng; Yang, Fang; Liu, Baogang; Ye, Leiguang; Du, Jingwen; Fan, Xiaona; Bu, Li; Zhang, Zhuoqi; Xie, Lili; Li, Wuquan; Qi, Jiaqing] Harbin Med Univ, Canc Hosp, Dept Med Oncol, Harbin, Peoples R China; [Yu, Yue] Beidahuang Ind Grp, Gen Hosp, Dept Med Oncol, Harbin, Peoples R China; [Li, Mengwei] Jianghan Univ, Peoples Hosp Hubei Prov 3, Dept Oncol & Hematol, Wuhan, Peoples R China; [Yang, F…	Harbin Medical University; Jianghan University; Harbin Medical University	Yang, F; Liu, BG (corresponding author), Harbin Med Univ, Canc Hosp, Dept Resp Med Oncol, 150 Haping Rd, Harbin 150081, Peoples R China.	726300778@qq.com; yangfang_7521@163.com; liubaogang1962@sina.com; leiguang_ye@hrbmu.edu.cn; dujw_ch@163.com; xiaonafan163@163.com; 18249028776yuyue@sina.cn; Mialee622@163.com; 54777355@qq.com; 1728232647@qq.com; xielilicomeon@yeah.net; 2111985322@qq.com; 1917035476@qq.com	Xie, li/MIO-0665-2025; Li, Mengwei/NXB-8515-2025; Bu, Lihong/AAH-6058-2019		Harbin Medical University Cancer Hospital Haiyan Scientific Research Fund [JJMS2022-19]; Wujieping Medical Foundation [320.6750.2020-12-1]	Harbin Medical University Cancer Hospital Haiyan Scientific Research Fund; Wujieping Medical Foundation	This work was supported by grants from the Harbin Medical University Cancer Hospital Haiyan Scientific Research Fund(JJMS2022-19) and the Wujieping Medical Foundation (320.6750.2020-12-1).		24	2	2	1	8	LIPPINCOTT WILLIAMS & WILKINS	PHILADELPHIA	TWO COMMERCE SQ, 2001 MARKET ST, PHILADELPHIA, PA 19103 USA	1524-9557	1537-4513		J IMMUNOTHER	J. Immunother.	JUL-AUG	2024	47	6
J	Cousin, F; Desir, C; Ben Mustapha, S; Mievis, C; Coucke, P; Hustinx, R				Cousin, Francois; Desir, Colin; Ben Mustapha, Selma; Mievis, Carole; Coucke, Philippe; Hustinx, Roland			Incidence, risk factors, and CT characteristics of radiation recall pneumonitis induced by immune checkpoint inhibitor in lung cancer	RADIOTHERAPY AND ONCOLOGY			English	Article						Lung cancer; Anti PD-1/PD-L1; Radiation pneumonitis; Radiation recall pneumonitis	INJURY; THERAPY; RADIOTHERAPY; APPEARANCE; MECHANISMS; BLOCKADE; DENSITY; TIME	Background and purpose: Radiation recall pneumonitis (RRP) is a delayed radiation-induced lung toxicity triggered by systemic agents, typically anticancer drugs. Immune checkpoint inhibitors (ICIs) have recently been identified as potential causal agents of RRP but its real incidence and potential risk factors remain unknown. Materials and methods: Medical records and CTs of patients treated with…	[Cousin, Francois; Hustinx, Roland] Univ Hosp CHU Liege, Dept Nucl Med & Oncol Imaging, Liege, Belgium; [Desir, Colin] Univ Hosp CHU Liege, Dept Radiol, Liege, Belgium; [Ben Mustapha, Selma; Mievis, Carole; Coucke, Philippe] Univ Hosp CHU Liege, Dept Radiotherapy, Liege, Belgium	University of Liege; University of Liege; University of Liege	Cousin, F (corresponding author), Ave Hop 1, B-4000 Liege, Belgium.	fcousin@chuliege.be		Cousin, Francois/0000-0003-4014-0297					37	64	69	0	12	ELSEVIER IRELAND LTD	CLARE	ELSEVIER HOUSE, BROOKVALE PLAZA, EAST PARK SHANNON, CO, CLARE, 00000, IRELAND	0167-8140	1879-0887		RADIOTHER ONCOL	Radiother. Oncol.	APR	2021	157
J	Yamaguchi, T; Shimizu, J; Oya, Y; Watanabe, N; Hasegawa, T; Horio, Y; Inaba, Y; Fujiwara, Y				Yamaguchi, Teppei; Shimizu, Junichi; Oya, Yuko; Watanabe, Naohiro; Hasegawa, Takaaki; Horio, Yoshitsugu; Inaba, Yoshitaka; Fujiwara, Yutaka			Risk factors for pneumonitis in patients with non-small cell lung cancer treated with immune checkpoint inhibitors plus chemotherapy: A retrospective analysis	THORACIC CANCER			English	Article						immune checkpoint inhibitors; interstitial lung disease; non-small cell lung cancer; pemetrexed; pneumonitis	JAPANESE PATIENTS; OPEN-LABEL; DISEASE; NIVOLUMAB; DOCETAXEL; SAFETY; PEMBROLIZUMAB; CARBOPLATIN; PACLITAXEL; SURVIVAL	Background Immune checkpoint inhibitor (ICI) therapy plus chemotherapy has become a standard of care for patients with advanced non-small cell lung cancer (NSCLC). Pre-existing interstitial lung disease (ILD) is a risk factor for drug-induced pneumonitis caused by chemotherapy or ICI monotherapy. However, clinical data in patients with pre-existing ILD who received ICI therapy plus chemotherapy a…	[Yamaguchi, Teppei; Shimizu, Junichi; Oya, Yuko; Watanabe, Naohiro; Horio, Yoshitsugu; Fujiwara, Yutaka] Aichi Canc Ctr Hosp, Dept Thorac Oncol, Nagoya, Aichi, Japan; [Hasegawa, Takaaki; Inaba, Yoshitaka] Aichi Canc Ctr Hosp, Dept Diagnost & Intervent Radiol, Nagoya, Aichi, Japan	Aichi Cancer Center	Yamaguchi, T (corresponding author), Aichi Canc Ctr Hosp, Chikusa Ku, 1-1 Kanokoden, Nagoya, Aichi 4648681, Japan.	yteppei@aichi-cc.jp	; Oya, Yuko/PCS-9358-2025	Hasegawa, Takaaki/0000-0001-6701-8836;					31	21	24	0	9	WILEY	HOBOKEN	111 RIVER ST, HOBOKEN 07030-5774, NJ USA	1759-7706	1759-7714		THORAC CANCER	Thorac. Cancer	MAR	2022	13	5
J	Isono, T; Kagiyama, N; Takano, K; Hosoda, C; Nishida, T; Kawate, E; Kobayashi, Y; Ishiguro, T; Takaku, Y; Kurashima, K; Yanagisawa, T; Takayanagi, N				Isono, Taisuke; Kagiyama, Naho; Takano, Kenji; Hosoda, Chiaki; Nishida, Takashi; Kawate, Eriko; Kobayashi, Yoichi; Ishiguro, Takashi; Takaku, Youtaro; Kurashima, Kazuyoshi; Yanagisawa, Tsutomu; Takayanagi, Noboru			Outcome and risk factor of immune-related adverse events and pneumonitis in patients with advanced or postoperative recurrent non-small cell lung cancer treated with immune checkpoint inhibitors	THORACIC CANCER			English	Article						Immune checkpoint inhibitor; immune‐ related adverse event; lung cancer; pneumonitis	NIVOLUMAB; DOCETAXEL; EFFICACY; SOCIETY; PEMBROLIZUMAB	Background Non-small cell lung cancer (NSCLC) patients with pre-existing respiratory diseases have been excluded in clinical trials of immune checkpoint inhibitor (ICI) therapy, and it is unknown whether the same degree of response can be expected as that in patients without pre-existing respiratory diseases and if they are associated with increased risk for various immune-related adverse events …	[Isono, Taisuke; Kagiyama, Naho; Takano, Kenji; Hosoda, Chiaki; Nishida, Takashi; Kawate, Eriko; Kobayashi, Yoichi; Ishiguro, Takashi; Takaku, Youtaro; Kurashima, Kazuyoshi; Yanagisawa, Tsutomu; Takayanagi, Noboru] Saitama Cardiovasc & Resp Ctr, Dept Resp Med, 1696 Itai, Kumagaya, Saitama 3600197, Japan		Isono, T (corresponding author), Saitama Cardiovasc & Resp Ctr, Dept Resp Med, 1696 Itai, Kumagaya, Saitama 3600197, Japan.	med.taisuke@gmail.com	isono, taisuke/GPW-8751-2022	isono, taisuke/0000-0002-2803-8049					37	46	49	1	7	WILEY	HOBOKEN	111 RIVER ST, HOBOKEN 07030-5774, NJ USA	1759-7706	1759-7714		THORAC CANCER	Thorac. Cancer	JAN	2021	12	2
J	Cho, JY; Kim, J; Lee, JS; Kim, YJ; Kim, SH; Lee, YJ; Cho, YJ; Yoon, HI; Lee, JH; Lee, CT; Park, JS				Cho, Jun Yeun; Kim, Junghoon; Lee, Jong Seok; Kim, Yu Jung; Kim, Se Hyun; Lee, Yeon Joo; Cho, Young-Jae; Yoon, Ho Il; Lee, Jae Ho; Lee, Choon-Taek; Park, Jong Sun			Characteristics, incidence, and risk factors of immune checkpoint inhibitor related pneumonitis in patients with non-small cell lung cancer	LUNG CANCER			English	Article						Non-Small cell lung cancer; Immune checkpoint inhibitor; Drug induced pneumonitis; Risk factor	NIVOLUMAB; DOCETAXEL; PEMBROLIZUMAB; DISEASE; SAFETY	Objectives: Immune checkpoint inhibitors (ICIs) can cause pneumonitis in lung cancer patients. We aimed to identify the clinical and radiologic characteristics, incidence, and risk factors of ICI-related pneumonitis in patients with non-small cell lung cancer (NSCLC). Materials and Methods: Medical records and chest computed tomography scans of NSCLC patients treated with an ICI over a 5-year per…	[Cho, Jun Yeun; Lee, Yeon Joo; Cho, Young-Jae; Yoon, Ho Il; Lee, Jae Ho; Lee, Choon-Taek; Park, Jong Sun] Seoul Natl Univ, Bundang Hosp, Dept Internal Med, Div Pulm & Crit Care Med, Seongnam, South Korea; [Kim, Junghoon] Seoul Natl Univ, Bundang Hosp, Dept Radiol, Seongnam, South Korea; [Lee, Jong Seok; Kim, Yu Jung; Kim, Se Hyun] Seoul Natl Univ, Bundang Hosp, Dept Internal Med, Div Hematol & Me…	Seoul National University (SNU); Seoul National University (SNU); Seoul National University (SNU)	Park, JS (corresponding author), Seoul Natl Univ, Bundang Hosp, Dept Internal Med, Div Pulm & Crit Care Med, 82,Gumi Ro 173 Beon Gil, Seongnam Si 13620, Gyeonggi Do, South Korea.	ok_kaist2115@hanmail.net; kimjhoon06@gmail.com; jslee@snubh.org; cong1005@snubh.org; sehyunkim@snubh.org; yjlee1117@snubh.org; lungdrcho@gmail.com; dextro70@gmail.com; jhlee7@snubh.org; ctlee@snu.ac.kr; jspark.im@gmail.com	; Cho, Young-Jae/T-2855-2018; Yoon, Ho/J-5567-2012; Park, Jong Sun/LZG-1202-2025	Lee, Choon-Taek/0000-0001-8030-3332; Cho, Young-Jae/0000-0001-6943-4462; LEE, JaeHo/0000-0001-5076-4365;					21	178	206	1	10	ELSEVIER IRELAND LTD	CLARE	ELSEVIER HOUSE, BROOKVALE PLAZA, EAST PARK SHANNON, CO, CLARE, 00000, IRELAND	0169-5002	1872-8332		LUNG CANCER	Lung Cancer	NOV	2018	125
J	Altan, M; Soto, F; Zhong, LL; Akhmedzhanov, FO; Wilson, NR; Zarifa, A; Albittar, AA; Yang, VC; Lewis, J; Rinsurongkawong, W; Lee, JJ; Rinsurongkawong, V; Zhang, JJ; Gibbons, DL; Vaporciyan, AA; Jennings, K; Khawaja, F; Faiz, SA; Shannon, VR; Shroff, G; Godoy, MCB; Daver, NG; Gandhi, S; Mendoza, TR; Naing, A; Daniel-MacDougall, C; Heymach, JV; Sheshadri, A				Altan, Mehmet; Soto, Felipe; Zhong, Linda L.; Akhmedzhanov, Fechukwu O.; Wilson, Nathaniel R.; Zarifa, Abdulrazzak; Albittar, Aya A.; Yang, Vincent; Lewis, Jeff; Rinsurongkawong, Waree; Lee, J. Jack; Rinsurongkawong, Vadeerat; Zhang, Jianjun; Gibbons, Don L.; Vaporciyan, Ara A.; Jennings, Kristofer; Khawaja, Fareed; Faiz, Saadia A.; Shannon, Vickie R.; Shroff, Girish; Godoy, Myrna C. B.; Daver, N…			Incidence and Risk Factors for Pneumonitis Associated With Checkpoint Inhibitors in Advanced Non-Small Cell Lung Cancer: A Single Center Experience	ONCOLOGIST			English	Article; Early Access						non-small cell lung cancer; immune checkpoint inhibitors; pneumonitis	ANTI-PD-1-RELATED PNEUMONITIS; OPEN-LABEL; DEATH 1; NIVOLUMAB; DOCETAXEL; PEMBROLIZUMAB; CHEMOTHERAPY; TOXICITIES; SMOKING; IV	Introduction Immune checkpoint inhibitor (ICI) pneumonitis causes substantial morbidity and mortality. Estimates of real-world incidence and reported risk factors vary substantially. Methods We conducted a retrospective review of 419 patients with advanced non-small cell lung cancer (NSCLC) who were treated with anti-PD-(L)1 with or without anti-CTLA-4 therapy. Clinical, imaging, and microbiologi…	[Altan, Mehmet; Gibbons, Don L.; Heymach, John, V] Univ Texas MD Anderson Canc Ctr, Dept Thorac Head & Neck Med Oncol, Houston, TX 77030 USA; [Soto, Felipe; Wilson, Nathaniel R.; Faiz, Saadia A.; Shannon, Vickie R.; Sheshadri, Ajay] Univ Texas MD Anderson Canc Ctr, Dept Pulm Med, Houston, TX 77030 USA; [Zhong, Linda L.; Akhmedzhanov, Fechukwu O.; Zarifa, Abdulrazzak; Albittar, Aya A.; Yang, Vince…	University of Texas System; UTMD Anderson Cancer Center; University of Texas System; UTMD Anderson Cancer Center; University of Texas System; UTMD Anderson Cancer Center; University of Texas System; UTMD Anderson Cancer Center; University of Texas System; UTMD Anderson Cancer Center; University of Texas System; UTMD Anderson Cancer Center; University of Texas System; UTMD Anderson Cancer Center; …	Altan, M (corresponding author), Univ Texas MD Anderson Canc Ctr, Thorac Head & Neck Med Oncol, 1400 Holcombe Blvd,FC9 3058, Houston, TX 77030 USA.	maltan@mdanderson.org	Sheshadri, Ajay/AAN-7427-2020; Daver, Naval/AFU-9643-2022; Zhong, Linda/AAI-7376-2021; Soto-Lanza, Felipe A/KIK-4360-2024; Zhang, Jianjun/KEJ-3941-2024; Heymach, John/AAG-2361-2019; Faiz, Saadia/J-7997-2019; Center, Univ of Texas-M/AAE-8182-2019	Khawaja, Fareed/0000-0003-4424-283X; Zhong, Linda/0009-0003-1465-2456; Soto-Lanza, Felipe A/0000-0003-2126-8316; Faiz, Saadia/0000-0001-7284-3945;	University of Texas MD Anderson Lung Moon Shot Program; MD Anderson Cancer Center Support [P30 CA016672]; National Institutes of Health/National Institute of Allergy and Infectious Diseases [K23 AI117024]; National Cancer Institute [P30CA016672] Funding Source: NIH RePORTER	University of Texas MD Anderson Lung Moon Shot Program; MD Anderson Cancer Center Support; National Institutes of Health/National Institute of Allergy and Infectious Diseases(United States Department of Health & Human ServicesNational Institutes of Health (NIH) - USANIH National Institute of Allergy & Infectious Diseases (NIAID)); National Cancer Institute(United States Department of Health & Hum…	This study is supported by the generous philanthropic contributions to The University of Texas MD Anderson Lung Moon Shot Program and the MD Anderson Cancer Center Support, grant no. P30 CA016672, and the National Institutes of Health/National Institute of Allergy and Infectious Diseases (grant no. K23 AI117024) to A.S		43	18	19	0	3	OXFORD UNIV PRESS	OXFORD	GREAT CLARENDON ST, OXFORD OX2 6DP, ENGLAND	1083-7159	1549-490X		ONCOLOGIST	Oncologist	2023 MAY 8	2023
J	Hao, YX; Zhang, XY; Yu, L				Hao, Yuxuan; Zhang, Xiaoye; Yu, Li			Immune checkpoint inhibitor-related pneumonitis in non-small cell lung cancer: A review	FRONTIERS IN ONCOLOGY			English	Review						immune checkpoint inhibitor; immune checkpoint inhibitor-related pneumonitis; immune-related adverse events; immunotherapy; non-small cell lung cancer	ADVERSE EVENTS; COMPREHENSIVE METAANALYSIS; RISK-FACTORS; OPEN-LABEL; DEATH 1; IMMUNOTHERAPY; PEMBROLIZUMAB; RADIOTHERAPY; TOXICITIES; DOCETAXEL	Immune checkpoint inhibitors (ICIs) have shown definite therapeutic effects in various types of cancers, especially non-small cell lung cancer (NSCLC). However, ICIs have unique side effects, called immune-related adverse events (irAEs), which can occur in various systems throughout the body. Among such irAEs, immune checkpoint inhibitor-related pneumonitis (ICI-P) is a fatal adverse reaction. In…	[Hao, Yuxuan; Zhang, Xiaoye; Yu, Li] China Med Univ, Dept Oncol, Shengjing Hosp, Shenyang, Peoples R China	China Medical University	Yu, L (corresponding author), China Med Univ, Dept Oncol, Shengjing Hosp, Shenyang, Peoples R China.	yulimail369@163.com							78	13	16	3	28	FRONTIERS MEDIA SA	LAUSANNE	AVENUE DU TRIBUNAL FEDERAL 34, LAUSANNE, CH-1015, SWITZERLAND	2234-943X			FRONT ONCOL	Front. Oncol.	AUG 16	2022	12
J	Chao, YC; Zhou, JB; Hsu, SJ; Ding, N; Li, JM; Zhang, Y; Xu, XB; Tang, XJ; Wei, TC; Zhu, ZF; Chu, Q; Neal, JW; Wu, JTY; Song, YL; Hu, J				Chao, Yencheng; Zhou, Jiebai; Hsu, Shujung; Ding, Ning; Li, Jiamin; Zhang, Yong; Xu, Xiaobo; Tang, Xinjun; Wei, Tianchang; Zhu, Zhengfei; Chu, Qian; Neal, Joel W.; Wu, Julie Tsu-Yu; Song, Yuanlin; Hu, Jie			Risk factors for immune checkpoint inhibitor-related pneumonitis in non-small cell lung cancer	TRANSLATIONAL LUNG CANCER RESEARCH			English	Article						Immune checkpoint inhibitor (ICI); non-small cell lung cancer (NSCLC); immune checkpoint inhibitor-related pneumonitis (CIP); risk factor	REDUCED CLINICAL BENEFIT; ADVERSE EVENTS; DEATH 1	Background: Immune checkpoint inhibitors (ICIs) have led to dramatic improvements in survival a subset of patients with non-small cell lung cancer (NSCLC); however, they have been shown to cause life-threatening toxicity such as immune checkpoint inhibitor-related pneumonitis (CIP). Our previous studies have shown that chronic obstructive pulmonary disease (COPD) and circulating cytokines are ass…	[Chao, Yencheng; Zhou, Jiebai; Ding, Ning; Li, Jiamin; Zhang, Yong; Xu, Xiaobo; Tang, Xinjun; Song, Yuanlin; Hu, Jie] Fudan Univ, Zhongshan Hosp, Dept Pulm Med, 180 Fenglin Rd, Shanghai 200032, Peoples R China; [Chao, Yencheng; Song, Yuanlin] Shanghai Key Lab Lung Inflammat & Injury, Shanghai, Peoples R China; [Hsu, Shujung] Fudan Univ, Zhongshan Hosp, Dept Radiat Oncol, Shanghai, Peoples R China…	Fudan University; Fudan University; Fudan University; Fudan University; Huazhong University of Science & Technology; Stanford University; Stanford Cancer Institute; Fudan University; Fudan University; Fudan University	Song, YL; Hu, J (corresponding author), Fudan Univ, Zhongshan Hosp, Dept Pulm Med, 180 Fenglin Rd, Shanghai 200032, Peoples R China.	ylsong70@163.com; hu.jie@zs-hospital.sh.cn	; Chu, Qian/K-2996-2017	Wu, Julie/0000-0003-2388-1827; Tang, Xinjun/0000-0002-1547-8723; Hsu, Shu-Jung/0000-0003-4043-7779	National Natural Science Foundation of China [82041003, 81630001]; Science and Technology Commission of Shanghai Municipality [20DZ2261200, 20Z11901000, 20XD1401200]; National key RD plan [2020YFC2003700]; Clinical Research Plan of SHDC [SHDC2020CR5010-002]; Shanghai Municipal Key Clinical Specialty [SHSLCZDZK02201]	National Natural Science Foundation of China(National Natural Science Foundation of China (NSFC)); Science and Technology Commission of Shanghai Municipality(Science & Technology Commission of Shanghai Municipality (STCSM)); National key RD plan; Clinical Research Plan of SHDC; Shanghai Municipal Key Clinical Specialty	This study was supported by The National Natural Science Foundation of China (Nos. 82041003, 81630001); Science and Technology Commission of Shanghai Municipal i ty (Nos. 20DZ2261200, 20Z11901000, 20XD1401200); National key R&D plan (2020YFC2003700); Clinical Research Plan of SHDC (No. SHDC2020CR5010-002); and Shanghai Municipal Key Clinical Specialty (No. SHSLCZDZK02201).		36	44	58	1	17	AME PUBLISHING COMPANY	SHATIN	FLAT-RM C 16F, KINGS WING PLAZA 1, NO 3 KWAN ST, SHATIN, HONG KONG 00000, PEOPLES R CHINA	2218-6751	2226-4477		TRANSL LUNG CANCER R	Transl. Lung Cancer Res.	FEB	2022	11	2
J	Asada, M; Mikami, T; Niimura, T; Zamami, Y; Uesawa, Y; Chuma, M; Ishizawa, K				Asada, Mizuho; Mikami, Takahisa; Niimura, Takahiro; Zamami, Yoshito; Uesawa, Yoshihiro; Chuma, Masayuki; Ishizawa, Keisuke			The Risk Factors Associated with Immune Checkpoint Inhibitor-Related Pneumonitis	ONCOLOGY			English	Article						Immune checkpoint inhibitor; Pneumonitis; Risk factors	ADVERSE EVENTS	Background: Pneumonitis is a serious adverse event in patients treated with immune checkpoint inhibitors (ICIs), with a mortality rate of up to 20%. The risk factors for ICI-related pneumonitis remain unclear due to the scarce data and infrequent event rate of 0-10% for all grades in patients using ICIs. Objectives: This study evaluated the risk factors for ICI-related pneumonitis using the Unite…	[Asada, Mizuho] Tokyo Med & Dent Univ TMDU, Med Hosp, Dept Pharm, Tokyo, Japan; [Mikami, Takahisa] Tufts Med Ctr, Dept Neurol, 260 Tremont St Biewend,12th Floor, Boston, MA 02116 USA; [Mikami, Takahisa] Tufts Univ, Sch Med, Boston, MA 02111 USA; [Niimura, Takahiro; Zamami, Yoshito; Ishizawa, Keisuke] Tokushima Univ, Dept Clin Pharmacol & Therapeut, Grad Sch Biomed Sci, Tokushima, Japan; [Zamami, …	Institute of Science Tokyo; Tokyo Medical & Dental University (TMDU); Tufts Medical Center; Tufts University; Tokushima University; Tokushima University; Meiji Pharmaceutical University; Tokushima University	Mikami, T (corresponding author), Tufts Med Ctr, Dept Neurol, 260 Tremont St Biewend,12th Floor, Boston, MA 02116 USA.	taka.mikami.tmd@gmail.com	CHUMA, MASAYUKI/KTI-1188-2024; Mikami, Takahisa/AAC-4854-2021; Uesawa, Yoshihiro/AAA-1691-2020; Niimura, Takahiro/AFN-4160-2022	Uesawa, Yoshihiro/0000-0002-5773-991X; Niimura, Takahiro/0000-0003-2033-4246	Japan Research Foundation for Clinical Pharmacology Grant [2018A10]; Japan Society for the Promotion of Science (JSPS) KAKENHI [18K06785]; Policy-Based Medical Services Foundation; Grants-in-Aid for Scientific Research [18K06785, 21H02646] Funding Source: KAKEN	Japan Research Foundation for Clinical Pharmacology Grant; Japan Society for the Promotion of Science (JSPS) KAKENHI(Ministry of Education, Culture, Sports, Science and Technology, Japan (MEXT)Japan Society for the Promotion of ScienceGrants-in-Aid for Scientific Research (KAKENHI)); Policy-Based Medical Services Foundation; Grants-in-Aid for Scientific Research(Ministry of Education, Culture, Sp…	This research was supported by the Japan Research Foundation for Clinical Pharmacology Grant (No. 2018A10), the Japan Society for the Promotion of Science (JSPS) KAKENHI (No. 18K06785) and Policy-Based Medical Services Foundation. The authors also received support of crowdfunding launched by Otsucle (Organization for People With Universities) for development of a preventive drug against the adver…		6	27	32	0	10	KARGER	BASEL	ALLSCHWILERSTRASSE 10, CH-4009 BASEL, SWITZERLAND	0030-2414	1423-0232		ONCOLOGY-BASEL	Oncology	MAR	2021	99	4
J	Okada, N; Matsuoka, R; Sakurada, T; Goda, M; Chuma, M; Yagi, K; Zamami, Y; Nishioka, Y; Ishizawa, K				Okada, Naoto; Matsuoka, Rie; Sakurada, Takumi; Goda, Mitsuhiro; Chuma, Masayuki; Yagi, Kenta; Zamami, Yoshito; Nishioka, Yasuhiko; Ishizawa, Keisuke			Risk factors of immune checkpoint inhibitor-related interstitial lung disease in patients with lung cancer: a single-institution retrospective study	SCIENTIFIC REPORTS			English	Article							NECROSIS-FACTOR-ALPHA; DEATH 1; NIVOLUMAB; INTERLEUKIN-6; PNEUMONITIS; SURVIVAL	Immune checkpoint inhibitors (ICIs) elicit antitumour effects by activating the host immunity and cause immune-related adverse events (irAEs). ICI-related interstitial lung disease (ICI-ILD) is a fatal irAE that is difficult to treat; moreover, its incidence is relatively higher in patients with lung cancer. Therefore, early ICI-ILD detection and intervention are important for patient safety. How…	[Okada, Naoto; Matsuoka, Rie; Sakurada, Takumi; Goda, Mitsuhiro; Zamami, Yoshito; Ishizawa, Keisuke] Tokushima Univ Hosp, Dept Pharm, 2-50-1 Kuramoto, Tokushima 7708503, Japan; [Chuma, Masayuki; Yagi, Kenta] Tokushima Univ Hosp, Clin Res Ctr Dev Therapeut, 2-50-1 Kuramoto, Tokushima 7708503, Japan; [Zamami, Yoshito; Ishizawa, Keisuke] Tokushima Univ, Dept Clin Pharmacol & Therapeut, Grad Sch Biom…	Tokushima University; Tokushima University; Tokushima University; Tokushima University	Okada, N (corresponding author), Tokushima Univ Hosp, Dept Pharm, 2-50-1 Kuramoto, Tokushima 7708503, Japan.	naoto-o@tokushima-u.ac.jp	Goda, Mitsuhiro/HJZ-0657-2023; CHUMA, MASAYUKI/KTI-1188-2024	Goda, Mitsuhiro/0000-0001-5345-1479; Yagi, Kenta/0000-0003-0869-5786;	JSPS KAKENHI [19K16414]; Foundation for Promotion of Cancer Research in Japan; Grants-in-Aid for Scientific Research [19K16414] Funding Source: KAKEN	JSPS KAKENHI(Ministry of Education, Culture, Sports, Science and Technology, Japan (MEXT)Japan Society for the Promotion of ScienceGrants-in-Aid for Scientific Research (KAKENHI)); Foundation for Promotion of Cancer Research in Japan; Grants-in-Aid for Scientific Research(Ministry of Education, Culture, Sports, Science and Technology, Japan (MEXT)Japan Society for the Promotion of ScienceGrants-i…	This study was supported by JSPS KAKENHI Grant Number 19K16414. This study was also supported by the Foundation for Promotion of Cancer Research in Japan.		35	58	64	0	5	NATURE PORTFOLIO	BERLIN	HEIDELBERGER PLATZ 3, BERLIN, 14197, GERMANY	2045-2322			SCI REP-UK	Sci Rep	AUG 13	2020	10	1
J	Lin, MX; Zang, D; Liu, CG; Han, X; Chen, J				Lin, Mei-Xi; Zang, Dan; Liu, Chen-Guang; Han, Xu; Chen, Jun			Immune checkpoint inhibitor-related pneumonitis: research advances in prediction and management	FRONTIERS IN IMMUNOLOGY			English	Review						malignancy; immune checkpoint inhibitor-related pneumonitis; diagnosis; treatment; prediction	CELL LUNG-CANCER; ADVERSE EVENTS; RADIATION-THERAPY; RISK-FACTORS; BLOOD-COUNT; NIVOLUMAB; IMMUNOTHERAPY; IPILIMUMAB; TOXICITY; PATTERNS	The advent of immune-checkpoint inhibitors (ICIs) has revolutionized the treatment of malignant solid tumors in the last decade, producing lasting benefits in a subset of patients. However, unattended excessive immune responses may lead to immune-related adverse events (irAEs). IrAEs can manifest in different organs within the body, with pulmonary toxicity commonly referred to as immune checkpoin…	[Lin, Mei-Xi; Zang, Dan; Liu, Chen-Guang; Han, Xu; Chen, Jun] Dalian Med Univ, Dept Oncol, Hosp 2, Dalian, Peoples R China	Dalian Medical University	Chen, J (corresponding author), Dalian Med Univ, Dept Oncol, Hosp 2, Dalian, Peoples R China.	chenjundl@vip.sina.com	Zang, Dan/JJE-9955-2023; Meixi, Lin/KFS-9933-2024	Meixi, Lin/0009-0006-9118-2541; Liu, Chen-Guang/0000-0002-9861-2368	National Natural Science Foundation of China10.13039/501100001809; Second Hospital of Dalian Medical University	National Natural Science Foundation of China10.13039/501100001809(National Natural Science Foundation of China (NSFC)); Second Hospital of Dalian Medical University	The authors are grateful to the directors (JC) and team members of the Department of Oncology, The Second Hospital of Dalian Medical University for the guidance and wonderful mentoring that led to the writing of this paper.		120	43	48	5	25	FRONTIERS MEDIA SA	LAUSANNE	AVENUE DU TRIBUNAL FEDERAL 34, LAUSANNE, CH-1015, SWITZERLAND	1664-3224			FRONT IMMUNOL	Front. Immunol.	FEB 15	2024	15
J	Wu, GX; Qu, JJ; Zheng, J; Wu, BG; Wang, T; Gan, YC; Jiang, N; Li, YK; Liu, JP; Zhou, JY; Zhou, JY				Wu, Guixian; Qu, Jingjing; Zheng, Jing; Wu, Binggen; Wang, Ting; Gan, Yuncui; Jiang, Nan; Li, Yuekang; Liu, Jinpeng; Zhou, Jianying; Zhou, Jianya			Identifying risk factors and biomarkers for severe CIP in lung cancer patients- a retrospective case series study	IMMUNOTHERAPY			English	Article						Immune checkpoint inhibitor; lung cancer; immune checkpoint inhibitor-related pneumonitis; risk factor; clinical classification	CHECKPOINT; PNEUMONITIS; DYSFUNCTION	BackgroundImmune checkpoint inhibitors (ICIs) have revolutionized cancer therapy, but they can induce immune-related adverse events, including immune checkpoint inhibitor-associated pneumonia (CIP), a severe lung complication. CIP, particularly Grades 3-4, is associated with poor prognosis, indicating a critical need for research on this issue. Our study aimed to investigate the risk factors and …	[Wu, Guixian; Qu, Jingjing; Zheng, Jing; Wu, Binggen; Wang, Ting; Gan, Yuncui; Jiang, Nan; Li, Yuekang; Zhou, Jianying; Zhou, Jianya] Zhejiang Univ, Affiliated Hosp 1, Thorac Dis Ctr, Sch Med,Dept Resp Dis, Hangzhou 310006, Peoples R China; [Wu, Guixian] Zhejiang Univ, Taizhou Hosp Zhejiang Prov, Sch Med, Dept Resp Dis, Linhai, Peoples R China; [Liu, Jinpeng] Zhejiang Universitym, Affiliated Hosp…	Zhejiang University; Zhejiang University	Zhou, JY (corresponding author), Zhejiang Univ, Affiliated Hosp 1, Thorac Dis Ctr, Sch Med,Dept Resp Dis, Hangzhou 310006, Peoples R China.	zhoujy@zju.edu.cn	Li, Yuekang/JZJ-3440-2024; Zhou, Jianya/LKN-2861-2024; Jiang, Nan/LDF-6447-2024		Zhejiang Provincial Clinical Research Center for Respiratory Disease [2022E50005]; Key R AMP; D Program of Zhejiang Respiratory Disease [2023C03069]	Zhejiang Provincial Clinical Research Center for Respiratory Disease; Key R AMP; D Program of Zhejiang Respiratory Disease	This work was supported by Zhejiang Provincial Clinical Research Center for Respiratory Disease [2022E50005 to Jianya Zhou]; Key R & D Program of Zhejiang Respiratory Disease [No. 2023C03069].		22	1	1	2	4	TAYLOR & FRANCIS LTD	ABINGDON	2-4 PARK SQUARE, MILTON PARK, ABINGDON OR14 4RN, OXON, ENGLAND	1750-743X	1750-7448		IMMUNOTHERAPY-UK	Immunotherapy	OCT 27	2024	16	18-19
J	Chennamadhavuni, A; Abushahin, L; Jin, N; Presley, CJ; Manne, A				Chennamadhavuni, Adithya; Abushahin, Laith; Jin, Ning; Presley, Carolyn J.; Manne, Ashish			Risk Factors and Biomarkers for Immune-Related Adverse Events: A Practical Guide to Identifying High-Risk Patients and Rechallenging Immune Checkpoint Inhibitors	FRONTIERS IN IMMUNOLOGY			English	Review						immune checkpoint inhibitors; immune related adverse events; risk factors; biomarkers; predictors; colitis; pneumonitis; rechallenge	CELL LUNG-CANCER; MELANOMA PATIENTS; GITR AGONIST; THERAPY; ASSOCIATION; IPILIMUMAB; TOXICITY; ANTI-CTLA-4; ANTI-PD-1; BLOCKADE	Immune-related adverse events (irAEs) are a range of complications associated with the use of immune-checkpoint inhibitors (ICIs). Two major classes of ICIs widely used are Cytotoxic T-Lymphocyte Antigen 4 (CTLA4) and Programmed Cell death-1 (PD-1)/Programmed death-ligand 1 (PD-L1) inhibitors. High-grade irAEs are life-threatening and often cause a severe decline in performance status in such tha…	[Chennamadhavuni, Adithya] Univ Iowa Hosp Clin, Holden Comprehens Canc Ctr, Iowa City, IA USA; [Abushahin, Laith; Jin, Ning; Presley, Carolyn J.; Manne, Ashish] Ohio State Univ, G James Canc Hosp, Comprehens Canc Ctr, Div Med Oncol,Dept Internal Med, Columbus, OH 43210 USA; [Abushahin, Laith; Jin, Ning; Presley, Carolyn J.; Manne, Ashish] Ohio State Univ, Richard J Solove Res Inst, Comprehens Can…	University of Iowa; James Cancer Hospital & Solove Research Institute; University System of Ohio; Ohio State University; University System of Ohio; Ohio State University; James Cancer Hospital & Solove Research Institute	Manne, A (corresponding author), Ohio State Univ, G James Canc Hosp, Comprehens Canc Ctr, Div Med Oncol,Dept Internal Med, Columbus, OH 43210 USA.;Manne, A (corresponding author), Ohio State Univ, Richard J Solove Res Inst, Comprehens Canc Ctr, Columbus, OH 43210 USA.	ashish.manne@osumc.edu	Manne, Ashish/ABF-4766-2020; Chennamadhavuni, Adithya/GNP-0796-2022	Manne, Ashish/0000-0003-2356-5162;					141	262	288	10	62	FRONTIERS MEDIA SA	LAUSANNE	AVENUE DU TRIBUNAL FEDERAL 34, LAUSANNE, CH-1015, SWITZERLAND	1664-3224			FRONT IMMUNOL	Front. Immunol.	APR 26	2022	13
J	Serra, C; Benegas, M; Alsina-Restoy, X; Roger-Casals, N; Hernández-González, F				Serra, Candela; Benegas, Mariana; Alsina-Restoy, Xavier; Roger-Casals, Nuria; Hernandez-Gonzalez, Fernanda			Checkpoint Inhibitor Pneumonitis: Key Insights for Pulmonologists	MEDICINA-LITHUANIA			English	Review						pneumonitis; immune checkpoint inhibitors; lung toxicity; pulmonologist	RISK-FACTORS; DEATH 1; CANCER; TOXICITY; THERAPY; CELLS; LAG-3	Immune checkpoint inhibitors (ICIs) have transformed cancer therapy, offering significant efficacy and a generally favorable safety profile. However, they are associated with a spectrum of immune-related adverse events (irAEs), among which pneumonitis stands out due to its relatively high mortality. This condition is characterized by nonspecific clinical manifestations and a broad differential di…	[Serra, Candela; Roger-Casals, Nuria] Consorci Hosp Vic, Dept Pulm Med, Barcelona 08500, Spain; [Benegas, Mariana] Hosp Clin Barcelona, Radiol Dept, Barcelona 08036, Spain; [Alsina-Restoy, Xavier; Hernandez-Gonzalez, Fernanda] Hosp Clin Barcelona, Resp Inst, Dept Pulm Med, Barcelona 08036, Spain	University of Barcelona; Hospital Clinic de Barcelona; University of Barcelona; Hospital Clinic de Barcelona	Serra, C (corresponding author), Consorci Hosp Vic, Dept Pulm Med, Barcelona 08500, Spain.	cserrac@chv.cat; mnbenega@clinic.cat; xalsina@clinic.cat; nroger@chv.cat; fhernandez@clinic.cat		Roger, Nuria/0000-0003-1179-0928; Serra, Candela/0000-0003-4729-8679	SOCAP; Instituto de Salud Carlos III; FEDER [FIS17/00369, FIS19/01152]; 2022 GEEPID-Boehringer Research Grant; SEPAR	SOCAP; Instituto de Salud Carlos III(Instituto de Salud Carlos IIISpanish Government); FEDER(European Union (EU)Spanish Government); 2022 GEEPID-Boehringer Research Grant; SEPAR	This work was funded by the 2022 GEEPID-Boehringer Research Grant (Ayuda a la Investigacion GEEPID-Boehringer en tema libre 2022) and additionally supported by the Instituto de Salud Carlos III, FEDER funds (FIS17/00369, FIS19/01152), SEPAR, and SOCAP.		68	1	1	2	2	MDPI	BASEL	MDPI AG, Grosspeteranlage 5, CH-4052 BASEL, SWITZERLAND	1010-660X	1648-9144		MEDICINA-LITHUANIA	Med. Lith.	NOV 19	2025	61	11
J	Uchida, Y; Kinose, D; Nagatani, Y; Tanaka-Mizuno, S; Nakagawa, H; Fukunaga, K; Yamaguchi, M; Nakano, Y				Uchida, Yasuki; Kinose, Daisuke; Nagatani, Yukihiro; Tanaka-Mizuno, Sachiko; Nakagawa, Hiroaki; Fukunaga, Kentaro; Yamaguchi, Masafumi; Nakano, Yasutaka			Risk factors for pneumonitis in advanced extrapulmonary cancer patients treated with immune checkpoint inhibitors	BMC CANCER			English	Article						Extrapulmonary tumor; Immune checkpoint inhibitors; Lung metastasis; Nivolumab; Pembrolizumab; Pneumonitis	INTERSTITIAL LUNG-DISEASE; BODY RADIATION-THERAPY; IDIOPATHIC PULMONARY-FIBROSIS; OPEN-LABEL; NIVOLUMAB; PEMBROLIZUMAB; CHEMOTHERAPY; SURVIVAL; IMPACT	Background Immune-mediated pneumonitis has a high mortality rate; however, information regarding the related risk factors remains limited. This study aimed to analyze risk factors for pneumonitis, including smoking and lung metastasis (LM), in patients with extrapulmonary primary tumors. Methods Data of 110 patients treated with immune checkpoint inhibitors (ICIs) (nivolumab/pembrolizumab) for tr…	[Uchida, Yasuki; Kinose, Daisuke; Nakagawa, Hiroaki; Fukunaga, Kentaro; Yamaguchi, Masafumi; Nakano, Yasutaka] Shiga Univ Med Sci, Dept Internal Med, Div Resp Med, Otsu, Shiga, Japan; [Nagatani, Yukihiro] Shiga Univ Med Sci, Dept Radiol, Otsu, Shiga, Japan; [Tanaka-Mizuno, Sachiko] Kyoto Univ, Dept Digital Hlth & Epidemiol, Kyoto, Japan; [Tanaka-Mizuno, Sachiko] Shiga Univ, Ctr Data Sci Educ & Re…	Shiga University of Medical Science; Shiga University of Medical Science; Kyoto University; Shiga University	Uchida, Y (corresponding author), Shiga Univ Med Sci, Dept Internal Med, Div Resp Med, Otsu, Shiga, Japan.	uchiy@belle.shiga-med.ac.jp	Tanaka-Mizuno, Sachiko/HKN-1458-2023		JSPS KAKENHI [JP20K16382]; Daiichi-Sankyo [A19-1287]; Grants-in-Aid for Scientific Research [20K16382] Funding Source: KAKEN	JSPS KAKENHI(Ministry of Education, Culture, Sports, Science and Technology, Japan (MEXT)Japan Society for the Promotion of ScienceGrants-in-Aid for Scientific Research (KAKENHI)); Daiichi-Sankyo(Daiichi Sankyo Company Limited); Grants-in-Aid for Scientific Research(Ministry of Education, Culture, Sports, Science and Technology, Japan (MEXT)Japan Society for the Promotion of ScienceGrants-in-Aid …	This work was supported by JSPS KAKENHI (to Y.U.; grant number JP20K16382) and a grant from Daiichi-Sankyo (to Y.U.; grant number A19-1287). The sponsors had no role in the study design, data collection and analysis, decision to publish, or preparation of the manuscript.		42	7	10	0	8	BMC	LONDON	CAMPUS, 4 CRINAN ST, LONDON N1 9XW, ENGLAND		1471-2407		BMC CANCER	BMC Cancer	MAY 16	2022	22	1
J	Yang, HX; Han, YX; Zhou, XS; Li, JY; Zhao, YJ; Zhang, SS				Yang, Haixia; Han, Yaxuan; Zhou, Xiaosha; Li, Jianying; Zhao, Yanjun; Zhang, Shanshan			The incidence and risk factors of pulmonary infection complications in lung cancer patients treated with immune checkpoint inhibitors	BMC CANCER			English	Article						Immune checkpoint inhibitors; Pulmonary infection; Lung cancer; Risk factors; Thoracic radiotherapy; Tuberculosis	TUBERCULOSIS	Background Immune checkpoint inhibitor-related pneumonitis in patients with lung cancer has been well managed. However, pulmonary infections following the use of immune checkpoint inhibitors (ICIs) have not been fully studied. This study aimed to investigate the incidence, pathogen distribution, and risk factors of pulmonary infections in lung cancer patients receiving ICIs therapy. Methods A ret…	[Yang, Haixia; Han, Yaxuan; Zhou, Xiaosha; Zhang, Shanshan] Northwest Univ, Xian Chest Hosp, Dept Radiat Oncol, Xian 710100, Shaanxi, Peoples R China; [Li, Jianying] Northwest Univ, Xian Chest Hosp, Xian 710100, Shaanxi, Peoples R China; [Zhao, Yanjun] Northwest Univ, Xian Chest Hosp, Dept Resp & Crit Care Med, Xian 710100, Shaanxi, Peoples R China	Northwest University Xi'an; Northwest University Xi'an; Northwest University Xi'an	Zhang, SS (corresponding author), Northwest Univ, Xian Chest Hosp, Dept Radiat Oncol, Xian 710100, Shaanxi, Peoples R China.;Zhao, YJ (corresponding author), Northwest Univ, Xian Chest Hosp, Dept Resp & Crit Care Med, Xian 710100, Shaanxi, Peoples R China.	877018609@qq.com; shanshanzhang0715@163.com			Key Project of Medical Research of Xi'an Science and Technology Bureau [2024JH-YXZD-0069]	Key Project of Medical Research of Xi'an Science and Technology Bureau	Key Project of Medical Research of Xi'an Science and Technology Bureau: 2024JH-YXZD-0069.		35	0	0	2	2	BMC	LONDON	CAMPUS, 4 CRINAN ST, LONDON N1 9XW, ENGLAND		1471-2407		BMC CANCER	BMC Cancer	DEC 16	2025	25	1
J	Horiuchi, K; Ikemura, S; Sato, T; Shimozaki, K; Okamori, S; Yamada, Y; Yokoyama, Y; Hashimoto, M; Jinzaki, M; Hirai, I; Funakoshi, T; Mizuno, R; Oya, M; Hirata, K; Hamamoto, Y; Terai, H; Yasuda, H; Kawada, I; Soejima, K; Fukunaga, K				Horiuchi, Kohei; Ikemura, Shinnosuke; Sato, Takashi; Shimozaki, Keitaro; Okamori, Satoshi; Yamada, Yoshitake; Yokoyama, Yoichi; Hashimoto, Masahiro; Jinzaki, Masahiro; Hirai, Ikuko; Funakoshi, Takeru; Mizuno, Ryuichi; Oya, Mototsugu; Hirata, Kenro; Hamamoto, Yasuo; Terai, Hideki; Yasuda, Hiroyuki; Kawada, Ichiro; Soejima, Kenzo; Fukunaga, Koichi			Pre-existing Interstitial Lung Abnormalities and Immune Checkpoint Inhibitor-Related Pneumonitis in Solid Tumors: A Retrospective Analysis	ONCOLOGIST			English	Article						interstitial lung disease; immune checkpoint inhibitor; lung cancer; renal cell carcinoma; melanoma; gastric cancer	CANCER-PATIENTS; OPEN-LABEL; NIVOLUMAB; MULTICENTER; DOCETAXEL; ATEZOLIZUMAB; CHEMOTHERAPY; ANTIBODY; PHASE-3; SAFETY	Despite favorable outcomes, immune checkpoint inhibitors are associated with a unique set of toxicities, known as immune-related adverse events (irAEs). Among the toxicities, ICI-related pneumonitis has poor outcomes with little understanding of its risk factors. This retrospective study investigated whether pre-existing interstitial lung abnormality is a potential risk factor for ICI-related pne…	[Horiuchi, Kohei; Ikemura, Shinnosuke; Sato, Takashi; Okamori, Satoshi; Terai, Hideki; Yasuda, Hiroyuki; Kawada, Ichiro; Soejima, Kenzo; Fukunaga, Koichi] Keio Univ, Dept Med, Div Pulm Med, Sch Med, 35 Shinanomachi,Shinjuku Ku, Tokyo 1608582, Japan; [Horiuchi, Kohei] Icahn Sch Med Mt Sinai, Dept Med, Mt Sinai Beth Israel, NY USA; [Ikemura, Shinnosuke; Hirata, Kenro; Hamamoto, Yasuo] Keio Univ, Ke…	Keio University; Icahn School of Medicine at Mount Sinai; Keio University; Kitasato University; Keio University; Keio University; Keio University; Keio University; Keio University	Ikemura, S (corresponding author), Keio Univ, Dept Med, Div Pulm Med, Sch Med, 35 Shinanomachi,Shinjuku Ku, Tokyo 1608582, Japan.	sikemura@yamanashi.ac.jp	Fukunaga, Koichi/R-5338-2019; Soejima, Kenzo/T-9878-2019; SHIMOZAKI, Keitaro/GLR-4614-2022; Hamamoto, Yasuo/AAA-9941-2022; Funakoshi, Takeru/A-7994-2015	Mizuno, Ryuichi/0000-0002-1507-1421; Hamamoto, Yasuo/0000-0002-5737-122X; Sato, Takashi/0000-0002-2338-1665; Horiuchi, Kohei/0000-0002-9396-7813; Yamada, Yoshitake/0000-0002-5842-5349; Funakoshi, Takeru/0000-0002-8893-4590					37	18	21	1	6	OXFORD UNIV PRESS	OXFORD	GREAT CLARENDON ST, OXFORD OX2 6DP, ENGLAND	1083-7159	1549-490X		ONCOLOGIST	Oncologist	JAN 5	2024	29	1
J	Madjar, K; Mohindra, R; Durán-Pacheco, G; Rasul, R; Essioux, L; Maiya, V; Chandler, GS				Madjar, Katrin; Mohindra, Rajat; Duran-Pacheco, Gonzalo; Rasul, Rashad; Essioux, Laurent; Maiya, Vidya; Chandler, G. Scott			Baseline risk factors associated with immune related adverse events and atezolizumab	FRONTIERS IN ONCOLOGY			English	Review						immune checkpoint inhibitor; anti-PDL1; toxicity; immune-related adverse event; baseline risk factors	CELL LUNG-CANCER; CHECKPOINT INHIBITORS; IMMUNOTHERAPY; PNEUMONITIS; TOXICITY; EFFICACY; BLOCKADE; SEX	Background Immune checkpoint inhibitors (ICIs) have revolutionized the treatment of cancer patients in the last decade, but immune-related adverse events (irAEs) pose significant clinical challenges. Despite advances in the management of these unique toxicities, there remains an unmet need to further characterize the patient-level drivers of irAEs in order to optimize the benefit/risk balance in …	[Madjar, Katrin; Mohindra, Rajat; Duran-Pacheco, Gonzalo; Essioux, Laurent; Chandler, G. Scott] F Hoffmann La Roche, Prod Dev PD, Basel, Switzerland; [Rasul, Rashad] Bristol Myers Squibb, Stat Programming & Technol, Basel, Switzerland; [Maiya, Vidya] Genentech Inc, Prod Dev PD, South San Francisco, CA USA	Roche Holding; Bristol-Myers Squibb; Roche Holding; Genentech; Roche Holding USA	Madjar, K; Mohindra, R (corresponding author), F Hoffmann La Roche, Prod Dev PD, Basel, Switzerland.	katrin.madjar@roche.com; rajat.mohindra@roche.com		Chandler, G Scott/0000-0001-5339-9906	F. Hoffmann-La Roche/Genentech	F. Hoffmann-La Roche/Genentech(Roche HoldingGenentech)	This analysis was conducted on data generated from Atezolizumab trials sponsored by F. Hoffmann-La Roche/Genentech.		48	19	20	1	7	FRONTIERS MEDIA SA	LAUSANNE	AVENUE DU TRIBUNAL FEDERAL 34, LAUSANNE, CH-1015, SWITZERLAND	2234-943X			FRONT ONCOL	Front. Oncol.	FEB 28	2023	13
J	Sun, N; Li, R; Deng, HY; Li, QY; Deng, JX; Zhu, Y; Mo, WW; Guan, WH; Hu, MJ; Liu, M; Xie, XH; Lin, XQ; Zhou, CZ				Sun, Ni; Li, Ru; Deng, Haiyi; Li, Qingyang; Deng, Jiaxi; Zhu, Yue; Mo, Wenwei; Guan, Wenhui; Hu, Minjuan; Liu, Ming; Xie, Xiaohong; Lin, Xinqing; Zhou, Chengzhi			The prognostic impact of severe grade immune checkpoint inhibitor related pneumonitis in non-small cell lung cancer patients	FRONTIERS IN ONCOLOGY			English	Article						immune checkpoint inhibitor; pneumonitis; non-small cell lung cancer; prognosis; cause of death	KL-6	Objective: To compare the prognostic differences between non-small cell lung cancer (NSCLC) patients with mild and severe checkpoint inhibitor-associated pneumonitis (CIP), and explore the causes of death and prognostic risk factors in NSCLC patients with severe CIP. Methods: A retrospective study of a cohort of 116 patients with unresectable stage III or IV NSCLC with any grade CIP from April 20…	[Sun, Ni; Deng, Jiaxi; Zhu, Yue; Mo, Wenwei; Guan, Wenhui] Guangzhou Med Univ, Guangzhou, Guangdong, Peoples R China; [Sun, Ni; Li, Ru; Deng, Haiyi; Li, Qingyang; Deng, Jiaxi; Zhu, Yue; Mo, Wenwei; Guan, Wenhui; Hu, Minjuan; Liu, Ming; Xie, Xiaohong; Lin, Xinqing; Zhou, Chengzhi] Guangzhou Med Univ, Affiliated Hosp 1, Natl Clin Res Ctr Resp Dis, Dept Pulm & Crit Care Med Sect 5,Guangzhou Inst Re,…	Guangzhou Medical University; Guangzhou Medical University; Henan University	Lin, XQ; Zhou, CZ (corresponding author), Guangzhou Med Univ, Affiliated Hosp 1, Natl Clin Res Ctr Resp Dis, Dept Pulm & Crit Care Med Sect 5,Guangzhou Inst Re, Guangzhou, Guangdong, Peoples R China.	linxinqing81@163.com; doctorzcz@163.com	Guan, Wenhui/LIG-3459-2024; Deng, Jiaxi/HPC-7683-2023		Guangzhou Science and Technology Major Clinical Project [2023C-DZ06]	Guangzhou Science and Technology Major Clinical Project	The author(s) declare financial support was received for the research, authorship, and/or publication of this article. It is fund by Guangzhou Science and Technology Major Clinical Project(2023C-DZ06).		40	1	1	0	7	FRONTIERS MEDIA SA	LAUSANNE	AVENUE DU TRIBUNAL FEDERAL 34, LAUSANNE, CH-1015, SWITZERLAND	2234-943X			FRONT ONCOL	Front. Oncol.	JUN 25	2024	14
J	Zhou, PN; Zhao, X; Wang, GF				Zhou, Peining; Zhao, Xiang; Wang, Guangfa			Risk Factors for Immune Checkpoint Inhibitor-Related Pneumonitis in Cancer Patients: A Systemic Review and Meta-Analysis	RESPIRATION			English	Review						Immunotherapy; Immune checkpoint inhibitors; Cancer; Immune-related adverse event; Checkpoint inhibitor pneumonitis	CELL LUNG-CANCER; CLINICAL-OUTCOMES; OPEN-LABEL; DOCETAXEL; NIVOLUMAB; DISEASE; PEMBROLIZUMAB; CHEMOTHERAPY; IMMUNOTHERAPY; ANTI-CTLA-4	Background: Immune checkpoint inhibitors (ICIs) can lead to one of the common and quite serious immune-related adverse events (irAEs) in a real-world setting, namely, checkpoint inhibitor pneumonitis (CIP). Objective: We aimed to investigate the potential risk factors for CIP in cancer patients treated by ICIs and quantify the association. Methods: We conducted a systematic literature review in P…	[Zhou, Peining; Zhao, Xiang; Wang, Guangfa] Peking Univ, Hosp 1, Dept Resp & Crit Care Med, Beijing, Peoples R China	Peking University	Zhou, PN (corresponding author), Peking Univ, Hosp 1, Dept Resp & Crit Care Med, Beijing, Peoples R China.	zhoupeiningmail@163.com	zhao, xiang/G-3082-2011						81	37	44	3	17	KARGER	BASEL	ALLSCHWILERSTRASSE 10, CH-4009 BASEL, SWITZERLAND	0025-7931	1423-0356		RESPIRATION	Respiration	NOV	2022	101	11
J	Wong, A; Riley, M; Zhao, SZ; Zimmer, J; Viveiros, M; Wang, JG; Esguerra, V; Li, MJ; Lopez, G; Kendra, K; Carbone, DP; He, K; Alahmadi, A; Kaufman, J; Memmott, RM; Shields, PG; Brownstein, J; Haglund, K; Welliver, M; Otterson, GA; Presley, CJ; Wei, L; Owen, DH; Ho, K				Wong, Alexander; Riley, Maria; Zhao, Songzhu; Zimmer, Jessica; Viveiros, Matthew; Wang, Jing Gennie; Esguerra, Vincent; Li, Mingjia; Lopez, Gabrielle; Kendra, Kari; Carbone, David P.; He, Kai; Alahmadi, Asrar; Kaufman, Jacob; Memmott, Regan M.; Shields, Peter G.; Brownstein, Jeremy; Haglund, Karl; Welliver, Meng; Otterson, Gregory A.; Presley, Carolyn J.; Wei, Lai; Owen, Dwight H.; Ho, Kevin			Association Between Pretreatment Chest Imaging and Immune Checkpoint Inhibitor Pneumonitis Among Patients With Lung Cancer	JOURNAL OF THE NATIONAL COMPREHENSIVE CANCER NETWORK			English	Article							AMERICAN THORACIC SOCIETY; DEATH 1; THERAPY; DISEASE	Background: Immune checkpoint inhibitors (ICIs) are a first-line and perioperative treatment for lung cancer. Pneumonitis is a potentially life-threatening complication of ICI treatment in 2% to 5% of patients; however, risk factors for developing ICI pneumonitis (ICI-p) remain undefined. Methods: We conducted a retrospective cohort study of consecutive patients with lung cancer who received at l…	[Wong, Alexander; Riley, Maria; Zimmer, Jessica; Viveiros, Matthew] Ohio State Wexner Med Ctr, Dept Internal Med, Columbus, OH USA; [Zhao, Songzhu; Wei, Lai] Ohio State Univ, Ctr Biostat, James Comprehens Canc Ctr, Columbus, OH USA; [Wang, Jing Gennie; Esguerra, Vincent; Ho, Kevin] Ohio State Univ, Wexner Med Ctr, Div Pulm Crit Care & Sleep Med, 241 West 11th Ave,Suite 5000, Columbus, OH 43201 US…	University System of Ohio; Ohio State University; James Cancer Hospital & Solove Research Institute; University System of Ohio; Ohio State University; University System of Ohio; Ohio State University; University System of Ohio; Ohio State University; James Cancer Hospital & Solove Research Institute; Mayo Clinic	Ho, K (corresponding author), Ohio State Univ, Wexner Med Ctr, Div Pulm Crit Care & Sleep Med, 241 West 11th Ave,Suite 5000, Columbus, OH 43201 USA.	kevin.ho@osumc.edu	; Wei, Lai/JCO-0672-2023; He, Kai/AHB-3118-2022; Brownstein, Jeremy/MFH-2474-2025; Alahmadi, Asrar/ABA-6772-2020; Owen, Dwight/AAM-4717-2021; Shields, Peter/I-1644-2012	Kaufman, Jacob/0000-0001-9779-7228; , Jessica Taylor Reed/0009-0005-6217-7981; Wei, Lai/0000-0002-7248-3828; Viveiros, Matthew/0000-0002-8342-8656; Li, Mingjia/0000-0002-3910-4179; , Kevin/0000-0002-9803-4465; He, Kai/0000-0002-4378-9297;					39	20	24	0	1	HARBORSIDE PRESS	HUNTINGTON	94 NORTH WOODHULL RD, HUNTINGTON, NY 11743 USA	1540-1405	1540-1413		J NATL COMPR CANC NE	J. Natl. Compr. Cancer Netw.	NOV	2023	21	11
J	Tan, PX; Huang, W; He, XY; Lv, FQ; Cui, YH; Du, SS				Tan, Peixin; Huang, Wei; He, Xinyan; Lv, Fengquan; Cui, Yanhai; Du, Shasha			Risk Factors for Refractory Immune Checkpoint Inhibitor-related Pneumonitis in Patients With Lung Cancer	JOURNAL OF IMMUNOTHERAPY			English	Article						checkpoint inhibitor-related pneumonitis; lung cancer; immunotherapy; refractory pneumonitis	FEATURES	Checkpoint inhibitor-related pneumonitis (CIP) is one of the most important immune checkpoint inhibitors side effects, and it is rare but fatal. Identifying patients at risk of refractory CIP before the start of CIP therapy is important for controlling CIP. We retrospectively analyzed the clinical data of 60 patients with lung cancer who developed CIP. Refractory CIP was defined as CIP with poor …	[Tan, Peixin; Huang, Wei; Lv, Fengquan; Du, Shasha] Southern Med Univ, Dept Radiat Oncol, Guangdong Prov Peoples Hosp, Guangdong Acad Med Sci, Guangzhou, Peoples R China; [Cui, Yanhai] Southern Med Univ, Dept Radiol, Guangdong Prov Peoples Hosp, Guangdong Acad Med Sci, Guangzhou, Peoples R China; [He, Xinyan] South China Univ Technol, Sch Med, Guangzhou, Peoples R China	Southern Medical University - China; Guangdong Academy of Medical Sciences & Guangdong General Hospital; Southern Medical University - China; Guangdong Academy of Medical Sciences & Guangdong General Hospital; South China University of Technology	Cui, YH (corresponding author), Guangdong Prov Peoples Hosp, Dept Radiol, 106 Zhongshan 2nd Rd, Guangzhou, Guangdong, Peoples R China.;Du, SS (corresponding author), Guangdong Prov Peoples Hosp, Dept Radiat Oncol, 106 Zhongshan 2nd Rd, Guangzhou, Guangdong, Peoples R China.	yanhai_cui@126.com; duss0202@163.com	Tan, Peixin/IYJ-8836-2023		GDPH Supporting Fund for NSFC Program [8190120260]; Guangzhou Science and Technology Plan Foundation [2021-02-01-04-1002-0017]; National Natural Science Foundation of China [81972970, 82172671]; Natural Science Foundation of Guangdong Province of China [2020A1515010186]	GDPH Supporting Fund for NSFC Program; Guangzhou Science and Technology Plan Foundation; National Natural Science Foundation of China(National Natural Science Foundation of China (NSFC)); Natural Science Foundation of Guangdong Province of China(National Natural Science Foundation of Guangdong Province)	This study was supported by GDPH Supporting Fund for NSFC Program (8190120260), Guangzhou Science and Technology Plan Foundation (2021-02-01-04-1002-0017), National Natural Science Foundation of China (Grant No. 81972970 and No. 82172671) and the Natural Science Foundation of Guangdong Province of China (Grant No. 2020A1515010186). The funding sources have no involvement in the study. All authors…		34	8	10	3	19	LIPPINCOTT WILLIAMS & WILKINS	PHILADELPHIA	TWO COMMERCE SQ, 2001 MARKET ST, PHILADELPHIA, PA 19103 USA	1524-9557	1537-4513		J IMMUNOTHER	J. Immunother.	FEB-MAR	2023	46	2
J	Shibata, Y; Murakami, S; Kato, T				Shibata, Yuji; Murakami, Shuji; Kato, Terufumi			Overview of checkpoint inhibitor pneumonitis: incidence and associated risk factors	EXPERT OPINION ON DRUG SAFETY			English	Review						Non-small-cell lung cancer; immune checkpoint inhibitor (ICI); immune-related adverse events (irAEs); checkpoint inhibitor pneumonitis	CELL LUNG-CANCER; ADVERSE EVENTS; OPEN-LABEL; NIVOLUMAB; PEMBROLIZUMAB; PULMONARY; DISEASE; ATEZOLIZUMAB; CHEMOTHERAPY; MULTICENTER	Introduction: The development of immune checkpoint inhibitors (ICIs) has been a breakthrough in the treatment of several types of cancer. With the widespread use of ICIs in clinical practice, checkpoint inhibitor pneumonitis (CIP) is expected to increase and its management will pose a challenge for clinicians. Areas covered: In this article, we review the incidence, associated risk factors, radio…	[Shibata, Yuji] Natl Canc Ctr East Hosp, Dept Thorac Oncol, Chiba, Japan; [Shibata, Yuji; Murakami, Shuji; Kato, Terufumi] Kanagawa Canc Ctr, Dept Thorac Oncol, Yokohama, Kanagawa, Japan	Kanagawa Prefectural Cancer Center	Murakami, S (corresponding author), Kanagawa Canc Ctr, Dept Thorac Oncol, Yokohama, Kanagawa, Japan.	murakamis@kcch.jp	Murakami, Shuji/AFN-8899-2022	Murakami, Shuji/0000-0001-5104-5493; SHIBATA, YUJI/0000-0002-3193-4207					92	17	19	0	15	TAYLOR & FRANCIS LTD	ABINGDON	2-4 PARK SQUARE, MILTON PARK, ABINGDON OR14 4RN, OXON, ENGLAND	1474-0338	1744-764X		EXPERT OPIN DRUG SAF	Expert Opin. Drug Saf.	MAY 4	2021	20	5
J	Suresh, K; Voong, KR; Shankar, B; Forde, PM; Ettinger, DS; Marrone, KA; Kelly, RJ; Hann, CL; Levy, B; Feliciano, JL; Brahmer, JR; Feller-Kopman, D; Lerner, AD; Lee, H; Yarmus, L; D'Alessio, F; Hales, RK; Lin, CT; Psoter, KJ; Danoff, SK; Naidoo, J				Suresh, Karthik; Khinh Ranh Voong; Shankar, Bairavi; Forde, Patrick M.; Ettinger, David S.; Marrone, Kristen A.; Kelly, Ronan J.; Hann, Christine L.; Levy, Benjamin; Feliciano, Josephine L.; Brahmer, Julie R.; Feller-Kopman, David; Lerner, Andrew D.; Lee, Hans; Yarmus, Lonny; D'Alessio, Franco; Hales, Russell K.; Lin, Cheng Ting; Psoter, Kevin J.; Danoff, Sonye K.; Naidoo, Jarushka			Pneumonitis in Non-Small Cell Lung Cancer Patients Receiving Immune Checkpoint Immunotherapy: Incidence and Risk Factors	JOURNAL OF THORACIC ONCOLOGY			English	Article						NSCLC; Immunotherapy; Checkpoint inhibitors; Immune-related adverse events; Checkpoint inhibitor pneumonitis	ADVERSE EVENTS; INHIBITORS; NIVOLUMAB; PEMBROLIZUMAB; DOCETAXEL	Checkpoint inhibitor pneumonitis (CIP) is an immune-related adverse event that can occur after initiation of anti-programmed death 1/programmed death ligand 1 immune checkpoint inhibitor (ICI) therapy for the treatment of multiple malignancies, including NSCLC. However, the incidence of CIP has not been previously examined in a population that included both trial-enrolled and non-trial-enrolled p…	[Suresh, Karthik; Feller-Kopman, David; Lerner, Andrew D.; Lee, Hans; Yarmus, Lonny; D'Alessio, Franco; Danoff, Sonye K.] Johns Hopkins Univ, Sch Med, Div Pulm Crit Care Med, Baltimore, MD USA; [Khinh Ranh Voong; Hales, Russell K.] Johns Hopkins Univ, Sch Med, Dept Radiat Oncol, Baltimore, MD USA; [Shankar, Bairavi; Forde, Patrick M.; Ettinger, David S.; Marrone, Kristen A.; Kelly, Ronan J.; Hann…	Johns Hopkins University; Johns Hopkins University; Johns Hopkins University; Johns Hopkins University; Johns Hopkins University; Johns Hopkins University	Suresh, K (corresponding author), Johns Hopkins Asthma & Allergy Bldg, Baltimore, MD 21224 USA.	ksuresh2@jhmi.edu	Feller-Kopman, David/ITU-9691-2023; Naidoo, Jarushka/OXR-2932-2025; Suresh, Karthik/P-6307-2019; Forde, Patrick/AAX-2936-2021	Feller-Kopman, David/0000-0002-9008-3617; Naidoo, Jarushka/0000-0002-3470-8686; Suresh, Karthik/0000-0003-2920-0949; Lin, Cheng Ting/0000-0003-0275-8037; Forde, Patrick/0000-0001-6925-6344; Danoff, Sonye K/0000-0001-9172-8977	National Heart, Lung and Blood Institute [K08HL132055]; National Heart Lung and Blood Institute [K08HL132055] Funding Source: NIH RePORTER	National Heart, Lung and Blood Institute(United States Department of Health & Human ServicesNational Institutes of Health (NIH) - USANIH National Heart Lung & Blood Institute (NHLBI)); National Heart Lung and Blood Institute(United States Department of Health & Human ServicesNational Institutes of Health (NIH) - USANIH National Heart Lung & Blood Institute (NHLBI))	Support for this study was provided by the National Heart, Lung and Blood Institute Grant K08HL132055 (KS).		19	358	414	3	38	ELSEVIER SCIENCE INC	NEW YORK	STE 800, 230 PARK AVE, NEW YORK, NY 10169 USA	1556-0864	1556-1380		J THORAC ONCOL	J. Thorac. Oncol.	DEC	2018	13	12
J	Karayama, M; Inui, N; Inoue, Y; Yasui, H; Hozumi, H; Suzuki, Y; Furuhashi, K; Fujisawa, T; Enomoto, N; Asada, K; Nishimoto, K; Fujii, M; Matsui, T; Matsuura, S; Hashimoto, D; Toyoshima, M; Ikeda, M; Matsuda, H; Inami, N; Kaida, Y; Funayama, S; Ichikawa, S; Goshima, S; Suda, T				Karayama, Masato; Inui, Naoki; Inoue, Yusuke; Yasui, Hideki; Hozumi, Hironao; Suzuki, Yuzo; Furuhashi, Kazuki; Fujisawa, Tomoyuki; Enomoto, Noriyuki; Asada, Kazuhiro; Nishimoto, Koji; Fujii, Masato; Matsui, Takashi; Matsuura, Shun; Hashimoto, Dai; Toyoshima, Mikio; Ikeda, Masaki; Matsuda, Hiroyuki; Inami, Nao; Kaida, Yusuke; Funayama, Satoshi; Ichikawa, Shintaro; Goshima, Satoshi; Suda, Takafumi			Risk factors for relapse of immune-related pneumonitis after 6-week oral prednisolone therapy: a follow-up analysis of a phase II study	BMC PULMONARY MEDICINE			English	Article						Anti-programmed death-1 therapy; Anti-cytotoxic T-lymphocyte-associated protein-4 therapy; Drug-induced pulmonary disease; Interstitial lung disease; Interstitial pneumonia; Lung injury	INHIBITOR-RELATED PNEUMONITIS; CHECKPOINT	BackgroundImmune-related pneumonitis (irP) is one of the most important immune-related adverse events caused by immune checkpoint inhibitors (ICIs). After corticosteroid therapy irP frequently relapses, which can interfere with cancer therapy. However, risk factors for irP relapse are unknown.MethodsThis study was a follow-up analysis of a phase II study that evaluated 56 patients with grade >= 2…	[Karayama, Masato; Inui, Naoki] Hamamatsu Univ, Dept Chemotherapy, Sch Med, 1-20-1 Handayama, Hamamatsu, Shizuoka 4313192, Japan; [Karayama, Masato; Inoue, Yusuke; Yasui, Hideki; Hozumi, Hironao; Suzuki, Yuzo; Furuhashi, Kazuki; Fujisawa, Tomoyuki; Enomoto, Noriyuki; Suda, Takafumi] Hamamatsu Univ, Dept Internal Med, Div 2, Sch Med, 1-20-1 Handayama, Hamamatsu 4313192, Japan; [Inui, Naoki] Hamama…	Hamamatsu University School of Medicine; Hamamatsu University School of Medicine; Hamamatsu University School of Medicine; Shizuoka General Hospital; Hamamatsu University School of Medicine	Karayama, M (corresponding author), Hamamatsu Univ, Dept Chemotherapy, Sch Med, 1-20-1 Handayama, Hamamatsu, Shizuoka 4313192, Japan.;Karayama, M (corresponding author), Hamamatsu Univ, Dept Internal Med, Div 2, Sch Med, 1-20-1 Handayama, Hamamatsu 4313192, Japan.	karayama@hama-med.ac.jp	Matsuura, Shun/AAW-5353-2021; Funayama, Satoshi/AFD-5625-2022; Karayama, Masato/AAR-8423-2020						28	3	3	1	1	BMC	LONDON	CAMPUS, 4 CRINAN ST, LONDON N1 9XW, ENGLAND	1471-2466			BMC PULM MED	BMC Pulm. Med.	OCT 8	2024	24	1
J	Casal, A; Leiro, V; Villar, L; Casal-Guisande, M; Pou, C; Mosteiro, M; Botana, M; Lourido, T; Castro, M; Torres-Durán, M; Fernández-Villar, A				Casal, Ana; Leiro, Virginia; Villar, Laura; Casal-Guisande, Manuel; Pou, Cristina; Mosteiro, Mar; Botana, Maribel; Lourido, Tamara; Castro, Maria; Torres-Duran, Maria; Fernandez-Villar, Alberto			Pneumonitis induced by immune checkpoint inhibitors: a systematic review	EXPERT REVIEW OF RESPIRATORY MEDICINE			English	Review						Pneumonia; interstitial lung disease; immune checkpoint inhibitors; pneumonitis; immunotherapy	CELL LUNG-CANCER; RISK-FACTORS; THERAPY; PEMBROLIZUMAB; CHEMOTHERAPY; DOCETAXEL; METAANALYSIS; MULTICENTER; NIVOLUMAB	IntroductionPulmonary toxicity induced by immune checkpoint inhibitors (ICIs) has a variable incidence and a high index of suspicion is necessary in order to enable a timely approach. There are few studies on the actual epidemiology and specific outcomes of pulmonary toxicity associated with this treatment. The aim of this study is to assess the frequency, characteristics and outcomes of lung inj…	[Casal, Ana; Leiro, Virginia; Villar, Laura; Pou, Cristina; Mosteiro, Mar; Botana, Maribel; Lourido, Tamara; Castro, Maria; Torres-Duran, Maria; Fernandez-Villar, Alberto] Hosp Univ Alvaro Cunqueiro, Pulm Dept, Vigo, Spain; [Casal, Ana; Leiro, Virginia; Villar, Laura; Casal-Guisande, Manuel; Pou, Cristina; Mosteiro, Mar; Botana, Maribel; Torres-Duran, Maria; Fernandez-Villar, Alberto] UVIGO, SERG…	Universidade de Vigo; CIBER - Centro de Investigacion Biomedica en Red; CIBERES; Universidade de Vigo	Casal, A (corresponding author), UVIGO, Hosp Univ Alvaro Cunqueiro, Galicia Sur Hlth Res Inst IIS Galicia Sur, NeumoVigo Ii Res Grp,Pulm Dept,SERGAS, Estr Clara Campoamor 341, Vigo 36212, Pontevedra, Spain.	ana.casal.mourino@sergas.es	Casal Guisande, Manuel/AAW-8297-2020; Fernandez, Virginia/B-9679-2018	Casal Guisande, Manuel/0000-0003-1494-8145; FERNANDEZ-VILLAR, J ALBERTO/0000-0001-7407-5249; Villar Aguilar, Laura/0000-0002-2833-0824					27	1	1	2	2	TAYLOR & FRANCIS LTD	ABINGDON	2-4 PARK SQUARE, MILTON PARK, ABINGDON OR14 4RN, OXON, ENGLAND	1747-6348	1747-6356		EXPERT REV RESP MED	Expert Rev. Respir. Med.	JAN 2	2026	20	1
J	Gao, WT; Liu, QQ; Zhou, Y; Yang, M; Yu, Y				Gao, Weitong; Liu, Qianqian; Zhou, Yang; Yang, Min; Yu, Yan			The Predictive Model Construction for Immune-Related Adverse Events in Non-Small Cell Lung Cancer Patients Receiving Immunotherapy	TECHNOLOGY IN CANCER RESEARCH & TREATMENT			English	Article						non-small cell lung cancer; immune-related adverse events; predictive model; immunotherapy	CHECKPOINT-INHIBITORS; CHEMOTHERAPY; NIVOLUMAB; BURDEN	IntroductionIt is possible to predict immune-related adverse events (irAEs) in the treatment of immune checkpoint inhibitors (ICIs) based on clinical and hematological parameters. Nevertheless, the specific parameters which can predict irAEs are still in the exploration. The purpose of this retrospective study was to develop a predictive model for irAEs in non-small cell lung cancer (NSCLC) patie…	[Gao, Weitong; Zhou, Yang; Yang, Min; Yu, Yan] Harbin Med Univ, Canc Hosp, Dept Med Oncol, Harbin, Peoples R China; [Liu, Qianqian] First Peoples Hosp Huizhou, Dept Oncol, Huizhou, Guangdong, Peoples R China; [Yu, Yan] Harbin Med Univ, Canc Hosp, Dept Med Oncol, Harbin 150081, Peoples R China	Harbin Medical University; Harbin Medical University	Yu, Y (corresponding author), Harbin Med Univ, Canc Hosp, Dept Med Oncol, Harbin 150081, Peoples R China.	gpyuyan@126.com	Liu, Qianqian/AAP-5785-2020						50	12	12	1	8	SAGE PUBLICATIONS INC	THOUSAND OAKS	2455 TELLER RD, THOUSAND OAKS, CA 91320 USA	1533-0346	1533-0338		TECHNOL CANCER RES T	Technol. Cancer Res. Treat.		2023	22
J	Hong, BH; Chen, R; Zheng, CY; Liu, MB; Yang, J				Hong, Baohui; Chen, Rong; Zheng, Caiyun; Liu, Maobai; Yang, Jing			Development and validation of a nomogram for predicting immune-related pneumonitis after sintilimab treatment	CANCER MEDICINE			English	Article						immune checkpoint inhibitor; immune-related adverse events; pneumonitis; risk factors; sintilimab	INHIBITOR-RELATED PNEUMONITIS; PROTON PUMP INHIBITORS; RISK-FACTORS; 1ST-LINE TREATMENT; DOUBLE-BLIND; PLATINUM; PHASE-3; NSCLC; ALTER	Background: Immune-related pneumonitis is a rare and potentially fatal adverse event associated with sintilimab. We aimed to develop and validate a nomogram for predicting the risk of immune-related pneumonitis in patients treated with sintilimab.Methods: The least absolute shrinkage and selection operator (LASSO) regression was used to determine risk factors. Multivariable logistic regression wa…	[Hong, Baohui] Second Hosp Sanming City, Dept Pharm, Sanming, Peoples R China; [Hong, Baohui; Liu, Maobai; Yang, Jing] Fujian Med Univ, Union Hosp, Dept Pharm, 29 Xinquan Rd, Fuzhou 350001, Peoples R China; [Hong, Baohui; Zheng, Caiyun; Liu, Maobai; Yang, Jing] Fujian Med Univ, Sch Pharm, Fuzhou, Peoples R China; [Chen, Rong] Second Hosp Sanming City, Dept Anesthesiol, Sanming, Peoples R China; […	Fujian Medical University; Fujian Medical University; Fujian Medical University	Yang, J (corresponding author), Fujian Med Univ, Union Hosp, Dept Pharm, 29 Xinquan Rd, Fuzhou 350001, Peoples R China.	jiangyang@fjmu.edu.cn			the Startup Fund for Scientific Research, Fujian Medical University	the Startup Fund for Scientific Research, Fujian Medical University	the Industry-University Cooperation Fund of Fujian Province, Grant/Award Number: 2023Y41010075; the Startup Fund for Scientific Research, Fujian Medical University, Grant/Award Number: 2020QH1346r No Statement Available		32	2	2	0	7	WILEY	HOBOKEN	111 RIVER ST, HOBOKEN 07030-5774, NJ USA	2045-7634			CANCER MED-US	Cancer Med.	FEB	2024	13	3
J	Zhang, L; Wang, Y				Zhang, Li; Wang, Yao			Risk factors and prognostic relationship between EGFR gene mutation and immunotherapy-related endocrine adverse events in lung cancer	MATERIALS EXPRESS			English	Article						Lung Cancer; Immune-Related Adverse Events; Endocrine; Factor Analysis; Correlation	MANAGEMENT; MIR-885-5P; TOXICITY	Background Immune checkpoint inhibitors (ICIs) can cause serious immune-related adverse events (irAEs). This study aimed to identify risk factors for all types of irAEs induced by ICIs in patients with non-small-cell lung cancer (NSCLC), by systematic review and meta-analyses.Methods A systematic search was performed in Pubmed, Embase and Web of Science by two independent reviewers. Studies were …	[Zhang, Li] Southeast Univ, Zhongda Hosp, Dept Resp, Nanjing 210000, Jiangsu, Peoples R China; [Wang, Yao] Southeast Univ, Zhongda Hosp, Dept Endocrine, Nanjing 210000, Jiangsu, Peoples R China	Southeast University - China; Southeast University - China	Wang, Y (corresponding author), Southeast Univ, Zhongda Hosp, Dept Endocrine, Nanjing 210000, Jiangsu, Peoples R China.		Zhang, Li/PCR-7892-2025						25	1	1	0	3	AMER SCIENTIFIC PUBLISHERS	VALENCIA	26650 THE OLD RD, STE 208, VALENCIA, CA 91381-0751 USA	2158-5849	2158-5857		MATER EXPRESS	Mater. Express	NOV	2023	13	11
J	Ichimura, T; Hinata, M; Ichikura, D; Suzuki, S				Ichimura, Takenori; Hinata, Miwa; Ichikura, Daisuke; Suzuki, Shinya			Safety of immune checkpoint inhibitors in non-small-cell lung cancer patients with idiopathic interstitial pneumonia: a matched case-control study	CANCER CHEMOTHERAPY AND PHARMACOLOGY			English	Article						Interstitial pneumonia; Immune checkpoint inhibitor; Non-small-cell lung cancer; A case-control study	ATEZOLIZUMAB; DOCETAXEL; NIVOLUMAB	Purpose The immune checkpoint inhibitor nivolumab is commonly used for non-small-cell lung cancer treatment. Immune checkpoint inhibitors cause immune-related adverse events, including interstitial pneumonia. However, there are no studies on the risk factors for interstitial pneumonia exacerbation after immune checkpoint inhibitor administration in patients with a history of different types of in…	[Ichimura, Takenori; Hinata, Miwa; Ichikura, Daisuke; Suzuki, Shinya] Showa Univ, Sch Pharm, Dept Hosp Pharmaceut, Shinagawa Ku, 1-5-8 Hatanodai, Tokyo 1428555, Japan; [Ichimura, Takenori; Hinata, Miwa; Ichikura, Daisuke] Showa Univ, Northern Yokohama Hosp, Dept Pharm Serv, Yokohama, Kanagawa, Japan	Showa Medical University; Showa Medical University	Ichimura, T (corresponding author), Showa Univ, Sch Pharm, Dept Hosp Pharmaceut, Shinagawa Ku, 1-5-8 Hatanodai, Tokyo 1428555, Japan.;Ichimura, T (corresponding author), Showa Univ, Northern Yokohama Hosp, Dept Pharm Serv, Yokohama, Kanagawa, Japan.	ichimura@cmed.showa-u.ac.jp	Ichimura, Takenori/HJP-6357-2023	Ichimura, Takenori/0000-0002-4731-6032; Suzuki, Shinya/0009-0006-5032-171X					23	7	7	1	3	SPRINGER	NEW YORK	ONE NEW YORK PLAZA, SUITE 4600, NEW YORK, NY, UNITED STATES	0344-5704	1432-0843		CANCER CHEMOTH PHARM	Cancer Chemother. Pharmacol.	JAN	2022	89	1
J	Ikeda, S; Kato, T; Kenmotsu, H; Sekine, A; Baba, T; Ogura, T				Ikeda, Satoshi; Kato, Terufumi; Kenmotsu, Hirotsugu; Sekine, Akimasa; Baba, Tomohisa; Ogura, Takashi			Current Treatment Strategies for Non-Small-Cell Lung Cancer with Comorbid Interstitial Pneumonia	CANCERS			English	Review						non-small-cell lung cancer; interstitial pneumonia; idiopathic pulmonary fibrosis; acute exacerbation; pneumonitis; cytotoxic drug; immune checkpoint inhibitor; surgery; perioperative treatment; radiation therapy	IDIOPATHIC PULMONARY-FIBROSIS; IMMUNE CHECKPOINT BLOCKADE; ACUTE EXACERBATION; JAPANESE PATIENTS; RISK-FACTORS; DISEASE; CHEMOTHERAPY; CARBOPLATIN; PIRFENIDONE; RESECTION	Of patients with advanced non-small-cell lung cancer (NSCLC), 5-10% have interstitial pneumonia (IP) at the time of diagnosis. To avoid fatal acute exacerbations of pre-existing IP, appropriate patient selection and low-risk treatment choices are warranted. Risk factors for acute exacerbation of pre-existing IP with cytotoxic drugs include honeycomb lungs on computed tomography (CT) and low force…	[Ikeda, Satoshi; Sekine, Akimasa; Baba, Tomohisa; Ogura, Takashi] Kanagawa Cardiovasc & Resp Ctr, Dept Resp Med, Kanazawa Ku, 6-16-1 Tomioka Higashi, Yokohama, Kanagawa 2360051, Japan; [Kato, Terufumi] Kanagawa Canc Ctr, Dept Thorac Oncol, Asahi Ku, 2-3-2 Nakao, Yokohama, Kanagawa 2418515, Japan; [Kenmotsu, Hirotsugu] Shizuoka Canc Ctr, Div Thorac Oncol, 1007 Shimonagakubo, Nagaizumi, Shizuoka 41…	Kanagawa Cardiovascular & Respiratory Center; Kanagawa Prefectural Cancer Center; Shizuoka Cancer Center	Ikeda, S (corresponding author), Kanagawa Cardiovasc & Resp Ctr, Dept Resp Med, Kanazawa Ku, 6-16-1 Tomioka Higashi, Yokohama, Kanagawa 2360051, Japan.	ikeda@kanagawa-junko.jp; katote@kcch.jp; h.kenmotsu@scchr.jp; sekine@kanagawa-junko.jp; baba@kanagawa-junko.jp; ogura@kanagawa-junko.jp	Ikeda, Satoshi/P-3144-2015	Ikeda, Satoshi/0000-0001-5203-7911; Kenmotsu, Hirotsugu/0000-0003-0590-9259					56	19	19	2	8	MDPI	BASEL	ST ALBAN-ANLAGE 66, CH-4052 BASEL, SWITZERLAND		2072-6694		CANCERS	Cancers	AUG	2021	13	16
J	Wang, K; Yang, FC; Feng, CX; Xu, FH; Li, L; Duan, JH; Yuan, SH				Wang, Kang; Yang, Fengchang; Feng, Changxing; Xu, Fuhao; Li, Li; Duan, Jinghao; Yuan, Shuanghu			Dose-Volume Constraints Parameters for Lung Tissue in Thoracic Radiotherapy Following Immune Checkpoint Inhibitor Treatment	JOURNAL OF INFLAMMATION RESEARCH			English	Article						radiation therapy; immunotherapy; non-small-cell lung cancer; radiation pneumonitis; risk factors	BODY RADIATION-THERAPY; RISK-FACTORS; CONCURRENT CHEMORADIOTHERAPY; PALLIATIVE RADIOTHERAPY; DOSIMETRIC FACTORS; CANCER PATIENTS; PNEUMONITIS; SURVIVAL; IRRADIATION; TOXICITY	Purpose: This study aims to identify risk factors associated with symptomatic radiation pneumonitis (RP, Grade >= 2) following immunotherapy preceding thoracic radiotherapy (ICI-TRT) and establish safe dose constraints. Patients and Methods: This retrospective study enrolled patients diagnosed with non-small-cell lung cancer (NSCLC) who underwent thoracic radiotherapy (TRT) following immune check…	[Wang, Kang; Yang, Fengchang; Feng, Changxing; Xu, Fuhao; Li, Li; Duan, Jinghao; Yuan, Shuanghu] Shandong First Med Univ & Shandong Acad Med Sci, Shandong Canc Hosp & Inst, Dept Radiat Oncol, 440 Jiyan Rd, Jinan 250117, Shandong, Peoples R China; [Yuan, Shuanghu] Univ Sci & Technol China, Affiliated Hosp 1, Dept Radiat Oncol, USTC,Div Life Sci & Med, Hefei, Anhui, Peoples R China	Shandong First Medical University & Shandong Academy of Medical Sciences; Chinese Academy of Sciences; University of Science & Technology of China, CAS	Yuan, SH (corresponding author), Shandong First Med Univ & Shandong Acad Med Sci, Shandong Canc Hosp & Inst, Dept Radiat Oncol, 440 Jiyan Rd, Jinan 250117, Shandong, Peoples R China.	yuanshuanghu@sina.com			National Natural Science Foundation of China [NSFC82073345]; Natural Science Innovation and Development Joint Foundation of Shandong Province [ZR202209010002]; Jinan Clinical Medicine Science and Technology Innovation Plan [202019060]; Taishan Scholars Program	National Natural Science Foundation of China(National Natural Science Foundation of China (NSFC)); Natural Science Innovation and Development Joint Foundation of Shandong Province; Jinan Clinical Medicine Science and Technology Innovation Plan; Taishan Scholars Program	This work was supported by the National Natural Science Foundation of China (NSFC82073345) , Natural Science Innovation and Development Joint Foundation of Shandong Province (ZR202209010002) , Jinan Clinical Medicine Science and Technology Innovation Plan (202019060) , and Taishan Scholars Program to Shuanghu Yuan.		42	2	2	0	4	DOVE MEDICAL PRESS LTD	ALBANY	PO BOX 300-008, ALBANY, AUCKLAND 0752, NEW ZEALAND		1178-7031		J INFLAMM RES	J. Inflamm. Res.		2024	17
J	Li, YL; Jia, XH; Zhang, YJ; Du, YH; Chang, YZ; Shen, Y; Mao, ZY; Liu, MJ; Sun, H; Guo, H				Li, Yanlin; Jia, Xiaohui; Zhang, Yajuan; Du, Yonghao; Chang, Yuzhu; Shen, Yuan; Mao, Ziyang; Liu, Mengjie; Sun, Hong; Guo, Hui			Risk factors and immunomodulators use in steroid-refractory checkpoint inhibitor pneumonitis	JOURNAL FOR IMMUNOTHERAPY OF CANCER			English	Article						Immune Checkpoint Inhibitors; Immunotherapy; Blood Cell Count		BackgroundCheckpoint inhibitor pneumonitis (CIP) that does not respond to corticosteroids is termed steroid-refractory CIP. We aimed to find risk factors of steroid-refractory CIP and evaluate the management strategies of immunomodulators (IMs).MethodsPatients with CIP were identified between August 2019 and August 2022 retrospectively. Clinical characteristics, peripheral blood biomarkers, and r…	[Li, Yanlin; Jia, Xiaohui; Zhang, Yajuan; Mao, Ziyang; Liu, Mengjie; Sun, Hong; Guo, Hui] Xi An Jiao Tong Univ, Affiliated Hosp 1, Dept Med Oncol, Xian, Shaanxi, Peoples R China; [Du, Yonghao] Xi An Jiao Tong Univ, Dept Radiol, Affiliated Hosp 1, Xian, Shaanxi, Peoples R China; [Chang, Yuzhu] Xi An Jiao Tong Univ, Dept Neonatol, Affiliated Hosp 1, Xian, Shaanxi, Peoples R China; [Shen, Yuan] Xi A…	Xi'an Jiaotong University; Xi'an Jiaotong University; Xi'an Jiaotong University; Xi'an Jiaotong University; Xi'an Jiaotong University; Xi'an Jiaotong University; Xi'an Jiaotong University	Sun, H; Guo, H (corresponding author), Xi An Jiao Tong Univ, Affiliated Hosp 1, Dept Med Oncol, Xian, Shaanxi, Peoples R China.;Guo, H (corresponding author), Xi An Jiao Tong Univ, Key Lab Environm & Genes Related Dis, Xian, Peoples R China.;Guo, H (corresponding author), Xi An Jiao Tong Univ, Dept Bioinspired Engn, Xian, Peoples R China.;Guo, H (corresponding author), Xi An Jiao Tong Univ, Biome…	sunhong2023@xjtu.edu.com; guohui@xjtufh.edu.cn	liu, mengjie/KDN-1890-2024; Jia, Xiaohui/GWV-1174-2022; 郭, 卉/JGD-4929-2023; Zhang, Yajuan/ABD-7639-2022						28	8	12	3	25	BMJ PUBLISHING GROUP	LONDON	BRITISH MED ASSOC HOUSE, TAVISTOCK SQUARE, LONDON WC1H 9JR, ENGLAND		2051-1426		J IMMUNOTHER CANCER	J. Immunother. Cancer	JUN	2023	11	6
J	Kim, S; Lim, JU				Kim, Seohyun; Lim, Jeong Uk			Immune checkpoint inhibitor-related interstitial lung disease in patients with advanced non-small cell lung cancer: systemic review of characteristics, incidence, risk factors, and management	JOURNAL OF THORACIC DISEASE			English	Review						Immune checkpoint inhibitor-related interstitial lung disease (ICI-related ILD); non-small cell lung cancer (NSCLC); immune related adverse events; interstitial lung disease (ILD)	PROGRESSION-FREE; ADVERSE EVENTS; DEATH 1; PNEUMONITIS; NIVOLUMAB; PEMBROLIZUMAB; MULTICENTER; CONCURRENT; DOCETAXEL; TOXICITY	Background: Immune checkpoint inhibitors (ICIs) are widely used in cancers with or without other treatments. Immune-related adverse events (irAEs) have been reported as side effects of ICIs and involve various organs. Pneumonitis, which is also called ICI-related interstitial lung disease (ILD), is one of the life threatening adverse events. In this report, we reviewed the safety of ICIs and risk…	[Kim, Seohyun; Lim, Jeong Uk] Catholic Univ Korea, Yeouido St Marys Hosp, Div Pulm Allergy & Crit Care Med, Dept Internal Med,Coll Med, Seoul, South Korea	Catholic University of Korea	Lim, JU (corresponding author), Catholic Univ Korea, Yeouido St Marys Hosp, Sch Med, Div Pulmonol & Crit Care Med,Dept Internal Med, 62 Yeouido Dong, Seoul 150713, South Korea.	cracovian@catholic.ac.kr	Lim, Jeong Uk/AAI-7281-2020	Lim, Jeong Uk/0000-0001-8364-2380; Kim, Seohyun/0000-0002-3248-7429					68	30	31	0	21	AME PUBLISHING COMPANY	SHATIN	FLAT-RM C 16F, KINGS WING PLAZA 1, NO 3 KWAN ST, SHATIN, HONG KONG 00000, PEOPLES R CHINA	2072-1439	2077-6624		J THORAC DIS	J. Thorac. Dis.	MAY	2022	14	5
J	Zeng, Z; Qu, JJ; Yao, YK; Xu, F; Lu, S; Zhang, P; Yao, YA; Li, N; Zhou, JY; Wang, YH				Zeng, Zhu; Qu, Jingjing; Yao, Yake; Xu, Fei; Lu, Shan; Zhang, Pei; Yao, Yinan; Li, Ning; Zhou, Jianying; Wang, Yuehong			Clinical outcomes and risk factor of immune checkpoint inhibitors-related pneumonitis in non-small cell lung cancer patients with chronic obstructive pulmonary disease	BMC PULMONARY MEDICINE			English	Article						Checkpoint inhibitors related pneumonitis; Chronic obstructive pulmonary disease; Immune-related adverse events; Immune checkpoint inhibitors; Lung cancer	PEMBROLIZUMAB; GUIDELINES; EMPHYSEMA; DIAGNOSIS; EFFICACY; FIBROSIS; ASTHMA; CT	Objectives: Chronic obstructive pulmonary disease (COPD) is the most common co-morbidity associated with non-small cell lung cancer (NSCLC) patients. Immune checkpoint inhibitors related pneumonitis (CIP) is a common immune-related adverse event that can be life-threatening. The study aims to evaluate the association of COPD with the incidence and outcome of CIP in NSCLC patients receiving immune…	[Zeng, Zhu; Qu, Jingjing; Yao, Yake; Xu, Fei; Lu, Shan; Zhang, Pei; Yao, Yinan; Zhou, Jianying; Wang, Yuehong] Zhejiang Univ, Affiliated Hosp 1, Thorac Dis Ctr, Dept Resp Dis,Sch Med, Hangzhou, Zhejiang, Peoples R China; [Li, Ning] Zhejiang Univ, Affiliated Hosp 1, Dept Med Oncol, Sch Med, Hangzhou, Peoples R China; [Zhou, Jianying; Wang, Yuehong] Zhejiang Univ, Affiliated Hosp 1, Sch Med, Dept R…	Zhejiang University; Zhejiang University; Zhejiang University	Zhou, JY; Wang, YH (corresponding author), Zhejiang Univ, Affiliated Hosp 1, Thorac Dis Ctr, Dept Resp Dis,Sch Med, Hangzhou, Zhejiang, Peoples R China.;Zhou, JY; Wang, YH (corresponding author), Zhejiang Univ, Affiliated Hosp 1, Sch Med, Dept Resp Med, Qingchun Rd 79, Hangzhou, Peoples R China.	zjyhz@zju.edu.cn; yuehongw@zju.edu.cn			National Natural Science Foundation of China [82002411]; Natural Science Foundation of Zhejiang Province [LQ19H160042, LZ22H160011]	National Natural Science Foundation of China(National Natural Science Foundation of China (NSFC)); Natural Science Foundation of Zhejiang Province(Natural Science Foundation of Zhejiang Province)	This research was supported by National Natural Science Foundation of China under Grant Number 82002411; Natural Science Foundation of Zhejiang Province under Grant Number LQ19H160042; the key projects of Natural Science Foundation of Zhejiang Province under Grant Number LZ22H160011.		41	26	28	0	4	BMC	LONDON	CAMPUS, 4 CRINAN ST, LONDON N1 9XW, ENGLAND	1471-2466			BMC PULM MED	BMC Pulm. Med.	DEC 1	2022	22	1
J	Henricks, J; Haddad, T; Ahmed, O; Schoenhals, J; Kumar, P; Wilson, R; Ma, JN; Wang, JG; Wert, M; Esguerra, V; Bentley, I; Johnson, K; Stover, D; Jhawar, SR; Gatti-Mays, M; Ho, K				Henricks, Jonathan; Haddad, Tyler; Ahmed, Omair; Schoenhals, Jonathan; Kumar, Pavnesh; Wilson, Ryan; Ma, Jianing; Wang, Jing Gennie; Wert, Michael; Esguerra, Vincent; Bentley, Ian; Johnson, Kai; Stover, Daniel; Jhawar, Sachin R.; Gatti-Mays, Margaret; Ho, Kevin			Evaluating risk factors for Trastuzumab-Deruxtecan Pneumonitis in patients with metastatic breast cancer	BREAST CANCER RESEARCH			English	Article						Trastuzumab-Deruxtecan; Pneumonitis; Breast cancer		BackgroundTrastuzumab deruxtecan (T-DXd) is FDA-approved for treatment of patients with HER2 positive and HER2-low metastatic breast cancer. Currently, there is limited understanding of pre-treatment risk factors for pneumonitis associated with T-DXd.MethodsConsecutive breast cancer patients who received at least one dose of T-DXd at a single academic cancer study between January 1, 2019, and Feb…	[Henricks, Jonathan; Ahmed, Omair] Ohio State Univ, Dept Internal Med, Columbus, OH USA; [Haddad, Tyler; Wang, Jing Gennie; Wert, Michael; Esguerra, Vincent; Bentley, Ian; Ho, Kevin] Ohio State Univ, Dept Pulm Crit Care & Sleep Med, Columbus, OH 43210 USA; [Schoenhals, Jonathan; Kumar, Pavnesh; Jhawar, Sachin R.] Ohio State Univ, Dept Radiat Oncol, Columbus, OH USA; [Wilson, Ryan] Ohio State Univ…	University System of Ohio; Ohio State University; University System of Ohio; Ohio State University; University System of Ohio; Ohio State University; University System of Ohio; Ohio State University; University System of Ohio; Ohio State University; University System of Ohio; Ohio State University; University System of Ohio; Ohio State University	Ho, K (corresponding author), Ohio State Univ, Dept Pulm Crit Care & Sleep Med, Columbus, OH 43210 USA.;Ho, K (corresponding author), Ohio State Univ, Wexner Med Ctr, Div Pulm Crit Care & Sleep Med, 241 W 11th Ave,Suite 5000, Columbus, OH 43201 USA.	kevin.ho@osumc.edu	Jhawar, Sachin/M-1587-2017; Kumar, Pavnesh/PNF-8656-2026	, Kevin/0000-0002-9803-4465;					17	1	1	0	3	BMC	LONDON	CAMPUS, 4 CRINAN ST, LONDON N1 9XW, ENGLAND	1465-5411	1465-542X		BREAST CANCER RES	Breast Cancer Res.	FEB 3	2025	27	1
J	Sugano, T; Seike, M; Saito, Y; Kashiwada, T; Terasaki, Y; Takano, N; Hisakane, K; Takahashi, S; Tanaka, T; Takeuchi, S; Miyanaga, A; Minegishi, Y; Noro, R; Kubota, K; Gemma, A				Sugano, Teppei; Seike, Masahiro; Saito, Yoshinobu; Kashiwada, Takeru; Terasaki, Yasuhiro; Takano, Natsuki; Hisakane, Kakeru; Takahashi, Satoshi; Tanaka, Toru; Takeuchi, Susumu; Miyanaga, Akihiko; Minegishi, Yuji; Noro, Rintaro; Kubota, Kaoru; Gemma, Akihiko			Immune checkpoint inhibitor-associated interstitial lung diseases correlate with better prognosis in patients with advanced non-small-cell lung cancer	THORACIC CANCER			English	Article						Immune check inhibitor; immune-related adverse events; interstitial lung disease; prognosis	ADVERSE EVENTS; NIVOLUMAB; DOCETAXEL; EFFICACY; PEMBROLIZUMAB; PNEUMONITIS	Background Interstitial lung disease (ILD) induced by immune checkpoint inhibitors (ICIs) is a potentially life-threatening adverse event. The purpose of this study was to evaluate whether the development of immune-related adverse events (irAEs), especially ILD, was associated with treatment efficacy and to research the features and risk factors of ILD in advanced non-small cell lung cancer (NSCL…	[Sugano, Teppei; Seike, Masahiro; Saito, Yoshinobu; Kashiwada, Takeru; Takano, Natsuki; Hisakane, Kakeru; Takahashi, Satoshi; Tanaka, Toru; Takeuchi, Susumu; Miyanaga, Akihiko; Minegishi, Yuji; Noro, Rintaro; Kubota, Kaoru; Gemma, Akihiko] Nippon Med Sch, Grad Sch Med, Dept Pulm Med & Oncol, Tokyo, Japan; [Terasaki, Yasuhiro] Nippon Med Sch, Grad Sch Med, Dept Analyt Human Pathol, Tokyo, Japan	Nippon Medical School; Nippon Medical School	Seike, M (corresponding author), Nippon Med Sch, Grad Sch Medicine, Dept Pulm Med & Oncol, Bunkyo Ku, 1-1-5 Sendagi, Tokyo 1138603, Japan.	tetus629@nms.ac.jp; mseike@nms.ac.jp	Takahashi, Satoshi/V-7869-2019; Hisakane, Kakeru/AAJ-8622-2021	Hisakane, Kakeru/0000-0002-9108-2050; Takeuchi, Susumu/0000-0002-0617-0962	institutional review board of Nippon Medical School (IRB) [30-11-1041]	institutional review board of Nippon Medical School (IRB)	This research did not receive any specific grant from funding agencies in the public, commercial, or not-forprofit sectors. The study was approved by the institutional review board of Nippon Medical School (IRB No. 30-11-1041).		25	45	53	1	5	WILEY	HOBOKEN	111 RIVER ST, HOBOKEN 07030-5774, NJ USA	1759-7706	1759-7714		THORAC CANCER	Thorac. Cancer	APR	2020	11	4
J	Osaki, M; Arai, T; Sumikawa, H; Takimoto, T; Takeuchi, N; Tamiya, A; Okishio, K; Inoue, Y				Osaki, Megumu; Arai, Toru; Sumikawa, Hiromitsu; Takimoto, Takayuki; Takeuchi, Naoko; Tamiya, Akihiro; Okishio, Kyoichi; Inoue, Yoshikazu			Immune Checkpoint Inhibitor-Related Pneumonitis in Lung Cancer Patients with Interstitial Lung Disease: Significance of Radiological Pleuroparenchymal Fibroelastosis	ONCOLOGY			English	Article						Immune checkpoint inhibitor; Interstitial lung abnormalities; Interstitial lung disease; Lung neoplasms; Pleuroparenchymal fibroelastosis	PULMONARY-FIBROSIS; DEATH 1; RISK; EXACERBATION	Introduction: Pleuroparenchymal fibroelastosis (PPFE) findings are associated with poor prognosis in interstitial lung disease (ILD). However, the effect of PPFE findings on the development of immune checkpoint inhibitor-related pneumonitis (ICI-pneumonitis), a life-threatening adverse event, in lung cancer patients with ILD has not been elucidated. We aimed to determine whether PPFE findings are…	[Osaki, Megumu; Takimoto, Takayuki; Takeuchi, Naoko; Tamiya, Akihiro; Okishio, Kyoichi] Natl Hosp Org Kinki Chuo Chest Med Ctr, Dept Internal Med, Sakai, Japan; [Arai, Toru; Inoue, Yoshikazu] Natl Hosp Org Kinki Chuo Chest Med Ctr, Clin Res Ctr, Sakai, Japan; [Sumikawa, Hiromitsu] Natl Hosp Org Kinki Chuo Chest Med Ctr, Dept Radiol, Sakai, Japan		Inoue, Y (corresponding author), Natl Hosp Org Kinki Chuo Chest Med Ctr, Clin Res Ctr, Sakai, Japan.	giichiyi@me.com	Inoue, Yoshikazu/ABE-9772-2020; Takimoto, Takayuki/AAR-8940-2021; Arai, Toru/NBW-7444-2025	Inoue, Yoshikazu/0000-0003-3994-874X; Osaki, Megumu/0000-0002-3230-3431;					40	5	8	0	1	KARGER	BASEL	ALLSCHWILERSTRASSE 10, CH-4009 BASEL, SWITZERLAND	0030-2414	1423-0232		ONCOLOGY-BASEL	Oncology	MAY	2023	101	5
J	Soto, F; Ebinama, U; Brasher, WP; Harding, WC; Goizueta, A; Walder, JR; Ewing, A; Shannon, VR; Faiz, SA; Altan, M; Shroff, G; Feng, L; Neelapu, S; Ahmed, S; Nastoupil, LJ; Sheshadri, A				Soto, Felipe; Ebinama, Ugochi; Brasher, William P.; Harding, William C.; Goizueta, Alberto; Walder, Jeremy R.; Ewing, Alexandra; Shannon, Vickie R.; Faiz, Saadia A.; Altan, Mehmet; Shroff, Girish; Feng, Lei; Neelapu, Sattva; Ahmed, Sairah; Nastoupil, Loretta J.; Sheshadri, Ajay			Incidence and Risk Factors for Pneumonitis Associated With Checkpoint Inhibitors in Relapsed or Refractory Lymphoma	CLINICAL LYMPHOMA MYELOMA & LEUKEMIA			English	Article							BRENTUXIMAB VEDOTIN; NIVOLUMAB; IPILIMUMAB; COMBINATION; SURVIVAL	Introduction: Immune checkpoint inhibitors (ICI) have revolutionized relapsed/refractory lymphoma treatment but can cause severe immune-related adverse events (irAEs), including pneumonitis. The incidence and risk factors for ICIpneumonitis in real-world lymphoma cohorts remain unreported. Methods: We retrospectively reviewed 302 lymphoma patients treated with PD-1 inhibitors at MD Anderson (2015…	[Soto, Felipe; Ewing, Alexandra; Shannon, Vickie R.; Faiz, Saadia A.; Sheshadri, Ajay] Univ Texas MD Anderson Canc Ctr, Dept Pulm Med, Houston, TX USA; [Ebinama, Ugochi] Univ Texas Hlth Sci Ctr, McGovern Med Sch, Dept Internal Med, Houston, TX USA; [Brasher, William P.] Baylor Coll Med, Dept Pulm Med, Houston, TX USA; [Harding, William C.; Walder, Jeremy R.] Univ Texas Hlth Sci Ctr, McGovern Med …	University of Texas System; UTMD Anderson Cancer Center; University of Texas System; University of Texas Health Science Center Houston; Baylor College of Medicine; University of Texas System; University of Texas Health Science Center Houston; State University System of Florida; University of South Florida; University of Texas System; UTMD Anderson Cancer Center; University of Texas System; UTMD A…	Sheshadri, A (corresponding author), Univ Texas MD Anderson Canc Ctr, Dept Pulm Med, Houston, TX USA.;Sheshadri, A (corresponding author), Univ Texas MD Anderson Canc Ctr, Dept Pulm Med, Unit 1462, 1515 Holcombe Blvd, Houston, TX 77030 USA.	asheshadri@mdanderson.org	; Soto, Felipe/KIK-4360-2024; Sheshadri, Ajay/AAN-7427-2020; Faiz, Saadia/J-7997-2019	Walder, Jeremy/0009-0006-6949-6157;					31	0	0	0	0	CIG MEDIA GROUP, LP	DALLAS	3500 MAPLE AVENUE, STE 750, DALLAS, TX 75219-3931 USA	2152-2650	2152-2669		CL LYMPH MYELOM LEUK	Clin. Lymphoma Myeloma Leuk.	SEP	2025	25	9
J	Dávila-Dupont, D; Motola-Kuba, D; Dorantes-Heredia, R; González-Alonso, BK; Alcántara-Velarde, T; García-Santisteban, R; Martínez-Sámano, JE; Grimaldo-Roque, HJ; Ruiz-Morales, JM				Davila-Dupont, David; Motola-Kuba, Daniel; Dorantes-Heredia, Rita; Gonzalez-Alonso, Blanca K.; Alcantara-Velarde, Thalia; Garcia-Santisteban, Rodrigo; Eduardo Martinez-Samano, Julio; Josue Grimaldo-Roque, Hiram; Manuel Ruiz-Morales, Jose			Risk of Pneumonitis with the Use of Different Immune Checkpoint Inhibitors in a Mexican Population	ONCOLOGY			English	Article						Pneumonitis; Nivolumab; Pembrolizumab; Immunotherapy	ADVANCED CANCER; DEATH 1; ANTI-PD-1	Purpose: The incidence of pneumonitis reported in previous trials in patients with advanced cancer and use of programmed cell death protein 1 (PD-1) immunotherapy inhibitors was 2.7-3.6%. However, none of these trials included Mexican populations. Methods: This was a retrospective analysis involving 87 patients with advanced cancer who received PD-1 inhibitors as part of their therapy. The primar…	[Davila-Dupont, David; Gonzalez-Alonso, Blanca K.; Eduardo Martinez-Samano, Julio; Josue Grimaldo-Roque, Hiram] Fdn Clin Med Sur, Mexico City, DF, Mexico; [Motola-Kuba, Daniel; Manuel Ruiz-Morales, Jose] Fdn Clin Med Sur, Oncol Res Unit, Mexico City, DF, Mexico; [Dorantes-Heredia, Rita] Fdn Clin Med Sur, Anat Pathol Res Unit, Mexico City, DF, Mexico; [Alcantara-Velarde, Thalia] Inst Nacl Pediat, …	Universidad Panamericana - Ciudad de Mexico	Ruiz-Morales, JM (corresponding author), Hosp Med Puente Piedra 150, Oncol Res Unit, Fdn Clin Med Sur, Mexico City 14050, DF, Mexico.	ruiz82@gmail.com	; Garcia-Santisteban, Rodrigo/AGJ-0100-2022; Ruiz, Jose/A-7817-2016	Davila Dupont, David/0000-0002-3039-5600; Ruiz, Jose/0000-0003-3512-7776					9	3	3	0	2	KARGER	BASEL	ALLSCHWILERSTRASSE 10, CH-4009 BASEL, SWITZERLAND	0030-2414	1423-0232		ONCOLOGY-BASEL	Oncology		2019	96	5
J	Huang, YQ; Soon, YY; Aminkeng, F; Tay, S; Ang, Y; Kee, ACL; Goh, BC; Wong, ASC; Soo, RA				Huang, Yiqing; Soon, Yu Yang; Aminkeng, Folefac; Tay, Sen Hee; Ang, Yvonne; Kee, Adrian C. L.; Goh, Boon Cher; Wong, Alvin S. C.; Soo, Ross A.			Risk factors for immune-related adverse events from anti-PD-1 or anti-PD-L1 treatment in an Asian cohort of nonsmall cell lung cancer patients	INTERNATIONAL JOURNAL OF CANCER			English	Article						immune checkpoint inhibitors; immune-related adverse events; nonsmall cell lung cancer	CHECKPOINT INHIBITORS; CHEMOTHERAPY; PEMBROLIZUMAB; IPILIMUMAB; NIVOLUMAB; TOXICITY; ASSOCIATION; CARBOPLATIN; COMBINATION; BLOCKADE	Immune-related adverse events (IrAEs) of immune checkpoint inhibitors (ICIs) can be serious and unpredictable. We examine the incidence rate and risk factors for IrAEs in an Asian cohort of nonsmall cell lung cancer (NSCLC) patients treated with immunotherapy. Between June 2014 and August 2020, we retrospectively analysed IrAEs in NSCLC patients treated with anti-PD-1 or anti-PD-L1 inhibitors at …	[Huang, Yiqing; Ang, Yvonne; Goh, Boon Cher; Wong, Alvin S. C.; Soo, Ross A.] Natl Univ Canc Inst, Dept Haematol Oncol, Singapore, Singapore; [Soon, Yu Yang] Natl Univ Canc Inst, Dept Radiat Oncol, Singapore, Singapore; [Aminkeng, Folefac] Natl Univ Singapore, Yong Loo Lin Sch Med, Dept Pharmacol, Singapore, Singapore; [Tay, Sen Hee] Natl Univ Singapore Hosp, Dept Med, Rheumatol Div, Singapore, S…	National University of Singapore; National University of Singapore; National University of Singapore; National University of Singapore; National University of Singapore	Huang, YQ (corresponding author), Natl Univ Canc Inst, Dept Haematol Oncol, Singapore, Singapore.	yiqing_huang@nuhs.edu.sg	AMINKENG, FOLEFAC/PHN-7718-2026; Soo, Ross/JBJ-4111-2023	Tay, Sen Hee/0000-0002-7907-5288; Aminkeng, Folefac/0000-0001-8916-9758	National Research Foundation, Singapore; National Medical Research Council (NMRC); NMRC Centre Grant Programme [NMRC/CG/M005/2017_NCIS]	National Research Foundation, Singapore(National Research Foundation, Singapore); National Medical Research Council (NMRC)(National Medical Research Council, Singapore); NMRC Centre Grant Programme(UK Research & Innovation (UKRI)Medical Research Council UK (MRC))	National Research Foundation, Singapore and National Medical Research Council (NMRC), Grant/Award Number: NMRC Centre Grant Programme (NMRC/CG/M005/2017_NCIS)		42	25	26	1	19	WILEY	HOBOKEN	111 RIVER ST, HOBOKEN 07030-5774, NJ USA	0020-7136	1097-0215		INT J CANCER	Int. J. Cancer	FEB 15	2022	150	4
J	Rong, YR; Bentley, JP; Bhattacharya, K; Yang, Y; Chang, YH; Earl, S; Ramachandran, S				Rong, Yiran; Bentley, John P.; Bhattacharya, Kaustuv; Yang, Yi; Chang, Yunhee; Earl, Sally; Ramachandran, Sujith			Incidence and risk factors of immune-related adverse events induced by immune checkpoint inhibitors among older adults with non-small cell lung cancer	CANCER MEDICINE			English	Article						immune checkpoint inhibitors; immune-related adverse events; non-small-cell lung cancer; older adults; SEER-Medicare	THYROID-DYSFUNCTION; SAFETY; NIVOLUMAB; EFFICACY; PEMBROLIZUMAB; MONOTHERAPY; TOXICITIES; OUTCOMES; YOUNGER	BackgroundImmune checkpoint inhibitor (ICI) treatment has been linked to a variety of immune-related adverse events (irAEs), which can affect any organ system. The incidence and risk factors of irAEs have not been adequately evaluated among older adults with NSCLC.MethodsA cohort study was conducted using 1999-2019 SEER-Medicare data among beneficiaries aged >= 65 years with a diagnosis of NSCLC …	[Rong, Yiran; Bentley, John P.; Bhattacharya, Kaustuv; Yang, Yi; Ramachandran, Sujith] Univ Mississippi, Dept Pharm Adm, POB 1848, University, MS 38677 USA; [Bentley, John P.; Bhattacharya, Kaustuv; Ramachandran, Sujith] Univ Mississippi, Ctr Pharmaceut Mkt & Management, University, MS 38677 USA; [Chang, Yunhee] Univ Mississippi, Dept Nutr & Hospitality Management, University, MS 38677 USA; [Earl…	University of Mississippi; University of Mississippi; University of Mississippi; University of Mississippi	Rong, YR (corresponding author), Univ Mississippi, Dept Pharm Adm, POB 1848, University, MS 38677 USA.	yrong@go.olemiss.edu	Bhattacharya, Kaustuv``/ABK-7808-2022; Rong, Yiran/KBQ-6690-2024	Bhattacharya, Kaustuv``/0000-0001-8857-1817; Bentley, John/0000-0002-9241-6833; Rong, Yiran/0000-0002-8571-3872	California Department of Public Health [103885]; Centers for Disease Control and Prevention's (CDC) National Program of Cancer Registries [1NU58DP007156]; National Cancer Institute's Surveillance, Epidemiology and End Results Program [HHSN261201800032I, HHSN261201800015I, HHSN261201800009I]; National Cancer Institute	California Department of Public Health; Centers for Disease Control and Prevention's (CDC) National Program of Cancer Registries; National Cancer Institute's Surveillance, Epidemiology and End Results Program(United States Department of Health & Human ServicesNational Institutes of Health (NIH) - USANIH National Cancer Institute (NCI)); National Cancer Institute(United States Department of Health…	This study used the linked SEER-Medicare database. The interpretation and reporting of these data are the sole responsibility of the authors. The authors acknowledge the efforts of the National Cancer Institute; Information Management Services (IMS), Inc.; and the Surveillance, Epidemiology, and End Results (SEER) Program tumor registries in the creation of the SEER-Medicare database. The collect…		55	19	21	3	15	WILEY	HOBOKEN	111 RIVER ST, HOBOKEN 07030-5774, NJ USA	2045-7634			CANCER MED-US	Cancer Med.	JAN	2024	13	1
J	Liu, XY; Hao, N; Yang, SN; Li, JY; Wang, LP				Liu, Xiaoyu; Hao, Na; Yang, Shuangning; Li, Jieyao; Wang, Liping			Predictive factors and prognosis of immune checkpoint inhibitor-related pneumonitis in non-small cell lung cancer patients	FRONTIERS IN ONCOLOGY			English	Article						lung cancer; immune checkpoint inhibitor-related pneumonitis; hemoglobin; albumin; survival	ADVERSE EVENTS; NIVOLUMAB; PEMBROLIZUMAB; RADIOTHERAPY; ASSOCIATION; SURVIVAL; ALBUMIN; ANEMIA; RATIO	ObjectiveTo investigate the influencing factors and prognosis of immune checkpoint inhibitor-related pneumonitis (CIP) in advanced non-small cell lung cancer (NSCLC) patients during or after receiving immune checkpoint inhibitors(ICIs). MethodsThe clinical and laboratory indicator data of 222 advanced NSCLC patients treated with PD-1/PD-L1 inhibitors at the First Affiliated Hospital of Zhengzhou …	[Liu, Xiaoyu; Yang, Shuangning; Li, Jieyao; Wang, Liping] Zhengzhou Univ, Dept Oncol, Affiliated Hosp 1, Zhengzhou, Peoples R China; [Hao, Na] Wannan Med Coll, Dept Oncol, Affiliated Hosp 1, Wuhu, Peoples R China	Zhengzhou University; Wannan Medical College	Wang, LP (corresponding author), Zhengzhou Univ, Dept Oncol, Affiliated Hosp 1, Zhengzhou, Peoples R China.	wlp@zzu.edu.cn							38	13	15	2	7	FRONTIERS MEDIA SA	LAUSANNE	AVENUE DU TRIBUNAL FEDERAL 34, LAUSANNE, CH-1015, SWITZERLAND	2234-943X			FRONT ONCOL	Front. Oncol.	APR 26	2023	13
J	Cai, MY; Sun, JQ; Wu, JY; Liu, Y; Huang, YY				Cai, Mengyao; Sun, Jiangqian; Wu, Jingyi; Liu, Ya; Huang, Yuanyi			Prognostic analysis and association of the systemic immune-inflammatory index with immune checkpoint inhibitor pneumonitis in patients with non-small cell lung cancer	FRONTIERS IN ONCOLOGY			English	Article						non-small-cell lung cancer; checkpoint inhibitor-associated pneumonitis; systemic immune-inflammatory index; neutrophil-to-lymphocyte ratio; severity	SEVERITY; PREDICTS	Objective: The Systemic Immune-Inflammatory Index (SII) is a comprehensive indicator reflecting immune response and disease burden. However, its significance in immune checkpoint inhibitor-related pneumonitis (CIP) in cases of non-small cell lung cancer (NSCLC) remains poorly explored. This study evaluated the association between SII and the incidence, severity, and prognostic effects of CIP in N…	[Cai, Mengyao; Sun, Jiangqian; Wu, Jingyi; Liu, Ya; Huang, Yuanyi] Yangtze Univ, Dept Radiol, Jingzhou Hosp, Jingzhou, Peoples R China	Yangtze University	Huang, YY (corresponding author), Yangtze Univ, Dept Radiol, Jingzhou Hosp, Jingzhou, Peoples R China.	yyhuangjz@163.com	Cai, Mengyao/OLR-3945-2025						40	0	0	1	1	FRONTIERS MEDIA SA	LAUSANNE	AVENUE DU TRIBUNAL FEDERAL 34, LAUSANNE, CH-1015, SWITZERLAND	2234-943X			FRONT ONCOL	Front. Oncol.	JUN 12	2025	15
J	Liu, YX; Yang, X; Wang, Y; Zhou, LY; Xue, JX				Liu, Yuanxin; Yang, Xue; Wang, Yan; Zhou, Laiyan; Xue, Jianxin			Real-world analysis of the incidence and risk factors of pneumonitis in non-small cell lung cancer patients treated with combined thoracic radiotherapy and immunotherapy	ONCOLOGIE			English	Article						real-world analysis; non-small cell lung cancer; radiation therapy; immune checkpoint inhibitors; pneumonitis	PROGRESSION-FREE; ADVERSE EVENTS; PEMBROLIZUMAB; NIVOLUMAB; SURVIVAL; INHIBITORS; DOCETAXEL; INJURY; CONCURRENT; MECHANISM	Objectives Combining radiotherapy with immune checkpoint inhibitor (ICI) treatment has emerged as an important therapeutic regimen. However, this combined treatment may increase the risk of pneumonitis. The aim of this study is to analyze the incidence and risk factors for pneumonitis in non-small cell lung cancer (NSCLC) patients receiving combined thoracic radiotherapy and ICI (RT + ICI) treatm…	[Liu, Yuanxin; Yang, Xue; Wang, Yan; Zhou, Laiyan; Xue, Jianxin] Sichuan Univ, West China Hosp, Canc Ctr, Div Thorac Tumor Multimodal Treatment, Chengdu 610041, Peoples R China; [Liu, Yuanxin; Yang, Xue; Wang, Yan; Zhou, Laiyan; Xue, Jianxin] Sichuan Univ, West China Hosp, State Key Lab Biotherapy, Chengdu, Sichuan, Peoples R China; [Xue, Jianxin] Sichuan Univ, West China Hosp, Dept Radiat Oncol,…	Sichuan University; Sichuan University; Sichuan University; Sichuan University	Xue, JX (corresponding author), Sichuan Univ, West China Hosp, Canc Ctr, Div Thorac Tumor Multimodal Treatment, Chengdu 610041, Peoples R China.;Xue, JX (corresponding author), Sichuan Univ, West China Hosp, State Key Lab Biotherapy, Chengdu, Sichuan, Peoples R China.;Xue, JX (corresponding author), Sichuan Univ, West China Hosp, Dept Radiat Oncol, Canc Ctr, Chengdu, Peoples R China.;Xue, JX (cor…	jianxin-xue@wchscu.edu.cn	; Liu, Yuanxin/KQU-2127-2024	Xue, Jianxin/0000-0003-4501-7538;	National Natural Science Foundation of China	National Natural Science Foundation of China(National Natural Science Foundation of China (NSFC))	We thank Zherui Xing and Xintong Li for their help in revising manuscript.		48	0	0	4	10	WALTER DE GRUYTER GMBH	BERLIN	GENTHINER STRASSE 13, D-10785 BERLIN, GERMANY	1292-3818	1765-2839		ONCOLOGIE	Oncologie	DEC 16	2024	26	6
J	Daido, W; Masuda, T; Imano, N; Matsumoto, N; Hamai, K; Iwamoto, Y; Takayama, Y; Ueno, S; Sumii, M; Shoda, H; Ishikawa, N; Yamasaki, M; Nishimura, Y; Kawase, S; Shiota, N; Awaya, Y; Suzuki, T; Kitaguchi, S; Fujitaka, K; Nagata, Y; Hattori, N				Daido, Wakako; Masuda, Takeshi; Imano, Nobuki; Matsumoto, Naoko; Hamai, Kosuke; Iwamoto, Yasuo; Takayama, Yusuke; Ueno, Sayaka; Sumii, Masahiko; Shoda, Hiroyasu; Ishikawa, Nobuhisa; Yamasaki, Masahiro; Nishimura, Yoshifumi; Kawase, Shigeo; Shiota, Naoki; Awaya, Yoshikazu; Suzuki, Tomoko; Kitaguchi, Soichi; Fujitaka, Kazunori; Nagata, Yasushi; Hattori, Noboru			Pre-Existing Interstitial Lung Abnormalities Are Independent Risk Factors for Interstitial Lung Disease during Durvalumab Treatment after Chemoradiotherapy in Patients with Locally Advanced Non-Small-Cell Lung Cancer	CANCERS			English	Article						chemoradiotherapy; durvalumab; interstitial lung abnormalities; interstitial lung disease	RADIATION PNEUMONITIS; CONSOLIDATION; EXACERBATION; THERAPY	Simple Summary Interstitial lung disease (ILD) is a life-threatening toxicity caused by chemoradiotherapy and durvalumab; however, the risk factors for ILD during durvalumab treatment after chemoradiotherapy have not been established in non-small-cell lung cancer patients. We examined whether interstitial lung abnormalities (ILAs) could be risk factors for >= grade-two ILD during durvalumab treat…	[Daido, Wakako; Masuda, Takeshi; Sumii, Masahiko; Fujitaka, Kazunori; Hattori, Noboru] Hiroshima Univ Hosp, Dept Resp Med, Hiroshima 7348551, Japan; [Imano, Nobuki; Nagata, Yasushi] Hiroshima Univ Hosp, Dept Radiat Oncol, Hiroshima 7348551, Japan; [Matsumoto, Naoko; Yamasaki, Masahiro] Hiroshima Red Cross Hosp, Dept Resp Internal Med, Hiroshima 7308619, Japan; [Matsumoto, Naoko; Yamasaki, Masahir…	Hiroshima University; Hiroshima University; Hiroshima City Hospital; Hiroshima City Hospital	Masuda, T (corresponding author), Hiroshima Univ Hosp, Dept Resp Med, Hiroshima 7348551, Japan.	ta-masuda@hiroshima-u.ac.jp	shiota, naoki/JZD-1711-2024; Imano, Nobuki/IUO-4012-2023	Masuda, Takeshi/0000-0003-3557-0049					38	12	13	1	5	MDPI	BASEL	ST ALBAN-ANLAGE 66, CH-4052 BASEL, SWITZERLAND		2072-6694		CANCERS	Cancers	DEC	2022	14	24
J	Blum, SM; Ouyang, B; Zubiri, L; Leonard, D; Slowikowski, K; Wang, MK; Grealish, KA; Hathaway, NK; Molina, G; Shah, NS; Lawrence, DP; Dougan, M; Villani, AC; Kendusen, MM; Reynolds, KL; Sullivan, RJ				Blum, Steven M.; Ouyang, Ben; Zubiri, Leyre; Leonard, Daniel; Slowikowski, Kamil; Wang, Mike; Grealish, Kelley A.; Hathaway, Nora K.; Molina, Gabriel; Shah, Nishi; Lawrence, Donald P.; Dougan, Michael; Villani, Alexandra-Chloe; Mino Kendusen, Mari; Reynolds, Kerry L.; Sullivan, Ryan J.			Tumor location as a risk factor for severe immune-related adverse events	JOURNAL FOR IMMUNOTHERAPY OF CANCER			English	Article						Immune related adverse event - irAE; Biomarker; Immunotherapy; Immune Checkpoint Inhibitor	CHECKPOINT; THERAPY	Immune-related adverse events (irAEs) can cause severe morbidity and mortality, and they impair treatment with immune checkpoint inhibitors (ICI). Risk factors for irAEs are not well understood.We observed cases of patients having tumor deposits in their liver and lung during a workup of irAEs, which led us to hypothesize that the presence of tumor in an organ would increase the odds of developin…	[Blum, Steven M.; Ouyang, Ben; Zubiri, Leyre; Wang, Mike; Grealish, Kelley A.; Hathaway, Nora K.; Reynolds, Kerry L.; Sullivan, Ryan J.] Mass Gen Canc Ctr, Med Oncol, Boston, MA 02114 USA; [Blum, Steven M.; Zubiri, Leyre; Leonard, Daniel; Slowikowski, Kamil; Molina, Gabriel; Shah, Nishi; Lawrence, Donald P.; Dougan, Michael; Mino Kendusen, Mari; Reynolds, Kerry L.; Sullivan, Ryan J.] Harvard Med …	Harvard University; Harvard Medical School; Harvard University; Harvard University Medical Affiliates; Dana-Farber Cancer Institute; Harvard University; Harvard University Medical Affiliates; Massachusetts General Hospital; Harvard University; Harvard University Medical Affiliates; Massachusetts General Hospital; Stanford University; Harvard University; Harvard University Medical Affiliates; Mass…	Sullivan, RJ (corresponding author), Mass Gen Canc Ctr, Med Oncol, Boston, MA 02114 USA.;Sullivan, RJ (corresponding author), Harvard Med Sch, Boston, MA 02115 USA.	sblum@mgh.harvard.edu; Ben.Ouyang@mgh.harvard.edu; lzubiri@mgh.harvard.edu; DLEONARD@mgh.harvard.edu; kslowikowski@mgb.org; MWANG43@MGH.HARVARD.EDU; kgrealish@mgb.org; nhathaway@mgb.org; gemolina@stanford.edu; nshah31@mgh.harvard.edu; dplawrence@mgh.harvard.edu; mldougan@partners.org; AVILLANI@mgh.harvard.edu; mminokenudson@mgb.org; kreynolds7@mgb.org; rsullivan7@mgh.harvard.edu	; Slowikowski, Kamil/K-3728-2016; Blum, Steven/PKG-0416-2026; Sullivan, Ryan/O-2965-2013; Shah, Nishi/V-5971-2019	Lawrence, Donald/0000-0001-5288-9110; Slowikowski, Kamil/0000-0002-2843-6370;	National Institutes of Health T32 Award [2T32CA071345-21A1]; SITC-Mallinckrodt Pharmaceuticals Adverse Events in Cancer Immunotherapy Clinical Fellowship; Dana-Farber/Harvard Cancer Center K12 Clinical Oncology Development Program [K12CA087723]; National Institute of Allergy and Infectious Diseases [T32AR007258]	National Institutes of Health T32 Award; SITC-Mallinckrodt Pharmaceuticals Adverse Events in Cancer Immunotherapy Clinical Fellowship; Dana-Farber/Harvard Cancer Center K12 Clinical Oncology Development Program; National Institute of Allergy and Infectious Diseases(United States Department of Health & Human ServicesNational Institutes of Health (NIH) - USANIH National Institute of Allergy & Infec…	S.M.B was supported by a National Institutes of Health T32 Award (2T32CA071345-21A1), a SITC-Mallinckrodt Pharmaceuticals Adverse Events in Cancer Immunotherapy Clinical Fellowship, and the Dana-Farber/Harvard Cancer Center K12 Clinical Oncology Development Program (K12CA087723). K.S. was supported by National Institute of Allergy and Infectious Diseases grant T32AR007258. We thank Dan Leisman, M…		25	3	5	2	3	BMJ PUBLISHING GROUP	LONDON	BRITISH MED ASSOC HOUSE, TAVISTOCK SQUARE, LONDON WC1H 9JR, ENGLAND		2051-1426		J IMMUNOTHER CANCER	J. Immunother. Cancer	MAY 15	2025	13	5
J	Zhang, C; Gao, FY; Jin, SD; Gao, W; Chen, SJ; Guo, RH				Zhang, Chen; Gao, Fangyan; Jin, Shidai; Gao, Wen; Chen, Shuangjing; Guo, Renhua			Checkpoint inhibitor pneumonitis in Chinese lung cancer patients: clinical characteristics and risk factors	ANNALS OF PALLIATIVE MEDICINE			English	Article						Immune checkpoint inhibitor (ICI); pneumonitis; risk factors	PULMONARY-FIBROSIS; ADVERSE EVENTS; NIVOLUMAB; PEMBROLIZUMAB; ASSOCIATION; EFFICACY	Background: Checkpoint inhibitor pneumonitis (CIP) may be accompanied by lung cancer in patients treated with immune checkpoint inhibitors (ICI). This study aimed to test the risk factors, genetic and clinical characteristics of CIP in a cohort of Chinese patients with lung cancer. Methods: We retrospectively reviewed the medical records of eligible patients who received ICI treatment from Decemb…	[Zhang, Chen; Gao, Fangyan; Jin, Shidai; Gao, Wen; Guo, Renhua] Nanjing Med Univ, Dept Med Oncol, Affiliated Hosp 1, 300 Guangzhou Rd, Nanjing, Peoples R China; [Chen, Shuangjing] Jiangsu Prov Ctr Dis Prevent & Control, Inst Occupat Dis Prevent, Nanjing, Peoples R China	Nanjing Medical University	Guo, RH (corresponding author), Nanjing Med Univ, Dept Med Oncol, Affiliated Hosp 1, 300 Guangzhou Rd, Nanjing, Peoples R China.	rhguo@njmu.edu.cn		Guo, Renhua/0000-0003-4475-8617					27	12	16	0	6	AME PUBLISHING COMPANY	SHATIN	FLAT-RM C 16F, KINGS WING PLAZA 1, NO 3 KWAN ST, SHATIN, HONG KONG 00000, PEOPLES R CHINA	2224-5820	2224-5839		ANN PALLIAT MED	Ann. Pallliat. Med.	NOV	2020	9	6
J	Moodabagil, M; Easterling, R; Peng, J; Abu-Sbeih, H; Meara, A; Donnelly, E; Owen, DH; Ho, K				Moodabagil, Meghana; Easterling, Robert; Peng, Jing; Abu-Sbeih, Hamzah; Meara, Alexa; Donnelly, Edwin; Owen, Dwight H.; Ho, Kevin			Investigating risk factors and treatment options for severe, partially steroid responsive, and steroid-refractory checkpoint inhibitor pneumonitis	ONCOLOGIST			English	Article						checkpoint inhibitor pneumonitis; steroid refractory pneumonitis; immune checkpoint inhibitors; immune-related adverse events	DEATH 1; CANCER; ASSOCIATION; DISEASE	Background Immune checkpoint inhibitors (ICIs) have revolutionized cancer care with incredible reductions in mortality. One of the most devastating complications of treatment is ICI-related pneumonitis (ICI-p). Despite this, little is known regarding risk factors for severe pneumonitis and treatment effectiveness of various therapeutic options for steroid-refractory disease. To address this, we c…	[Moodabagil, Meghana] Ohio State Wexner Med Ctr, Dept Internal Med, Columbus, OH 43210 USA; [Easterling, Robert] Med Univ South Carolina, Dept Pulm Crit Care & Sleep Med, Charleston, SC 29425 USA; [Peng, Jing] Ohio State Univ, Ctr Biostat, James Comprehens Canc Ctr, Columbus, OH 43210 USA; [Abu-Sbeih, Hamzah; Meara, Alexa; Owen, Dwight H.] Ohio State Univ, James Comprehens Canc Ctr, Dept Internal…	University System of Ohio; Ohio State University; Medical University of South Carolina; James Cancer Hospital & Solove Research Institute; University System of Ohio; Ohio State University; University System of Ohio; Ohio State University; James Cancer Hospital & Solove Research Institute; University System of Ohio; Ohio State University; University System of Ohio; Ohio State University; Universit…	Ho, K (corresponding author), Ohio State Univ, Wexner Med Ctr, Div Pulm Crit Care & Sleep Med, 241 W 11th Ave,Suite 5000, Columbus, OH 43201 USA.	kevin.ho@osumc.edu	; Abu-Sbeih, Hamzah/M-8472-2018; Owen, Dwight/AAM-4717-2021	Donnelly, Edwin/0000-0003-0740-3075; , Kevin/0000-0002-9803-4465; Meara, Alexa/0000-0002-8406-3556; Abu-Sbeih, Hamzah/0000-0003-3577-6741;					47	4	6	0	0	OXFORD UNIV PRESS	OXFORD	GREAT CLARENDON ST, OXFORD OX2 6DP, ENGLAND	1083-7159	1549-490X		ONCOLOGIST	Oncologist	JUN 17	2024	29	11
J	Tang, Y; Yu, HF; Guo, SY; Yao, YH; Zhao, J; Zheng, BB; Wu, D; Xia, Y; Wei, QC; Zhang, T				Tang, Yang; Yu, Haifeng; Guo, Siyu; Yao, Yihan; Zhao, Jing; Zheng, Binbin; Wu, Dang; Xia, Yang; Wei, Qichun; Zhang, Ting			Risk factors for pneumonitis after the combination treatment of immune checkpoint inhibitors and thoracic radiotherapy	BMC PULMONARY MEDICINE			English	Article						Risk factors; Combination treatment; Pneumonitis; Immune checkpoint inhibitors; Thoracic radiotherapy	CELL LUNG-CANCER; BODY RADIATION-THERAPY; DURVALUMAB CONSOLIDATION; OPEN-LABEL; CHEMORADIOTHERAPY; NIVOLUMAB; PREDICTORS; CHEMORADIATION; OPPORTUNITIES; MULTICENTER	BackgroundThe combination of immune checkpoint inhibitors (ICIs) and thoracic radiotherapy (TRT) has played a significant role in the improvement of tumor therapy, but the increased incidence of pneumonitis has greatly limited its application. To identify potential intervention targets, we analyzed risk factors for pneumonitis after combination therapy with ICIs and TRT.MethodsOverall, 335 patien…	[Tang, Yang; Guo, Siyu; Wu, Dang; Wei, Qichun; Zhang, Ting] Zhejiang Univ, Sch Med, Affiliated Hosp 2, Dept Radiat Oncol, 88 Jiefang Rd, Hangzhou 310009, Zhejiang, Peoples R China; [Tang, Yang; Guo, Siyu; Yao, Yihan; Zhao, Jing; Wu, Dang; Wei, Qichun; Zhang, Ting] Zhejiang Univ, Sch Med, Affiliated Hosp 2, Key Lab Tumor Microenvironm & Immune Therapy Zheji, Hangzhou, Peoples R China; [Tang, Yang;…	Zhejiang University; Zhejiang University; Zhejiang University; Chinese Academy of Sciences; University of Chinese Academy of Sciences, CAS; Zhejiang Cancer Hospital; Zhejiang University; Zhejiang University	Wei, QC; Zhang, T (corresponding author), Zhejiang Univ, Sch Med, Affiliated Hosp 2, Dept Radiat Oncol, 88 Jiefang Rd, Hangzhou 310009, Zhejiang, Peoples R China.;Wei, QC; Zhang, T (corresponding author), Zhejiang Univ, Sch Med, Affiliated Hosp 2, Key Lab Tumor Microenvironm & Immune Therapy Zheji, Hangzhou, Peoples R China.;Wei, QC; Zhang, T (corresponding author), Zhejiang Univ, Sch Med, Affili…	yxia@zju.edu.cn; qichun_wei@zju.edu.cn; zezht@zju.edu.cn	Yu, Haifeng/PKQ-9888-2026; Guo, Siyu/LRT-5665-2024		National Natural Science Foundation of China; Critical Care Medicine, Second Affiliated Hospital, Zhejiang University School of Medicine, Zhejiang University, Hangzhou, China	National Natural Science Foundation of China(National Natural Science Foundation of China (NSFC)); Critical Care Medicine, Second Affiliated Hospital, Zhejiang University School of Medicine, Zhejiang University, Hangzhou, China	We thank Prof Wen Li, Fen Lan, Lixia Xia from department of Respiratory and Critical Care Medicine, Second Affiliated Hospital, Zhejiang University School of Medicine, Zhejiang University, Hangzhou, China for supporting our study.		51	1	1	1	1	BMC	LONDON	CAMPUS, 4 CRINAN ST, LONDON N1 9XW, ENGLAND	1471-2466			BMC PULM MED	BMC Pulm. Med.	AUG 25	2025	25	1
J	Chen, FH; Niu, JL; Wang, M; Zhu, H; Guo, ZJ				Chen, Feihu; Niu, Jiling; Wang, Min; Zhu, Hui; Guo, Zhijun			Re-evaluating the risk factors for radiation pneumonitis in the era of immunotherapy	JOURNAL OF TRANSLATIONAL MEDICINE			English	Review						Radiation pneumonitis; Radiotherapy; Risk factors; Chemotherapy; EGFR-TKI; Immunotherapy; Anti-angiogenesis	CELL LUNG-CANCER; TYROSINE KINASE INHIBITOR; VOLUME HISTOGRAM PARAMETERS; PHASE-II TRIAL; PULMONARY TOXICITY; CONCURRENT CHEMORADIOTHERAPY; STEREOTACTIC RADIOSURGERY; COMPUTED-TOMOGRAPHY; THORACIC RADIATION; DOSIMETRIC FACTORS	As one of the common complications of radiotherapy, radiation pneumonia (RP) limits the prognosis of patients. Therefore, better identifying the high-risk factors that lead to RP is essential to effectively prevent its occurrence. However, as lung cancer treatment modalities are being replaced and the era of immunotherapy has arrived, literature that reviews the parameters and mode of radiotherap…	[Chen, Feihu; Niu, Jiling; Wang, Min; Zhu, Hui] Shandong First Med Univ & Shandong Acad Med Sci, Shandong Canc Hosp & Inst, Dept Radiat Oncol, 440 Jiyan Rd, Jinan 250117, Shandong, Peoples R China; [Guo, Zhijun] Shandong First Med Univ & Shandong Acad Med Sci, Shandong Canc Hosp & Inst, Dept Intens Care Unit, 440 Jiyan Rd, Jinan 250117, Shandong, Peoples R China	Shandong First Medical University & Shandong Academy of Medical Sciences; Shandong First Medical University & Shandong Academy of Medical Sciences	Zhu, H (corresponding author), Shandong First Med Univ & Shandong Acad Med Sci, Shandong Canc Hosp & Inst, Dept Radiat Oncol, 440 Jiyan Rd, Jinan 250117, Shandong, Peoples R China.;Guo, ZJ (corresponding author), Shandong First Med Univ & Shandong Acad Med Sci, Shandong Canc Hosp & Inst, Dept Intens Care Unit, 440 Jiyan Rd, Jinan 250117, Shandong, Peoples R China.	drzhuh@126.com; zhijunysh@163.com	guo, zhijun/KLG-2562-2024	Hui, zhuh@126com/0000-0001-9422-3886					121	31	33	2	10	BMC	LONDON	CAMPUS, 4 CRINAN ST, LONDON N1 9XW, ENGLAND		1479-5876		J TRANSL MED	J. Transl. Med.	JUN 7	2023	21	1
J	Sun, JW; Dong, X; Fu, ZX; Han, S; Liu, YL; Shi, AH; Yu, HM; Zhao, YT; Deng, W; Jiang, LL; Yang, D; Chang, X; Long, LH; Yu, JY; Teng, Y; Yu, R; Wang, WH				Sun, Jiawen; Dong, Xin; Fu, Zhixue; Han, Sen; Liu, Yuliang; Shi, Anhui; Yu, Huiming; Zhao, Yuting; Deng, Wei; Jiang, Leilei; Yang, Dan; Chang, Xiao; Long, Liuhua; Yu, Jiayi; Teng, Yue; Yu, Rong; Wang, Weihu			Cumulative Incidence and Type-Specific Risk Factors of Pneumonitis After Definitive Chemoradiotherapy With or Without Immunotherapy in Locally Advanced Non-Small Cell Lung Cancer	CLINICAL LUNG CANCER			English	Article						Immune checkpoint inhibitors; Chemoradiation; Treatment-related pneumonitis; Pneumonitis incidence; Predictors	GEMCITABINE; SURVIVAL; INJURY; MODEL	Adding immune checkpoint inhibitors (ICIs) to chemoradiotherapy significantly increased symptomatic pneumonitis, driven by additive checkpoint inhibitor pneumonitis (CIP) and amplified radiation pneumonitis (RP), with concurrent administration showing the highest incidence. ICIs, gemcitabine-based induction, and lung radiation dosimetry predicted RP, while ILD/emphysema and PD-1 inhibitors predic…	[Sun, Jiawen; Dong, Xin; Fu, Zhixue; Shi, Anhui; Yu, Huiming; Zhao, Yuting; Deng, Wei; Jiang, Leilei; Yang, Dan; Chang, Xiao; Long, Liuhua; Yu, Jiayi; Teng, Yue; Yu, Rong; Wang, Weihu] Peking Univ Canc Hosp & Inst, Minist Educ Beijing, Dept Radiat Oncol, Key Lab Carcinogenesis & Translat Res, Beijing 100142, Peoples R China; [Fu, Zhixue] Peking Univ Int Hosp, Dept Radiat Oncol, Beijing, Peoples R…	Peking University; Peking University	Yu, R; Wang, WH (corresponding author), Peking Univ Canc Hosp & Inst, Minist Educ Beijing, Dept Radiat Oncol, Key Lab Carcinogenesis & Translat Res, Beijing 100142, Peoples R China.	yurong311@aliyun.com; wangweihu88@163.com			Beijing Hospitals Authority's Ascent Plan [DFL20220902]; Beijing Hospitals Authority Clinical Medicine Development of special funding support [ZLRK202327]	Beijing Hospitals Authority's Ascent Plan; Beijing Hospitals Authority Clinical Medicine Development of special funding support	This work was supported by the Beijing Hospitals Authority's Ascent Plan [grant number DFL20220902] ; and the Beijing Hospitals Authority Clinical Medicine Development of special funding support [grant number ZLRK202327] .		53	0	0	0	0	CIG MEDIA GROUP, LP	DALLAS	3500 MAPLE AVENUE, STE 750, DALLAS, TX 75219-3931 USA	1525-7304	1938-0690		CLIN LUNG CANCER	Clin. Lung Cancer	MAR	2026	27	2
J	Noda-Narita, S; Naito, T; Udagawa, H; Goto, K; Miyawaki, T; Mamesaya, N; Nakashima, K; Kenmotsu, H; Shimokawaji, T; Kato, T; Hakozaki, T; Okuma, Y; Nakamura, M; Nakayama, Y; Watanabe, H; Kusumoto, M; Ohe, Y; Horinouchi, H				Noda-Narita, Shoko; Naito, Tomoyuki; Udagawa, Hibiki; Goto, Koichi; Miyawaki, Taichi; Mamesaya, Nobuaki; Nakashima, Kazuhisa; Kenmotsu, Hirotsugu; Shimokawaji, Tadasuke; Kato, Terufumi; Hakozaki, Taiki; Okuma, Yusuke; Nakamura, Masaki; Nakayama, Yuko; Watanabe, Hirokazu; Kusumoto, Masahiko; Ohe, Yuichiro; Horinouchi, Hidehito			Nivolumab-induced radiation recall pneumonitis in non-small-cell lung cancer patients with thoracic radiation therapy	CANCER SCIENCE			English	Article						antineoplastic agent; carcinoma; immune checkpoint inhibitor; immunological; nivolumab; non-small-cell lung; radiation pneumonitis	INHIBITOR-RELATED PNEUMONITIS; DOCETAXEL; PEMBROLIZUMAB; RADIOTHERAPY; MECHANISMS	The role of previous thoracic radiation therapy as a risk factor of immune-related pneumonitis is unclear. Furthermore, some patients develop radiation recall pneumonitis, which is characterized by a radiation pneumonitis-like imaging pattern with consolidation progressing within a previous radiation field. In this multicenter retrospective study, we analyzed the relationship of previous thoracic…	[Noda-Narita, Shoko; Ohe, Yuichiro; Horinouchi, Hidehito] Natl Canc Ctr, Dept Thorac Oncol, Tokyo, Japan; [Naito, Tomoyuki; Udagawa, Hibiki; Goto, Koichi] Natl Canc Ctr Hosp East, Dept Thorac Oncol, Kashiwa, Japan; [Miyawaki, Taichi; Mamesaya, Nobuaki; Nakashima, Kazuhisa; Kenmotsu, Hirotsugu] Shizuoka Canc Ctr, Dept Thorac Oncol, Shizuoka, Japan; [Shimokawaji, Tadasuke; Kato, Terufumi] Kanagawa …	National Cancer Center - Japan; National Cancer Center - Japan; Shizuoka Cancer Center; Kanagawa Prefectural Cancer Center; Tokyo Metropolitan Cancer & Infectious Diseases Center Komagome Hospital; National Cancer Center - Japan; National Cancer Center - Japan; National Cancer Center - Japan; National Cancer Center - Japan	Horinouchi, H (corresponding author), Natl Canc Ctr, Dept Thorac Oncol, 5-1-1 Tsukiji,Chuo Ku, Tokyo 1040045, Japan.	hhorinou@ncc.go.jp	裕介, 大熊/AAF-7326-2019; Hakozaki, Taiki/AAK-7789-2020						20	4	6	0	4	WILEY	HOBOKEN	111 RIVER ST, HOBOKEN 07030-5774, NJ USA	1347-9032	1349-7006		CANCER SCI	Cancer Sci.	FEB	2023	114	2
J	Fecher, LA; Bishu, S; Fontana, RJ; Hayek, SS; Schneider, BJ				Fecher, Leslie A.; Bishu, Shrinivas; Fontana, Robert J.; Hayek, Salim S.; Schneider, Bryan J.			The Role of Tissue Biopsy in the Management of Immune Checkpoint Inhibitor Toxicity	JOURNAL OF THE NATIONAL COMPREHENSIVE CANCER NETWORK			English	Review							VENTRICULAR ENDOMYOCARDIAL BIOPSY; RISK-FACTORS; PNEUMONITIS; COMPLICATIONS; PEMBROLIZUMAB; HEPATITIS; THERAPY; INJURY	Immune checkpoint inhibitors have revolutionized the treatment of cancer and are now omnipresent. However, immune-related adverse events can present with varying phenotypes and timing, which can pose diagnostic and therapeutic challenges for the treating oncologist as well as subspecialty consultants. Biopsies of affected organs may provide insight into biologic mechanisms as well as potentially …	[Fecher, Leslie A.; Schneider, Bryan J.] Univ Michigan, Div Hematol Oncol, C411MIB,1500 East Med Ctr Dr,SPC 5848, Ann Arbor, MI 48109 USA; [Bishu, Shrinivas; Fontana, Robert J.] Univ Michigan, Div Gastroenterol, Ann Arbor, MI 48109 USA; [Hayek, Salim S.] Univ Michigan, Div Cardiovascuar Med, Ann Arbor, MI 48109 USA	University of Michigan System; University of Michigan; University of Michigan System; University of Michigan; University of Michigan System; University of Michigan	Schneider, BJ (corresponding author), Univ Michigan, Div Hematol Oncol, C411MIB,1500 East Med Ctr Dr,SPC 5848, Ann Arbor, MI 48109 USA.	bryansch@med.umich.edu	Hayek, Salim/E-6932-2013; Schneider, Bryan/KWV-1027-2024	Hayek, Salim/0000-0003-0180-349X; Bishu, Shrinivas/0000-0003-4823-5805;	National Heart Lung and Blood Institute [R01HL153384] Funding Source: NIH RePORTER; NHLBI NIH HHS [R01 HL153384] Funding Source: Medline	National Heart Lung and Blood Institute(United States Department of Health & Human ServicesNational Institutes of Health (NIH) - USANIH National Heart Lung & Blood Institute (NHLBI)); NHLBI NIH HHS(United States Department of Health & Human ServicesNational Institutes of Health (NIH) - USANIH National Heart Lung & Blood Institute (NHLBI))			57	5	6	0	1	HARBORSIDE PRESS	HUNTINGTON	94 NORTH WOODHULL RD, HUNTINGTON, NY 11743 USA	1540-1405	1540-1413		J NATL COMPR CANC NE	J. Natl. Compr. Cancer Netw.	APR	2022	20	4
J	Saito, S; Abe, T; Iino, M; Aoshika, T; Ryuno, Y; Ohta, T; Igari, M; Hirai, R; Kumazaki, Y; Yamaguchi, O; Kaira, K; Kagamu, H; Noda, S; Kato, S				Saito, Satoshi; Abe, Takanori; Iino, Misaki; Aoshika, Tomomi; Ryuno, Yasuhiro; Ohta, Tomohiro; Igari, Mitsunobu; Hirai, Ryuta; Kumazaki, Yu; Yamaguchi, Ou; Kaira, Kyoichi; Kagamu, Hiroshi; Noda, Shin-ei; Kato, Shingo			Incidence and risk factors for pneumonitis among patients with lung cancer who received immune checkpoint inhibitors after palliative thoracic radiotherapy	JOURNAL OF RADIATION RESEARCH			English	Article						pneumonitis; radiotherapy (RT); immune checkpoint inhibitor (ICI)	RADIATION PNEUMONITIS; PEMBROLIZUMAB; CHEMOTHERAPY; NIVOLUMAB; DOCETAXEL	The aim of this study is to analyze the incidence and risk factors for pneumonitis when immune checkpoint inhibitors (ICIs) are combined with palliative thoracic radiotherapy (RT) for lung cancer. We retrospectively evaluated 29 patients with lung cancer who received ICIs after palliative thoracic RT (30 Gy in 10 fractions). Their ICIs were pembrolizumab (n = 17), nivolumab (n = 8) and atezolizum…	[Saito, Satoshi; Abe, Takanori; Iino, Misaki; Aoshika, Tomomi; Ryuno, Yasuhiro; Ohta, Tomohiro; Igari, Mitsunobu; Hirai, Ryuta; Kumazaki, Yu; Noda, Shin-ei; Kato, Shingo] Saitama Med Univ, Int Med Ctr, Dept Radiat Oncol, 1397-1 Yamane, Saitama 3501298, Japan; [Yamaguchi, Ou; Kaira, Kyoichi; Kagamu, Hiroshi] Saitama Med Univ, Int Med Ctr, Resp Med, 1397-1 Yamane, Saitama 3501298, Japan	Saitama Medical University; Saitama Medical University	Abe, T (corresponding author), Saitama Med Univ, Int Med Ctr, Dept Radiat Oncol, 1397-1 Yamane, Saitama 3501298, Japan.	mrtaka100@yahoo.co.jp			Ono Pharmaceutical Company; Bristol-Myers Company; Chugai Pharmaceutical company	Ono Pharmaceutical Company; Bristol-Myers Company; Chugai Pharmaceutical company	K. Kaira, O. Yamaguchi and H. Kagamu have received research grants and a speaker honorarium from Ono Pharmaceutical Company, Bristol-Myers Company and Chugai Pharmaceutical company.		22	11	12	0	2	OXFORD UNIV PRESS	OXFORD	GREAT CLARENDON ST, OXFORD OX2 6DP, ENGLAND	0449-3060	1349-9157		J RADIAT RES	J. Radiat. Res.	JUL	2021	62	4
J	Chen, YK; Welsh, S; Pillay, AM; Tannenwald, B; Bliznashki, K; Hutchison, E; Aston, JAD; Schönlieb, CB; Rudd, JHF; Jones, J; Roberts, M				Chen, Yichen K.; Welsh, Sarah; Pillay, Ardon M.; Tannenwald, Benjamin; Bliznashki, Kamen; Hutchison, Emmette; Aston, John A. D.; Schonlieb, Carola-Bibiane; Rudd, James H. F.; Jones, James; Roberts, Michael			Common methodological pitfalls in ICI pneumonitis risk prediction studies	FRONTIERS IN IMMUNOLOGY			English	Review						immune checkpoint inhibitor induced pneumonitis; review of methodology; risk of bias assessment; study design; statistical analysis	CELL LUNG-CANCER; INHIBITOR-RELATED PNEUMONITIS; IMMUNE CHECKPOINT INHIBITORS; VALIDATION; THERAPY; NSCLC; MODEL; BIAS	Background: Pneumonitis is one of the most common adverse events induced by the use of immune checkpoint inhibitors (ICI), accounting for a 20% of all ICI-associated deaths. Despite numerous efforts to identify risk factors and develop predictive models, there is no clinically deployed risk prediction model for patient risk stratification or for guiding subsequent monitoring. We believe this is d…	[Chen, Yichen K.; Schonlieb, Carola-Bibiane; Roberts, Michael] Univ Cambridge, Dept Appl Math & Theoret Phys, Cambridge, England; [Welsh, Sarah] Cambridge Univ Hosp, Dept Surg, Cambridge, England; [Pillay, Ardon M.] Univ Cambridge, Sch Clin Med, Cambridge, England; [Tannenwald, Benjamin; Bliznashki, Kamen; Hutchison, Emmette] AstraZeneca, Digital Hlth, Oncol R&D, Gaithersburg, MD USA; [Aston, Joh…	University of Cambridge; University of Cambridge; University of Cambridge; AstraZeneca; University of Cambridge; University of Cambridge; University of Cambridge	Roberts, M (corresponding author), Univ Cambridge, Dept Appl Math & Theoret Phys, Cambridge, England.;Roberts, M (corresponding author), Univ Cambridge, Dept Med, Cambridge, England.	mr808@cam.ac.uk	Roberts, Michael/ADG-3667-2022	Roberts, Michael/0000-0002-3484-5031; Jones, James/0000-0002-2194-4903; Pillay, Ardon M/0009-0004-2741-2600; Chen, Yichen/0009-0001-8412-3141	The authors are grateful for the following funding: AstraZeneca (YC), the EU/EFPIA Innovative Medicines Initiative project DRAGON (101005122) (C-BS, MR), the Trinity Challenge (C-BS, MR), the EPSRC Cambridge Mathematics of Information in Healthcare Hub EP/ [101005122]; EU/EFPIA Innovative Medicines Initiative project DRAGON [EP/T017961/1]; Trinity Challenge; Cantab Capital Institute [777826]; Eur…	The authors are grateful for the following funding: AstraZeneca (YC), the EU/EFPIA Innovative Medicines Initiative project DRAGON (101005122) (C-BS, MR), the Trinity Challenge (C-BS, MR), the EPSRC Cambridge Mathematics of Information in Healthcare Hub EP/; EU/EFPIA Innovative Medicines Initiative project DRAGON; Trinity Challenge; Cantab Capital Institute; European Research Council under the Eur…	The authors are grateful for the following funding: AstraZeneca (YC), the EU/EFPIA Innovative Medicines Initiative project DRAGON (101005122) (C-BS, MR), the Trinity Challenge (C-BS, MR), the EPSRC Cambridge Mathematics of Information in Healthcare Hub EP/T017961/1 (JA, C-BS, JR, MR), the Cantab Capital Institute for the Mathematics of Information (C-BS), the European Research Council under the E…		74	1	1	1	3	FRONTIERS MEDIA SA	LAUSANNE	AVENUE DU TRIBUNAL FEDERAL 34, LAUSANNE, CH-1015, SWITZERLAND	1664-3224			FRONT IMMUNOL	Front. Immunol.	SEP 25	2023	14
J	Chu, XL; Zhao, J; Zhou, J; Zhou, F; Jiang, T; Jiang, S; Sun, XW; You, XF; Fengying, FY; Ren, SX; Zhou, CC; Su, CX				Chu, Xiangling; Zhao, Jing; Zhou, Juan; Zhou, Fei; Jiang, Tao; Jiang, Sen; Sun, Xiwen; You, Xiaofang; Fengying, Fengying; Ren, Shengxiang; Zhou, Caicun; Su, Chunxia			Association of baseline peripheral-blood eosinophil count with immune checkpoint inhibitor-related pneumonitis and clinical outcomes in patients with non-small cell lung cancer receiving immune checkpoint inhibitors	LUNG CANCER			English	Article						Peripheral blood absolute eosinophil count; Immune checkpoint inhibitor-related pneumonitis; Immunotherapy; NSCLC	ADVANCED MELANOMA PATIENTS; METASTATIC MELANOMA; LYMPHOCYTE; INFLAMMATION; IPILIMUMAB; EXPERIENCE	Objectives: Immune checkpoint inhibitors (ICIs) have revolutionized the oncologic treatment landscape, but have been accompanied by immune-related adverse events (irAEs). ICI-related pneumonitis (ICI-pneumonitis) is a potentially fatal irAE. However, the risk factors associated with ICI-pneumonitis remain unclear. There is an urgent need to identify risk factors for ICI-pneumonitis using reliable…	[Chu, Xiangling; Zhao, Jing; Zhou, Juan; Zhou, Fei; Jiang, Tao; Fengying, Fengying; Ren, Shengxiang; Zhou, Caicun; Su, Chunxia] Shanghai Pulm Hosp, Dept Med Oncol, Shanghai 200433, Peoples R China; [Chu, Xiangling; Zhao, Jing; Zhou, Juan; Zhou, Fei; Jiang, Tao; Fengying, Fengying; Ren, Shengxiang; Zhou, Caicun; Su, Chunxia] Tongji Univ, Sch Med, Thorac Canc Inst, 507 Zheng Min Rd, Shanghai 200433…	Tongji University; Tongji University	Su, CX (corresponding author), Tongji Univ, Sch Med, Thorac Canc Inst, 507 Zheng Min Rd, Shanghai 200433, Peoples R China.;Su, CX (corresponding author), Shanghai Pulm Hosp, Med Oncol, 507 Zheng Min Rd, Shanghai 200433, Peoples R China.	susu_mail@126.com	Jiang, Tao/IWM-7503-2023		National Natural Science Foundation of China [81874036]	National Natural Science Foundation of China(National Natural Science Foundation of China (NSFC))	This work was supported by the National Natural Science Foundation of China (grant number: 81874036).		31	116	129	2	28	ELSEVIER IRELAND LTD	CLARE	ELSEVIER HOUSE, BROOKVALE PLAZA, EAST PARK SHANNON, CO, CLARE, 00000, IRELAND	0169-5002	1872-8332		LUNG CANCER	Lung Cancer	DEC	2020	150
J	Stahlbaum, D; Jablonski, R; Strek, ME; Bestvina, CM; Polley, MY; Reid, P				Stahlbaum, Danielle; Jablonski, Renea; Strek, Mary E.; Bestvina, Christine M.; Polley, Mei-Yin; Reid, Pankti			Abnormalities on baseline chest imaging are risk factors for immune checkpoint inhibitor associated pneumonitis	RESPIRATORY MEDICINE			English	Article						Immune checkpoint inhibitor pneumonitis; Immune related adverse events; Pneumonitis; Cancer immunotherapy	LUNG-CANCER	Background: Chronic lung disease is a proposed risk factor for immune checkpoint inhibitor pneumonitis (ICIpneumonitis); however, data is sparse regarding the impact of pre-existing lung disease and baseline chest imaging abnormalities on the risk of developing ICI-pneumonitis.Methods: We conducted a retrospective cohort study of patients with ICI treatment for cancer from 2015 to 2019. ICI-pneum…	[Stahlbaum, Danielle] Univ Michigan, Dept Med, Sect Pulm & Crit Care, 1500 East Med Ctr Dr, Ann Arbor, MI 48109 USA; [Jablonski, Renea; Strek, Mary E.] Univ Chicago, Dept Med, Sect Pulm & Crit Care, Chicago, IL USA; [Bestvina, Christine M.] Univ Chicago, Dept Med, Sect Hematol & Oncol, Chicago, IL USA; [Polley, Mei-Yin] Univ Chicago, Dept Publ Hlth Sci, Chicago, IL USA; [Reid, Pankti] Univ Chicag…	University of Michigan System; University of Michigan; University of Chicago; University of Chicago; University of Chicago; University of Chicago; University of Michigan System; University of Michigan	Stahlbaum, D (corresponding author), Univ Michigan, Taubman Ctr, 1500 E Med Ctr Dr, Ann Arbor, MI 48109 USA.	danidan@med.umich.edu; reneaj@medicine.bsd.uchicago.edu; mstrek@medicine.bsd.uchicago.edu; cbestvina@medicine.bsd.uchicago.edu; mcpolley@bsd.uchicago.edu; Pankti.reid@uchospitals.edu	; Reid, Pankti/AHA-0817-2022	Stahlbaum, Danielle/0000-0002-1206-9190;	NIH/NHLBI [T32 HL007605]	NIH/NHLBI(United States Department of Health & Human ServicesNational Institutes of Health (NIH) - USANIH National Heart Lung & Blood Institute (NHLBI))	This work was funded through NIH/NHLBI T32 HL007605 Research Training in Respiratory Biology. The funding source had no involvement in study design; collection, analysis, and interpretation of data; writing of the report; or in the decision to submit the article for publication		30	9	9	0	2	W B SAUNDERS CO LTD	LONDON	32 JAMESTOWN RD, LONDON NW1 7BY, ENGLAND	0954-6111	1532-3064		RESP MED	Respir. Med.	OCT	2023	217
J	Li, ZK; Zheng, X; Xia, H; Lu, L; Chen, XD; Chen, YJ; Wu, J; Shi, YF; Wu, C				Li, Zekang; Zheng, Xiao; Xia, Han; Lu, Long; Chen, Xiaodong; Chen, Yongjing; Wu, Jun; Shi, Yufang; Wu, Chen			Immune checkpoint inhibitor-related pneumonitis: current advances and the putative role of mesenchymal stem cell therapy	CELL DEATH & DISEASE			English	Review							LUNG-CANCER PATIENTS; RISK-FACTORS; BLOCKADE; PD-1	Immune checkpoint inhibitors (ICIs) are widely used in clinical oncology owing to their effectiveness against various tumors. However, by enhancing their immune responses, these inhibitors can trigger immune-related adverse events (irAEs) affecting various organ systems. Notably, pulmonary complications, particularly immune checkpoint inhibitor-related pneumonitis (ICIP), have emerged as one of t…	[Li, Zekang; Lu, Long; Wu, Jun; Wu, Chen] Soochow Univ, Affiliated Hosp 3, Dept Oncol, Changzhou, Jiangsu, Peoples R China; [Li, Zekang; Lu, Long; Wu, Jun; Shi, Yufang; Wu, Chen] Soochow Univ, Affiliated Hosp 3, Dept Biotherapy, Changzhou, Jiangsu, Peoples R China; [Li, Zekang; Zheng, Xiao; Lu, Long; Wu, Jun; Wu, Chen] Soochow Univ, Inst Cell Therapy, Changzhou, Jiangsu, Peoples R China; [Li, Zek…	Soochow University - China; Soochow University - China; Soochow University - China; Soochow University - China; Soochow University - China; Nanjing Medical University	Wu, C (corresponding author), Soochow Univ, Affiliated Hosp 3, Dept Oncol, Changzhou, Jiangsu, Peoples R China.;Shi, YF; Wu, C (corresponding author), Soochow Univ, Affiliated Hosp 3, Dept Biotherapy, Changzhou, Jiangsu, Peoples R China.;Wu, C (corresponding author), Soochow Univ, Inst Cell Therapy, Changzhou, Jiangsu, Peoples R China.;Wu, C (corresponding author), First Peoples Hosp Changzhou, D…	yfshi@suda.edu.cn; chenwucz@163.com	wu, chen/LPQ-7578-2024; Shi, Yufang/AAE-4431-2020		The Top Talent of Changzhou The 14th Five-Year Plan High-Level Health Talents Training Project (2024CZBJ001) The Clinical Project of Changzhou Medical Center of Nanjing Medical University (CMCC 202415) The Beijing Bethune Charitable Foundation (2023-YJ-1	The Top Talent of Changzhou The 14th Five-Year Plan High-Level Health Talents Training Project (2024CZBJ001) The Clinical Project of Changzhou Medical Center of Nanjing Medical University (CMCC 202415) The Beijing Bethune Charitable Foundation (2023-YJ-1	This study was supported by the following funding sources: The Top Talent of Changzhou The 14th Five-Year Plan High-Level Health Talents Training Project (2024CZBJ001), the Clinical Project of Changzhou Medical Center of Nanjing Medical University (CMCC 202415), and the Beijing Bethune Charitable Foundation (2023-YJ-119-J-043). The illustrations in this article utilized biomedical illustration ma…		141	0	0	1	1	SPRINGERNATURE	LONDON	CAMPUS, 4 CRINAN ST, LONDON, N1 9XW, ENGLAND	2041-4889			CELL DEATH DIS	Cell Death Dis.	FEB 3	2026	17	1
J	Johkoh, T; Lee, KS; Nishino, M; Travis, WD; Ryu, JH; Lee, HY; Ryerson, CJ; Franquet, T; Bankier, AA; Brown, KK; Goo, JM; Kauczor, HU; Lynch, DA; Nicholson, AG; Richeldi, L; Schaefer-Prokop, CM; Verschakelen, J; Raoof, S; Rubin, GD; Powell, C; Inoue, Y; Hatabu, H				Johkoh, Takeshi; Lee, Kyung Soo; Nishino, Mizuki; Travis, William D.; Ryu, Jay H.; Lee, Ho Yun; Ryerson, Christopher J.; Franquet, Tomas; Bankier, Alexander A.; Brown, Kevin K.; Goo, Jin Mo; Kauczor, Hans-Ulrich; Lynch, David A.; Nicholson, Andrew G.; Richeldi, Luca; Schaefer-Prokop, Cornelia M.; Verschakelen, Johny; Raoof, Suhail; Rubin, Geoffrey D.; Powell, Charles; Inoue, Yoshikazu; Hatabu, Hi…			Chest CT Diagnosis and Clinical Management of Drug-Related Pneumonitis in Patients Receiving Molecular Targeting Agents and Immune Checkpoint Inhibitors A Position Paper From the Fleischner Society	CHEST			English	Article							INTERSTITIAL LUNG-DISEASE; HIGH-RESOLUTION CT; INDUCED PULMONARY-DISEASE; JAPANESE PATIENTS; RISK-FACTORS; CANCER-PATIENTS; ADVERSE EVENTS; ANTI-PD-1-RELATED PNEUMONITIS; POSTMARKETING SURVEILLANCE; MANAGING TOXICITIES	Use of molecular targeting agents and immune checkpoint inhibitors (ICIs) has increased the frequency and broadened the spectrum of lung toxicity, particularly in patients with cancer. The diagnosis of drug-related pneumonitis (DRP) is usually achieved by excluding other potential known causes. Awareness of the incidence and risk factors for DRP is becoming increasingly important. The severity of…	[Johkoh, Takeshi] Kansai Rosai Hosp, Dept Radiol, Amagasaki, Hyogo, Japan; [Lee, Kyung Soo; Lee, Ho Yun] Sungkyunkwan Univ, Sch Med, SAIHST, Dept Radiol, Seoul, South Korea; [Lee, Ho Yun] Sungkyunkwan Univ, Sch Med, SAIHST, Samsung Med Ctr, Seoul, South Korea; [Lee, Ho Yun] Sungkyunkwan Univ, Sch Med, SAIHST, Dept Hlth Sci & Technol, Seoul, South Korea; [Nishino, Mizuki] Dana Farber Canc Inst, De…	Kansai Rosai Hospital; Sungkyunkwan University (SKKU); Sungkyunkwan University (SKKU); Samsung Medical Center; Sungkyunkwan University (SKKU); Harvard University; Harvard University Medical Affiliates; Dana-Farber Cancer Institute; Harvard University; Harvard University Medical Affiliates; Brigham & Women's Hospital; Harvard Medical School; Harvard University; Harvard University Medical Affiliate…	Lee, KS (corresponding author), Sungkyunkwan Univ, Sch Med, SAIHST, Dept Radiol, Seoul, South Korea.	kyungs.lee@samsung.com	Rubin, Geoffrey/AAB-6765-2020; Lee, Ho Yun/D-6086-2012; Lynch, David/KGM-0579-2024; Kauczor, Hans-Ulrich/AAU-5955-2021; Inoue, Yoshikazu/ABE-9772-2020; Richeldi, Luca/B-6243-2019; Travis, William/E-9335-2015; Goo, Jin Mo/AFT-4543-2022; Keen, Kevin/D-5628-2013						121	5	9	2	13	ELSEVIER	AMSTERDAM	RADARWEG 29, 1043 NX AMSTERDAM, NETHERLANDS	0012-3692	1931-3543		CHEST	Chest	MAR	2021	159	3
J	Liu, YH; Zang, XY; Wang, JC; Huang, SS; Xu, J; Zhang, P				Liu, Yi-He; Zang, Xin-Yuan; Wang, Jin-Cheng; Huang, Shan-Shan; Xu, Jiang; Zhang, Peng			Diagnosis and Management of Immune Related Adverse Events (irAEs) in Cancer Immunotherapy	BIOMEDICINE & PHARMACOTHERAPY			English	Review						Immune related adverse events; Immune checkpoint inhibitors; Chimeric antigen receptor T cell; Toxicity	CYTOKINE RELEASE SYNDROME; CHECK-POINT INHIBITORS; CELL LUNG-CANCER; CAR-T CELLS; B-CELL; ADVANCED MELANOMA; IPILIMUMAB; ANTI-CTLA-4; PNEUMONITIS; NIVOLUMAB	Immune checkpoint inhibitors (ICPIs) and chimeric antigen receptor (CAR) T-cell therapy are two main promising methods of immunotherapy, which have become increasingly important in cancer treatment. After the wider application of these medicine in clinic, a range of immune related adverse events (irAEs) covering almost any system arouse the concern for being randomness and unpredictability. Even …	[Liu, Yi-He; Zang, Xin-Yuan; Wang, Jin-Cheng] Nanjing Med Univ, Affiliated Hosp 1, Liver Transplantat Ctr, Dept Gen Surg, Nanjing, Jiangsu, Peoples R China; [Huang, Shan-Shan; Zhang, Peng] Huazhong Univ Sci & Technol, Tongji Med Coll, Tongji Hosp, Dept Oncol, Wuhan 430030, Hubei, Peoples R China; [Xu, Jiang] Xuzhou Med Univ, Affiliated Hosp, Huaian Peoples Hosp 2, Dept Rehabil, Huaian, Peoples R …	Nanjing Medical University; Huazhong University of Science & Technology; Xuzhou Medical University	Zhang, P (corresponding author), Huazhong Univ Sci & Technol, Tongji Med Coll, Tongji Hosp, Dept Oncol, Wuhan 430030, Hubei, Peoples R China.;Xu, J (corresponding author), Xuzhou Med Univ, Affiliated Hosp, Huaian Peoples Hosp 2, Dept Rehabil, Huaian, Peoples R China.	haeyxj@126.com; pengzhang@tjh.tjmu.edu.cn	Wang, Jincheng/ADI-3072-2022		Jiangsu Students' Fund Project for Innovation and Entrepreneurship Training Program [201710312001Z, 201810312051Y]; National Natural Science Foundation of China [81974483]	Jiangsu Students' Fund Project for Innovation and Entrepreneurship Training Program; National Natural Science Foundation of China(National Natural Science Foundation of China (NSFC))	This research was supported by the Jiangsu Students' Fund Project for Innovation and Entrepreneurship Training Program (201710312001Z, 201810312051Y), and National Natural Science Foundation of China (81974483).		79	58	69	1	21	ELSEVIER FRANCE-EDITIONS SCIENTIFIQUES MEDICALES ELSEVIER	ISSY-LES-MOULINEAUX	65 RUE CAMILLE DESMOULINS, CS50083, 92442 ISSY-LES-MOULINEAUX, FRANCE	0753-3322	1950-6007		BIOMED PHARMACOTHER	Biomed. Pharmacother.	DEC	2019	120
J	Zhang, CX; Wang, YJ; Ruan, HG; Verma, V; Xu, WM; Han, G				Zhang, Caixun; Wang, Youjia; Ruan, Hanguang; Verma, Vivek; Xu, Weimin; Han, Guang			Research progress on treatment-associated pneumonitis in lung cancer patients undergoing radiotherapy and immunotherapy	FUTURE ONCOLOGY			English	Review						Lung cancer; radiotherapy; immunotherapy; treatment-associated pneumonitis; Combination	IMMUNE CHECKPOINT INHIBITOR; CLINICAL TARGET VOLUME; REAL-WORLD INCIDENCE; CONCURRENT CHEMORADIOTHERAPY; RADIATION PNEUMONITIS; RISK-FACTORS; ADVERSE EVENTS; PHASE-II; CHEMORADIATION; INJURY	Radiotherapy and immunotherapy - both important facets of modern cancer treatment - provide therapeutic benefits, but also raise concerns from potential concomitant adverse effects. One such adverse event, treatment-associated pneumonitis (TAP), can cause profound changes in quality of life of patients with thoracic malignancies. The aim of this review is to elucidate the pathogenesis, incidence,…	[Zhang, Caixun; Wang, Youjia; Han, Guang] Huazhong Univ Sci & Technol, Hubei Canc Hosp, Tongji Med Coll, Dept Radiat Oncol, 116 Zhuodaoquan South Rd, Wuhan 430079, Hubei, Peoples R China; [Ruan, Hanguang] Jiangxi Canc Hosp, Dept Thorac Radiat Oncol, Nanchang, Jiangxi, Peoples R China; [Verma, Vivek] Univ Texas MD Anderson Canc Ctr, Dept Radiat Oncol, Houston, TX USA; [Xu, Weimin] Wuhan Fourth Hos…	Huazhong University of Science & Technology; University of Texas System; UTMD Anderson Cancer Center	Han, G (corresponding author), Huazhong Univ Sci & Technol, Hubei Canc Hosp, Tongji Med Coll, Dept Radiat Oncol, 116 Zhuodaoquan South Rd, Wuhan 430079, Hubei, Peoples R China.;Xu, WM (corresponding author), Wuhan Fourth Hosp, Otolaryngol Head & Neck Surg Dept, 76 Jiefang Ave, Wuhan 430033, Hubei, Peoples R China.	XWM2011@163.com; hg7913@hotmail.com		Zhang, Caixun/0000-0003-3282-3020	Research Projects of Biomedical Center of Hubei Cancer Hospital [2022SWZX22]; Wuhan 2022 Knowledge Innovation Project [2022020801010512]	Research Projects of Biomedical Center of Hubei Cancer Hospital; Wuhan 2022 Knowledge Innovation Project	This work was supported by Research Projects of Biomedical Center of Hubei Cancer Hospital [Grant number 2022SWZX22] and Wuhan 2022 Knowledge Innovation Project [No. 2022020801010512].		92	1	1	5	6	TAYLOR & FRANCIS LTD	ABINGDON	2-4 PARK SQUARE, MILTON PARK, ABINGDON OR14 4RN, OXON, ENGLAND	1479-6694	1744-8301		FUTURE ONCOL	Future Oncol.	AUG 9	2025	21	19
J	Mao, ZR; Pang, GC; Huang, XJ; Chen, XX; Wu, JJ; Xu, X; Teng, ZH; Tan, YB; Wang, PL				Mao, Zhirong; Pang, Guanchao; Huang, Xiaojie; Chen, Xiuxiu; Wu, Jiaji; Xu, Xia; Teng, Zhihua; Tan, Yanbin; Wang, Pingli			Risk factors of immune checkpoint inhibitor-related pneumonitis after neoadjuvant immunochemotherapy for resectable NSCLC	BMC PULMONARY MEDICINE			English	Article						Non-small cell lung cancer; Checkpoint inhibitor-associated pneumonitis; Body mass index	CELL LUNG-CANCER; MAJOR PATHOLOGICAL RESPONSE; PULMONARY-FUNCTION; SINGLE-ARM; OPEN-LABEL; NIVOLUMAB; CHEMOTHERAPY; SURVIVAL; THERAPY; MULTICENTER	Background The incidence of checkpoint inhibitor-associated pneumonitis (CIP) in advanced non-small cell lung cancer (NSCLC) has been substantiated through large-scale clinical trials or real-world studies. However, reports on CIP incidence within the context of neoadjuvant immunotherapy for resectable NSCLC remain scarce. This study endeavors to investigate the incidence, risk factors, and outco…	[Mao, Zhirong; Pang, Guanchao; Huang, Xiaojie; Chen, Xiuxiu; Wang, Pingli] Zhejiang Univ, Affiliated Hosp 2, Sch Med, Dept Resp Med, Hangzhou 310000, Zhejiang, Peoples R China; [Pang, Guanchao; Wu, Jiaji] Zhejiang Univ, Affiliated Hosp 4, Int Inst Med, Dept Resp & Crit Care Med,Sch Med, Yiwu 322000, Zhejiang, Peoples R China; [Xu, Xia] Zhejiang Univ, Affiliated Hosp 2, Sch Med, Dept Pathol, Hangz…	Zhejiang University; Zhejiang University; Zhejiang University; Zhejiang University; Zhejiang University	Wang, PL (corresponding author), Zhejiang Univ, Affiliated Hosp 2, Sch Med, Dept Resp Med, Hangzhou 310000, Zhejiang, Peoples R China.	pingliwang@zju.edu.cn	Mao, Zhirong/KII-3857-2024	Mao, Zhirong/0009-0002-2365-5264	General Project of the National Natural Science Foundation of China [82371837]; Key Science Project of Zhejiang Province [WKJ-ZJ-2122]	General Project of the National Natural Science Foundation of China; Key Science Project of Zhejiang Province	This study was supported by the General Project (82371837) of the National Natural Science Foundation of China and the Key Science Project (WKJ-ZJ-2122) of Zhejiang Province.		44	7	7	2	6	BMC	LONDON	CAMPUS, 4 CRINAN ST, LONDON N1 9XW, ENGLAND	1471-2466			BMC PULM MED	BMC Pulm. Med.	MAY 23	2024	24	1
J	Cataldi, M; Manco, F; Tarantino, G				Cataldi, Mauro; Manco, Federica; Tarantino, Giovanni			Steatosis, Steatohepatitis and Cancer Immunotherapy: An Intricate Story	INTERNATIONAL JOURNAL OF MOLECULAR SCIENCES			English	Review						steatosis; steatohepatitis; hepatocellular carcinoma; immune checkpoint inhibitors	FATTY LIVER-DISEASE; REGULATORY T-CELLS; CAUSES NONALCOHOLIC STEATOHEPATITIS; IMMUNE-CHECKPOINT INHIBITORS; HEPATOCELLULAR-CARCINOMA; HEPATITIS; FIBROSIS; INJURY; INFLAMMATION; PATHOGENESIS	Immune checkpoint inhibitors represent one of the most significant recent advances in clinical oncology, since they dramatically improved the prognosis of deadly cancers such as melanomas and lung cancer. Treatment with these drugs may be complicated by the occurrence of clinically-relevant adverse drug reactions, most of which are immune-mediated, such as pneumonitis, colitis, endocrinopathies, …	[Cataldi, Mauro; Manco, Federica] Univ Naples Federico II, Med Sch Naples, Pharmacol Sect, Dept Neurosci Reprod Med & Dent, I-80131 Naples, Italy; [Tarantino, Giovanni] Univ Naples Federico II, Med Sch Naples, Dept Clin Med & Surg, I-80131 Naples, Italy	University of Naples Federico II; University of Naples Federico II	Tarantino, G (corresponding author), Univ Naples Federico II, Med Sch Naples, Dept Clin Med & Surg, I-80131 Naples, Italy.	tarantin@unina.it	Giovanni, Tarantino/AAW-2007-2021; Cataldi, Mauro/AAB-3642-2019	Giovanni, Tarantino/0000-0001-7751-2715; Cataldi, Mauro/0000-0001-7787-3406					114	5	6	0	16	MDPI	BASEL	MDPI AG, Grosspeteranlage 5, CH-4052 BASEL, SWITZERLAND	1661-6596	1422-0067		INT J MOL SCI	Int. J. Mol. Sci.	DEC	2021	22	23
J	Fukihara, J; Sakamoto, K; Koyama, J; Ito, T; Iwano, S; Morise, M; Ogawa, M; Kondoh, Y; Kimura, T; Hashimoto, N; Hasegawa, Y				Fukihara, Jun; Sakamoto, Koji; Koyama, Junji; Ito, Takayasu; Iwano, Shingo; Morise, Masahiro; Ogawa, Masahiro; Kondoh, Yasuhiro; Kimura, Tomoki; Hashimoto, Naozumi; Hasegawa, Yoshinori			Prognostic Impact and Risk Factors of Immune-Related Pneumonitis in Patients With Non-Small-Cell Lung Cancer Who Received Programmed Death 1 Inhibitors	CLINICAL LUNG CANCER			English	Article						Drug-induced lung disease; Immune checkpoint inhibitor; Immune-related adverse event; PD-1 inhibitor	RESPIRATORY-DISTRESS-SYNDROME; ADVERSE EVENTS; ANTI-PD-1-RELATED PNEUMONITIS; CHECKPOINT INHIBITOR; NIVOLUMAB; ASSOCIATION; PEMBROLIZUMAB; VITILIGO; DOCETAXEL; EFFICACY	Pneumonitis is one of the adverse events of programmed death 1 (PD-1) inhibitors. We retrospectively evaluated prognosis and risk factors of pneumonitis in patients with non-small-cell lung cancer taking a PD-1 inhibitor. The overall survival time was significantly shorter in patients with pneumonitis than in those without. Pembrolizumab (vs. nivolumab) use and low serum albumin were risk factors…	[Fukihara, Jun; Sakamoto, Koji; Koyama, Junji; Ito, Takayasu; Morise, Masahiro; Hashimoto, Naozumi; Hasegawa, Yoshinori] Nagoya Univ, Dept Resp Med, Grad Sch Med, Nagoya, Aichi, Japan; [Iwano, Shingo] Nagoya Univ, Dept Radiol, Grad Sch Med, Nagoya, Aichi, Japan; [Koyama, Junji; Kondoh, Yasuhiro; Kimura, Tomoki] Tosei Gen Hosp, Dept Resp Med & Allergy, Seto, Aichi, Japan; [Ito, Takayasu; Ogawa, Ma…	Nagoya University; Nagoya University; Tosei General Hospital	Sakamoto, K (corresponding author), Nagoya Univ, Dept Resp Med, Grad Sch Med, Showa Ku, 65 Tsurumai Cho, Nagoya, Aichi 4668560, Japan.	sakakoji@med.nagoya-u.ac.jp	; Sakamoto, Koji/E-2138-2017; Morise, Masahiro/M-4954-2014; Iwano, Shingo/I-7355-2014; HASHIMOTO, NAOZUMI/I-1979-2012; Kondo, Yasuhiro/AAP-3658-2020	Fukihara, Jun/0000-0001-7645-9158; Sakamoto, Koji/0000-0002-1794-576X; Morise, Masahiro/0000-0001-6576-3349;	Japanese Ministry of Health, Labor, and Welfare	Japanese Ministry of Health, Labor, and Welfare(Ministry of Health, Labour and Welfare, Japan)	Supported in part by a block grant-in-aid for interstitial lung diseases for Department of Respiratory Medicine, Nagoya University Graduate School of Medicine, from the Japanese Ministry of Health, Labor, and Welfare. We acknowledge Fumie Kinoshita (Division of Data Science, Data Coordinating Center, Department of Advanced Medicine, Nagoya University Hospital) for statistical assistance. English-…		37	102	111	1	13	CIG MEDIA GROUP, LP	DALLAS	3500 MAPLE AVENUE, STE 750, DALLAS, TX 75219-3931 USA	1525-7304	1938-0690		CLIN LUNG CANCER	Clin. Lung Cancer	NOV	2019	20	6
J	Harrison, M; Kavanagh, G; Corte, TJ; Troy, LK				Harrison, Megan; Kavanagh, Grace; Corte, Tamera J.; Troy, Lauren K.			Drug-induced interstitial lung disease: a narrative review of a clinical conundrum	EXPERT REVIEW OF RESPIRATORY MEDICINE			English	Review						Drug-induced interstitial lung disease; pneumonitis; pulmonary fibrosis; pulmonary toxicity; immune checkpoint inhibitors; methotrexate; amiodarone; CAR-T cell therapy	BLEOMYCIN-INDUCED PNEUMONITIS; RHEUMATOID-ARTHRITIS; BRONCHOALVEOLAR LAVAGE; PULMONARY TOXICITY; RISK-FACTORS; CYTOCHROME-P450 POLYMORPHISMS; METHOTREXATE PNEUMONITIS; JAPANESE PATIENTS; CANCER; CHEMOTHERAPY	IntroductionDrug-induced interstitial lung disease (DI-ILD) is increasing in incidence, due to the use of many new drugs across a broad range of cancers and chronic inflammatory diseases. The presentation and onset of DI-ILD are variable even for the same drug across different individuals. Clinical suspicion is essential for identifying these conditions, with timely drug cessation an important de…	[Harrison, Megan; Kavanagh, Grace] Sir Charles Gairdner Hosp, Dept Resp Med, Nedlands, WA, Australia; [Corte, Tamera J.; Troy, Lauren K.] Royal Prince Alfred Hosp, Dept Resp & Sleep Med, Camperdown, NSW, Australia; [Troy, Lauren K.] Royal Prince Alfred Hosp, Dept Resp & Sleep Med, 50 Missenden Rd, Camperdown, NSW, Australia	Sir Charles Gairdner Hospital; University of Western Australia; NSW Health; Royal Prince Alfred Hospital; University of Sydney; University of Sydney; NSW Health; Royal Prince Alfred Hospital	Troy, LK (corresponding author), Royal Prince Alfred Hosp, Dept Resp & Sleep Med, 50 Missenden Rd, Camperdown, NSW, Australia.	lauren.troy@health.nsw.gov.au	Troy, Lauren/ABD-4151-2020	Troy, Lauren/0000-0002-7426-336X; Harrison, Megan/0000-0003-1491-1270					144	13	14	1	8	TAYLOR & FRANCIS LTD	ABINGDON	2-4 PARK SQUARE, MILTON PARK, ABINGDON OR14 4RN, OXON, ENGLAND	1747-6348	1747-6356		EXPERT REV RESP MED	Expert Rev. Respir. Med.	FEB 1	2024	18	1-2
J	Cuperus, JH; Kalkhoran, HA; Codrington, H; Visser, LE				Cuperus, Justine H.; Kalkhoran, Hanieh Abedian; Codrington, Henk; Visser, Loes E.			Real-world incidence of pneumonitis in different treatment modalities of advanced non-small cell lung carcinoma	LUNG CANCER			English	Article						Non-small-cell lung carcinoma; Therapy-related pneumonitis; Immune checkpoint inhibitors; Chemotherapy; Chemoradiotherapy; Tyrosine kinase inhibitor; Real-world data; Incidence; Risk factors	PHASE-III TRIAL; CHEMOTHERAPY; PEMBROLIZUMAB; CISPLATIN; THERAPY	Background: The treatment landscape for non-small cell lung cancer (NSCLC) has evolved with the introduction of immunotherapy, targeted therapy, and combinations with chemotherapy. However, therapy-related pneumonitis (TRP) poses a significant challenge, often leading to treatment discontinuation and respiratory failure. The incidence of TRP is frequently underestimated in clinical trials, and it…	[Cuperus, Justine H.; Kalkhoran, Hanieh Abedian; Visser, Loes E.] Haga Teaching Hosp, Dept Pharm, The Hague, Netherlands; [Kalkhoran, Hanieh Abedian] Leiden Univ, Med Ctr, Dept Clin Pharm & Toxicol, Leiden, Netherlands; [Codrington, Henk] Haga Teaching Hosp, Dept Pulm Dis Pulmon Oncol, The Hague, Netherlands; [Visser, Loes E.] Erasmus MC, Dept Hosp Pharm, Rotterdam, Netherlands; [Visser, Loes E.]…	Haga Hospital; Leiden University - Excl LUMC; Leiden University; Leiden University Medical Center (LUMC); Haga Hospital; Erasmus University Rotterdam; Erasmus MC; Erasmus University Rotterdam; Erasmus MC	Cuperus, JH (corresponding author), Haga Teaching Hosp, Dept Pharm, The Hague, Netherlands.	j.cuperus@hagaziekenhuis.nl	; Visser, Loes/NOF-5255-2025	Cuperus, Justine Henriëtte/0009-0008-2549-025X;					40	0	0	3	3	ELSEVIER IRELAND LTD	CLARE	ELSEVIER HOUSE, BROOKVALE PLAZA, EAST PARK SHANNON, CO, CLARE, 00000, IRELAND	0169-5002	1872-8332		LUNG CANCER	Lung Cancer	NOV	2025	209
J	Tao, HT; Li, FF; Wu, DX; Ji, SY; Liu, QY; Wang, LJ; Liu, B; Facchinetti, F; Leong, TL; Passiglia, F; Hu, Y				Tao, Haitao; Li, Fangfang; Wu, Dongxiao; Ji, Shiyu; Liu, Qingyan; Wang, Lijie; Liu, Bo; Facchinetti, Francesco; Leong, Tracy L.; Passiglia, Francesco; Hu, Yi			Rate and risk factors of recurrent immune checkpoint inhibitor-related pneumonitis in patients with lung cancer	TRANSLATIONAL LUNG CANCER RESEARCH			English	Article						Lung cancer; immune checkpoint inhibitors (ICIs); ICIs-related adverse event (irAE); recurrent pneumonitis	PEMBROLIZUMAB; TOXICITIES; NIVOLUMAB; DOCETAXEL; NSCLC	Background: Immune checkpoint inhibitors (ICIs) have become standard treatments for lung cancer patients. Immune checkpoint inhibitor-related pneumonitis (CIP) was the leading cause of death among ICIs-related adverse events (irAEs). Recurrent episodes of CIP without rechallenge of ICIs were reported in several cases and maybe a unique feature of CIP. Knowledge gaps remain regarding the rate and …	[Tao, Haitao; Ji, Shiyu; Liu, Qingyan; Wang, Lijie; Hu, Yi] Chinese Peoples Liberat Army Gen Hosp, Senior Dept Oncol, Med Ctr 5, Beijing, Peoples R China; [Li, Fangfang] Chinese Peoples Liberat Army Gen Hosp, Inst Hlth Management, Dept State Guest, Med Ctr 2, Beijing, Peoples R China; [Wu, Dongxiao] Chinese Peoples Liberat Army Gen Hosp, Dept Oncol, Med Ctr 1, Beijing, Peoples R China; [Liu, Bo] …	Chinese People's Liberation Army General Hospital; Fifth Medical Center of Chinese PLA General Hospital; Chinese People's Liberation Army General Hospital; Chinese People's Liberation Army General Hospital; Chinese People's Liberation Army General Hospital; UNICANCER; Gustave Roussy; Universite Paris Saclay; Institut National de la Sante et de la Recherche Medicale (Inserm); Austin Research Insti…	Hu, Y (corresponding author), Chinese Peoples Liberat Army Gen Hosp, Dept Oncol, Med Ctr 5, Beijing 100853, Peoples R China.	huyi301zlxb@sina.com	Li, Fangfang/D-9908-2013; Liu, Bohan/GZL-4063-2022; Passiglia, Francesco/AAC-7794-2022	Passiglia, Francesco/0000-0002-0244-5738	Major Research plan of the National Health Commission [GWJJ2021100304]	Major Research plan of the National Health Commission	This study was supported by the Major Research plan of the National Health Commission (No. GWJJ2021100304).		35	14	15	0	8	AME PUBLISHING COMPANY	SHATIN	FLAT-RM C 16F, KINGS WING PLAZA 1, NO 3 KWAN ST, SHATIN, HONG KONG 00000, PEOPLES R CHINA	2218-6751	2226-4477		TRANSL LUNG CANCER R	Transl. Lung Cancer Res.	MAR	2022	11	3
J	Moda, M; Saito, H; Kato, T; Usui, R; Kondo, T; Nakahara, Y; Murakami, S; Yamamoto, K; Yamada, K				Moda, Mitsuhiro; Saito, Haruhiro; Kato, Terufumi; Usui, Ryo; Kondo, Tetsuro; Nakahara, Yoshiro; Murakami, Shuji; Yamamoto, Kouji; Yamada, Kouzo			Tumor invasion in the central airway is a risk factor for early-onset checkpoint inhibitor pneumonitis in patients with non-small cell lung cancer	THORACIC CANCER			English	Article						Central airway tumor invasion; drug-induced pneumonitis; immune checkpoint inhibitors; non-small cell lung cancer; risk factor	NIVOLUMAB; DOCETAXEL; DISEASE	Background Anti-programmed death-1 (PD-1) immunotherapy can cause immune-related pneumonitis, also known as checkpoint inhibitor pneumonitis (CIP). CIP that develops early after the initiation of anti-PD-1 immunotherapy is important because it is more severe than CIP that develops later. However, only a few studies have examined the risk factors for early-onset CIP. Previous studies have reported…	[Moda, Mitsuhiro] Tokyo Yamate Med Ctr, Resp Med, Tokyo, Japan; [Moda, Mitsuhiro; Saito, Haruhiro; Kato, Terufumi; Usui, Ryo; Kondo, Tetsuro; Nakahara, Yoshiro; Murakami, Shuji; Yamada, Kouzo] Kanagawa Canc Ctr, Dept Thorac Oncol, Yokohama, Kanagawa, Japan; [Yamamoto, Kouji] Yokohama City Univ, Dept Biostat, Yokohama, Kanagawa, Japan	Kanagawa Prefectural Cancer Center; Yokohama City University	Moda, M (corresponding author), Tokyo Yamate Med Ctr, Resp Med, Tokyo, Japan.	mitsuhiromoda@yahoo.co.jp	; Murakami, Shuji/AFN-8899-2022	Nakahara, Yoshiro/0000-0002-2842-5946; Murakami, Shuji/0000-0001-5104-5493; Moda, Mitsuhiro/0000-0001-8851-5970					27	11	16	0	2	WILEY	HOBOKEN	111 RIVER ST, HOBOKEN 07030-5774, NJ USA	1759-7706	1759-7714		THORAC CANCER	Thorac. Cancer	DEC	2020	11	12
J	Gong, L; Gong, J; Sun, X; Yu, L; Liao, B; Chen, X; Li, YS				Gong, Li; Gong, Jun; Sun, Xin; Yu, Lin; Liao, Bin; Chen, Xia; Li, Yong-sheng			Identification and prediction of immune checkpoint inhibitors-related pneumonitis by machine learning	FRONTIERS IN IMMUNOLOGY			English	Article						immune checkpoint inhibitors; pneumonitis; risk prediction; machine learning; risk factors	ADVERSE EVENTS	BackgroundImmune checkpoint inhibitor (ICI)-related pneumonitis (IRP) is a common and potentially fatal clinical adverse event. The identification and prediction of the risk of ICI-related IRP is a major clinical issue. The objective of this study was to apply a machine learning method to explore risk factors and establish a prediction model. MethodsWe retrospectively analyzed 48 patients with IR…	[Gong, Li; Liao, Bin; Li, Yong-sheng] Chongqing Univ, Canc Hosp, Dept PhaseClin Trial Ward 1, Chongqing Key Lab Translat Res Canc Metastasis & I, Chongqing, Peoples R China; [Gong, Jun] Chongqing Med Univ, Univ Town Hosp, Dept Informat Ctr, Chongqing, Peoples R China; [Sun, Xin; Yu, Lin] NanPeng Artificial Intelligence Res Inst Ltd, Dept Artificial Intelligence, Chongqing, Peoples R China; [Chen,…	Chongqing University; Chongqing Medical University; Chongqing University	Li, YS (corresponding author), Chongqing Univ, Canc Hosp, Dept PhaseClin Trial Ward 1, Chongqing Key Lab Translat Res Canc Metastasis & I, Chongqing, Peoples R China.;Chen, X (corresponding author), Chongqing Univ, Clin Res Ctr, Canc Hosp, Chongqing Key Lab Translat Res Canc Metastasis & I, Chongqing, Peoples R China.	kathleentj@cqu.edu.cn; lys@cqu.edu.cn			Chongqing Scientific Research Institutions Performance Incentive and Guidance Project (2020); Major International (Regional) Joint Research Program of the National Natural Science Foundation of China [81920108027]; Chongqing Outstanding Youth Foundation [cstc2020jcyj-jqX0030]; Founding of Chongqing University Innovation Group; Chongqing Youth Talents Program [CQYC20200301111]	Chongqing Scientific Research Institutions Performance Incentive and Guidance Project (2020); Major International (Regional) Joint Research Program of the National Natural Science Foundation of China; Chongqing Outstanding Youth Foundation; Founding of Chongqing University Innovation Group; Chongqing Youth Talents Program	& nbsp;This study was funded by Chongqing Scientific Research Institutions Performance Incentive and Guidance Project (2020), the Major International (Regional) Joint Research Program of the National Natural Science Foundation of China (No. 81920108027), Chongqing Outstanding Youth Foundation (No. cstc2020jcyj-jqX0030), the Founding of Chongqing University Innovation Group, and the Chongqing Yout…		25	13	16	0	16	FRONTIERS MEDIA SA	LAUSANNE	AVENUE DU TRIBUNAL FEDERAL 34, LAUSANNE, CH-1015, SWITZERLAND	1664-3224			FRONT IMMUNOL	Front. Immunol.	JUN 29	2023	14
J	Sheshadri, A; Goizueta, AA; Shannon, VR; London, D; Garcia-Manero, G; Kantarjian, HM; Ravandi-Kashani, F; Kadia, TM; Konopleva, MY; DiNardo, CD; Pierce, S; Zarifa, A; Albittar, AA; Zhong, LL; Akhmedzhanov, FO; Arain, MH; Alfayez, M; Alotaibi, A; Altan, M; Naing, A; Mendoza, TR; Godoy, MCB; Shroff, G; Kim, ST; Faiz, SA; Kontoyiannis, DP; Khawaja, F; Jennings, K; Daver, NG				Sheshadri, Ajay; Goizueta, Alberto A.; Shannon, Vickie R.; London, David; Garcia-Manero, Guillermo; Kantarjian, Hagop M.; Ravandi-Kashani, Farhad; Kadia, Tapan M.; Konopleva, Marina Y.; DiNardo, Courtney D.; Pierce, Sherry; Zarifa, Abdulrazzak; Albittar, Aya A.; Zhong, Linda L.; Akhmedzhanov, Fechukwu O.; Arain, Muhammad H.; Alfayez, Mansour; Alotaibi, Ahmad; Altan, Mehmet; Naing, Aung; Mendoza, …			Pneumonitis after immune checkpoint inhibitor therapies in patients with acute myeloid leukemia: A retrospective cohort study	CANCER			English	Article						acute myeloid leukemia; hypomethylating agent; immune checkpoint inhibitor; mortality; pneumonitis	SURVIVAL; CHEMOTHERAPY; PLATELETS; OUTCOMES; SEX	Background Immune checkpoint inhibitors (ICI), combined with hypomethylating agents, can be used to treat acute myeloid leukemia (AML), but this strategy results in a high rate of pneumonitis. The authors sought to determine risk factors for pneumonitis development and whether pneumonitis increased mortality. Methods The authors conducted a retrospective review of 258 AML patients who received IC…	[Sheshadri, Ajay; Goizueta, Alberto A.; Shannon, Vickie R.; London, David; Arain, Muhammad H.; Faiz, Saadia A.] Univ Texas MD Anderson Canc Ctr, Dept Pulm Med, Unit 1462,1515 Holcombe Blvd, Houston, TX 77030 USA; [Garcia-Manero, Guillermo; Kantarjian, Hagop M.; Ravandi-Kashani, Farhad; Kadia, Tapan M.; Konopleva, Marina Y.; DiNardo, Courtney D.; Pierce, Sherry; Alfayez, Mansour; Alotaibi, Ahmad; …	University of Texas System; UTMD Anderson Cancer Center; University of Texas System; UTMD Anderson Cancer Center; University of Texas System; UTMD Anderson Cancer Center; University of Texas System; UTMD Anderson Cancer Center; University of Texas System; UTMD Anderson Cancer Center; University of Texas System; UTMD Anderson Cancer Center; University of Texas System; UTMD Anderson Cancer Center; …	Sheshadri, A (corresponding author), Univ Texas MD Anderson Canc Ctr, Dept Pulm Med, Unit 1462,1515 Holcombe Blvd, Houston, TX 77030 USA.	asheshadri@mdanderson.org	Daver, Naval/AFU-9643-2022; Kantarjian, Hagop/B-4264-2015; Faiz, Saadia/J-7997-2019; DiNardo, Courtney/KYO-7203-2024; Alfayez, Mansour/JOZ-2152-2023; Zhong, Linda/AAI-7376-2021; Sheshai, Ajay/AAN-7427-2020; Ravandi, Farhad/GOH-3538-2022	Faiz, Saadia/0000-0001-7284-3945; DiNardo, Courtney/0000-0001-9003-0390; Zhong, Linda/0009-0003-1465-2456; Khawaja, Fareed/0000-0003-4424-283X; Sheshai, Ajay/0000-0002-8091-0180; Albittar, Aya/0000-0003-4276-8774;	National Institutes of Health/National Institute of Allergy and Infectious Diseases [K23 AI117024]; National Institutes of Health/National Institute of Arthritis and Musculoskeletal and Skin Diseases [K08 AR079587]; National Cancer Institute at the National Institutes of Health [P30 CA016672]; National Cancer Institute [P30CA016672] Funding Source: NIH RePORTER; National Institute of Arthritis an…	National Institutes of Health/National Institute of Allergy and Infectious Diseases(United States Department of Health & Human ServicesNational Institutes of Health (NIH) - USANIH National Institute of Allergy & Infectious Diseases (NIAID)); National Institutes of Health/National Institute of Arthritis and Musculoskeletal and Skin Diseases(United States Department of Health & Human ServicesNation…	This work was supported by the National Institutes of Health/National Institute of Allergy and Infectious Diseases (K23 AI117024 to A.S.), National Institutes of Health/National Institute of Arthritis and Musculoskeletal and Skin Diseases (K08 AR079587 to S.T.K.), and the National Cancer Institute (P30 CA016672) at the National Institutes of Health.		36	11	14	0	6	WILEY	HOBOKEN	111 RIVER ST, HOBOKEN 07030-5774, NJ USA	0008-543X	1097-0142		CANCER-AM CANCER SOC	Cancer	JUL 15	2022	128	14
J	Shimoji, K; Masuda, T; Yamaguchi, K; Sakamoto, S; Horimasu, Y; Nakashima, T; Miyamoto, S; Iwamoto, H; Fujitaka, K; Hamada, H; Takeno, S; Hide, M; Teishima, J; Ohdan, H; Hattori, N				Shimoji, Kiyofumi; Masuda, Takeshi; Yamaguchi, Kakuhiro; Sakamoto, Shinjiro; Horimasu, Yasushi; Nakashima, Taku; Miyamoto, Shintaro; Iwamoto, Hiroshi; Fujitaka, Kazunori; Hamada, Hironobu; Takeno, Sachio; Hide, Michihiro; Teishima, Jun; Ohdan, Hideki; Hattori, Noboru			Association of Preexisting Interstitial Lung Abnormalities With Immune Checkpoint Inhibitor-Induced Interstitial Lung Disease Among Patients With Nonlung Cancers	JAMA NETWORK OPEN			English	Article							NIVOLUMAB; PNEUMONITIS; SAFETY	This cohort study evaluates whether interstitial lung abnormalities are associated with immune checkpoint inhibitor-induced interstitial lung disease in patients with nonlung cancers. Importance Immune checkpoint inhibitor-induced interstitial lung disease (ICI-ILD) is clinically serious and life-threatening. Preexisting interstitial lung abnormalities have been shown to be risk factors for ICI-I…	[Shimoji, Kiyofumi; Masuda, Takeshi; Yamaguchi, Kakuhiro; Sakamoto, Shinjiro; Horimasu, Yasushi; Nakashima, Taku; Miyamoto, Shintaro; Iwamoto, Hiroshi; Fujitaka, Kazunori; Hamada, Hironobu; Hattori, Noboru] Hiroshima Univ Hosp, Dept Resp Internal Med, Minami Ku, 1-2-3 Kasumi, Hiroshima 7348551, Japan; [Takeno, Sachio] Hiroshima Univ Hosp, Dept & Otolaryngol & Head & Neck Surg, Minami Ku, Hiroshim…	Hiroshima University; Hiroshima University; Hiroshima University; Hiroshima University; Hiroshima University	Masuda, T (corresponding author), Hiroshima Univ Hosp, Dept Resp Internal Med, Minami Ku, 1-2-3 Kasumi, Hiroshima 7348551, Japan.	ta-masuda@hiroshima-u.ac.jp	Nakashima, Taku/D-1517-2011; Takeno, Sachio/AAX-9118-2021; Ohdan, Hideki/G-4719-2019; Yamaguchi, Kakuhiro/HQZ-1595-2023; Horimasu, Yasushi/AAC-8800-2022	Nakashima, Taku/0000-0002-0035-674X; Shimoji, Kiyofumi/0000-0001-5382-4730; Iwamoto, Hiroshi/0000-0003-4922-5334; Takeno, Sachio/0000-0002-9853-2501; Ohdan, Hideki/0000-0002-9066-1288;	Ono Pharmaceutical; Grants-in-Aid for Scientific Research [20K08519] Funding Source: KAKEN	Ono Pharmaceutical; Grants-in-Aid for Scientific Research(Ministry of Education, Culture, Sports, Science and Technology, Japan (MEXT)Japan Society for the Promotion of ScienceGrants-in-Aid for Scientific Research (KAKENHI))	Dr Hattori reported receiving research funding from Ono Pharmaceutical, Chugai Pharmaceutical, and AstraZeneca. Dr Masuda reported receiving personal fees from Hugai Pharmaceutical and personal fees from Ono Pharmaceutical, AstraZeneca, Taiho Pharmaceutical, Nippon Boehringer Ingelheim, and Kyowa Kirin outside the submitted work. Dr Sakamoto reported receiving personal fees from Ono Pharmaceutica…		24	56	61	0	3	AMER MEDICAL ASSOC	CHICAGO	330 N WABASH AVE, STE 39300, CHICAGO, IL 60611-5885 USA	2574-3805			JAMA NETW OPEN	JAMA Netw. Open	NOV 12	2020	3	11
J	Wong, A; Riley, M; Zhao, SZ; Wang, JG; Esguerra, V; Li, MJ; Lopez, G; Otterson, GA; Kendra, K; Presley, CJ; Wei, L; Owen, DH; Ho, KV				Wong, Alex; Riley, Maria; Zhao, Songzhu; Wang, Jing Gennie; Esguerra, Vince; Li, Mingjia; Lopez, Gabrielle; Otterson, Gregory A.; Kendra, Kari; Presley, Carolyn J.; Wei, Lai; Owen, Dwight H.; Ho, Kevin			Association between pre-treatment chest imaging and pulmonary function abnormalities and immune checkpoint inhibitor pneumonitis	CANCER IMMUNOLOGY IMMUNOTHERAPY			English	Article							INTERSTITIAL LUNG-DISEASE; AMERICAN THORACIC SOCIETY; DEATH 1; CANCER; FIBROSIS	BackgroundImmune checkpoint inhibitors (ICIs) are a first-line treatment for various metastatic solid tumors. Pneumonitis is a potentially devastating complication of ICI treatment and a leading cause of ICI-related mortality. Here, we evaluate whether abnormal pre-treatment pulmonary function tests (PFTs) or interstitial abnormalities on computed tomography of the chest (CT chest) prior to ICI a…	[Wong, Alex; Riley, Maria] Ohio State Univ, Dept Internal Med, Wexner Med Ctr, Columbus, OH USA; [Zhao, Songzhu; Wei, Lai] Ohio State Univ, Ctr Biostat, James Comprehens Canc Ctr, Columbus, OH USA; [Wang, Jing Gennie; Esguerra, Vince; Owen, Dwight H.] Ohio State Univ, Div Pulm Crit Care & Sleep Med, Wexner Med Ctr, 241 W 11th Ave,Suite 5000, Columbus, OH 43201 USA; [Li, Mingjia; Lopez, Gabrielle;…	University System of Ohio; Ohio State University; James Cancer Hospital & Solove Research Institute; University System of Ohio; Ohio State University; University System of Ohio; Ohio State University; University System of Ohio; Ohio State University; James Cancer Hospital & Solove Research Institute	Ho, KV (corresponding author), Ohio State Univ, James Comprehens Canc Ctr, Dept Internal Med, Div Med Oncol, Columbus, OH 43210 USA.	kevin.ho@osumc.edu	; Owen, Dwight/AAM-4717-2021; Wei, Lai/JCO-0672-2023	, Kevin/0000-0002-9803-4465; Li, Mingjia/0000-0002-3910-4179; Wei, Lai/0000-0002-7248-3828	National Institutes of Health [P30CA016058]; REDCap project; Ohio State University Center for Clinical and Translational Science grant support (National Center for Advancing Translational Sciences) [UL1TR002733]; LUN-Gevity Foundation Career Development Award; National Institute of Aging [1K76AG074923-01]; BMS; Genentech; Pfizer; Merck; Elevation Oncology; Onc.ai; National Institute on Aging [K76…	National Institutes of Health(United States Department of Health & Human ServicesNational Institutes of Health (NIH) - USA); REDCap project; Ohio State University Center for Clinical and Translational Science grant support (National Center for Advancing Translational Sciences); LUN-Gevity Foundation Career Development Award; National Institute of Aging(United States Department of Health & Human S…	This study was supported by the National Institutes of Health (P30CA016058). Research support provided by the REDCap project and The Ohio State University Center for Clinical and Translational Science grant support (National Center for Advancing Translational Sciences, Grant UL1TR002733). Dr. Owen is supported by the LUN-Gevity Foundation Career Development Award. Dr. Presley is supported by the …		37	14	15	0	3	SPRINGER	NEW YORK	ONE NEW YORK PLAZA, SUITE 4600, NEW YORK, NY, UNITED STATES	0340-7004	1432-0851		CANCER IMMUNOL IMMUN	Cancer Immunol. Immunother.	JUN	2023	72	6
J	Pu, D; Liu, Q; Zhang, S; Wang, L; Xu, F; Hofman, P; Giusti, R; Zhou, QH; Li, XH; Li, L				Pu, Dan; Liu, Qing; Zhang, Shu; Wang, Liu; Xu, Feng; Hofman, Paul; Giusti, Raffaele; Zhou, Qinghua; Li, Xuehan; Li, Lu			Real-world incidence and risk factors of pneumonitis in chemoradiation plus immune checkpoint inhibitors compared with chemoradiation alone in lung cancer: a retrospective cohort study	TRANSLATIONAL LUNG CANCER RESEARCH			English	Article						Lung cancer; immune checkpoint inhibitor (ICI); radiation; pneumonitis	RADIATION RECALL PNEUMONITIS; CHEMORADIOTHERAPY; SURVIVAL; BLOCKADE	Background: Immune checkpoint inhibitors (ICIs) have shown high efficacy in lung cancer. Adding ICIs to chemoradiation might increase the treatment efficacy, while the application of ICIs or chemoradiation alone can induce treatment-related pneumonitis, so whether combination therapy would increase the risk of pneumonitis needs careful evaluation. This study aimed to retrospectively analyze the i…	[Pu, Dan; Xu, Feng; Zhou, Qinghua; Li, Lu] Sichuan Univ, West China Hosp, Lung Canc Ctr, Chengdu, Peoples R China; [Liu, Qing; Zhang, Shu; Xu, Feng] Sichuan Univ, West China Hosp, Canc Ctr, Dept Radiat Oncol, Chengdu, Peoples R China; [Zhang, Shu] Sichuan Univ, West China Hosp, Canc Ctr, Dept Head & Neck Oncol, Chengdu, Peoples R China; [Wang, Liu] Chengdu Pidu Dist Hosp Tradit Chinese Med, Dept …	Sichuan University; Sichuan University; Sichuan University; CHU Nice; Universite Cote d'Azur; Sapienza University Rome; Azienda Ospedaliera Sant'Andrea; Sichuan University; Sichuan University; Sichuan University	Li, XH (corresponding author), Sichuan Univ, West China Hosp, Dept Anesthesiol, Lab Anesthesia & Crit Care Med, 37, Guo Xue Alley, Chengdu 610041, Peoples R China.;Li, L (corresponding author), Sichuan Univ, Lung Canc Ctr, West China Hosp, 37 Guo Xue Alley, Chengdu 610041, Sichuan, Peoples R China.	xuehanli@scu.edu.cn; windflower1991@vip.163.com	Zhou, Qinghua/A-4184-2008; Zhang, Shu/JOZ-0735-2023; Hofman, Paul/P-7654-2018; Li, Xuehan/OMM-5586-2025; Giusti, Raffaele/AAC-9723-2020; xu, feng/HDN-0560-2022		The National Natural Science Fund of Sichuan [2022NSFSC0604]; Research Program of West China Hospital, Sichuan University [HX-H2112318, HX2207192]	The National Natural Science Fund of Sichuan; Research Program of West China Hospital, Sichuan University	This work was supported by The National Natural Science Fund of Sichuan (No. 2022NSFSC0604) ; Research Program of West China Hospital, Sichuan University (No. HX2207192) ; Research Program of West China Hospital, Sichuan University (No. HX-H2112318) .		28	5	5	0	6	AME PUBLISHING COMPANY	SHATIN	FLAT-RM C 16F, KINGS WING PLAZA 1, NO 3 KWAN ST, SHATIN, HONG KONG 00000, PEOPLES R CHINA	2218-6751	2226-4477		TRANSL LUNG CANCER R	Transl. Lung Cancer Res.	JAN 31	2024	13	1
J	Frost, N; Unger, K; Blum, TG; Misch, D; Kurz, S; Laeders, H; Olive, E; Raspe, M; Hilbrandt, M; Koch, M; Bohmer, D; Senger, C; Witzenrath, M; Grohe, C; Bauer, T; Modest, DP; Kollmeier, J				Frost, Nikolaj; Unger, Kristina; Blum, Torsten Gerriet; Misch, Daniel; Kurz, Sylke; Laeders, Heike; Olive, Elisabeth; Raspe, Matthias; Hilbrandt, Moritz; Koch, Myriam; Bohmer, Dirk; Senger, Carolin; Witzenrath, Martin; Grohe, Christian; Bauer, Torsten; Modest, Dominik P.; Kollmeier, Jens			Management, risk factors and prognostic impact of checkpoint-inhibitor pneumonitis (CIP) in lung cancer-A multicenter observational analysis	LUNG CANCER			English	Article						Lung cancer; Checkpoint-inhibitor pneumonitis; Immunotherapy; PD-L1; Thoracic radiotherapy	DEATH 1; BLOCKADE; CLASSIFICATION; TOXICITIES	Introduction: Checkpoint-inhibitor pneumonitis (CIP) represents a major immune-related adverse event (irAE) in patients with lung cancer. We aimed for the clinical characterization, diagnostics, risk factors, treatment and outcome in a large cohort of patients from everyday clinical practice.Patients and methods: For this retrospective analysis, 1,376 patients having received checkpoint inhibitor…	[Frost, Nikolaj; Unger, Kristina; Raspe, Matthias; Hilbrandt, Moritz; Bohmer, Dirk; Senger, Carolin; Witzenrath, Martin; Modest, Dominik P.] Charite Univ Med Berlin, Berlin, Germany; [Frost, Nikolaj; Unger, Kristina; Raspe, Matthias; Hilbrandt, Moritz; Bohmer, Dirk; Senger, Carolin; Witzenrath, Martin; Modest, Dominik P.] Humboldt Univ, Freie Univ Berlin, Berlin, Germany; [Frost, Nikolaj; Unger, …	Free University of Berlin; Humboldt University of Berlin; Charite Universitatsmedizin Berlin; Free University of Berlin; Humboldt University of Berlin; Humboldt University of Berlin; Free University of Berlin; Charite Universitatsmedizin Berlin; Berlin Institute of Health; Helios Kliniken; University of Regensburg; Humboldt University of Berlin; Free University of Berlin; Charite Universitatsmedi…	Frost, N (corresponding author), Charite Univ Med Berlin, Dept Infect Dis & Pulm Med, Augustenburger Pl 1, D-13353 Berlin, Germany.	Nikolaj.frost@charite.de	Bauer, Torsten/JDC-6727-2023; Böhmer, Dirk/AAI-2218-2020; Modest, Dominik Paul/AAW-9756-2021; Senger, Carolin/LIC-0921-2024; Blum, Torsten/MGV-2909-2025; Kurz, Sylke/LIH-0436-2024	Frost, Nikolaj/0000-0001-7452-7129;					41	15	20	4	12	ELSEVIER IRELAND LTD	CLARE	ELSEVIER HOUSE, BROOKVALE PLAZA, EAST PARK SHANNON, CO, CLARE, 00000, IRELAND	0169-5002	1872-8332		LUNG CANCER	Lung Cancer	MAY	2023	179
J	Takahara, Y; Tanaka, T; Ishige, Y; Shionoya, I; Yamamura, K; Sakuma, T; Nishiki, K; Nakase, K; Nojiri, M; Kato, R; Shinomiya, S; Fujimoto, Y; Oikawa, T; Mizuno, S				Takahara, Yutaka; Tanaka, Takuya; Ishige, Yoko; Shionoya, Ikuyo; Yamamura, Kouichi; Sakuma, Takashi; Nishiki, Kazuaki; Nakase, Keisuke; Nojiri, Masafumi; Kato, Ryo; Shinomiya, Shohei; Fujimoto, Yuki; Oikawa, Taku; Mizuno, Shiro			Risk factors for acute exacerbation in lung cancer complicated by interstitial lung disease with slight reticular shadows	THORACIC CANCER			English	Article						exacerbation; immune checkpoint inhibitors; interstitial lung disease; lung cancer; radiotherapy	IDIOPATHIC PULMONARY-FIBROSIS; CHEMOTHERAPY; PNEUMONITIS	Background The risk of cancer treatment-related acute exacerbation (AE) in patients with lung cancer and mild interstitial lung disease (ILD) on imaging, classified as indeterminate for usual interstitial pneumonia (UIP), has not previously been clarified. Methods We retrospectively reviewed the clinical records of 27 patients with lung cancer and ILD who were diagnosed and treated from April 201…	[Takahara, Yutaka; Tanaka, Takuya; Ishige, Yoko; Shionoya, Ikuyo; Yamamura, Kouichi; Sakuma, Takashi; Nishiki, Kazuaki; Nakase, Keisuke; Nojiri, Masafumi; Kato, Ryo; Shinomiya, Shohei; Fujimoto, Yuki; Oikawa, Taku; Mizuno, Shiro] Kanazawa Med Univ, Dept Resp Med, 1-1 Daigaku, Uchinada, Ishikawa 9200293, Japan	Kanazawa Medical University	Takahara, Y (corresponding author), Kanazawa Med Univ, Dept Resp Med, 1-1 Daigaku, Uchinada, Ishikawa 9200293, Japan.	takahara@kanazawa-med.ac.jp							27	5	6	0	2	WILEY	HOBOKEN	111 RIVER ST, HOBOKEN 07030-5774, NJ USA	1759-7706	1759-7714		THORAC CANCER	Thorac. Cancer	OCT	2021	12	20
J	Mangan, BL; McAlister, RK; Balko, JM; Johnson, DB; Moslehi, JJ; Gibson, A; Phillips, EJ				Mangan, Brendan L.; McAlister, Renee K.; Balko, Justin M.; Johnson, Douglas B.; Moslehi, Javid J.; Gibson, Andrew; Phillips, Elizabeth J.			Evolving insights into the mechanisms of toxicity associated with immune checkpoint inhibitor therapy	BRITISH JOURNAL OF CLINICAL PHARMACOLOGY			English	Review						cytotoxic T-lymphocyte antigen-4; immune checkpoint inhibitors; immune-related adverse effects; immunotherapy; programmed cell death 1; programmed cell death ligand 1	CELL LUNG-CANCER; ADVERSE EVENTS; DILATED CARDIOMYOPATHY; METASTATIC MELANOMA; COMBINED NIVOLUMAB; CTLA-4 BLOCKADE; DOUBLE-BLIND; IPILIMUMAB; PD-1; PNEUMONITIS	Immune checkpoint inhibitors have emerged as a revolutionary treatment option for patients with various types of malignancy. Although these agents afford a significant improvement in outcomes for melanoma and other previously untreatable malignancies, their novel mechanism of action may predispose patients to immune-related adverse effects (irAEs). In the tumour neoantigen environment, these irAE…	[Mangan, Brendan L.; McAlister, Renee K.] Vanderbilt Univ, Med Ctr, Dept Pharm, Nashville, TN USA; [Johnson, Douglas B.; Moslehi, Javid J.; Phillips, Elizabeth J.] Vanderbilt Univ, Med Ctr, Dept Med, Nashville, TN USA; [Balko, Justin M.; Phillips, Elizabeth J.] Vanderbilt Univ, Med Ctr, Dept Pathol Microbiol & Immunol, Nashville, TN USA; [Phillips, Elizabeth J.] Vanderbilt Univ, Med Ctr, Dept Pha…	Vanderbilt University; Vanderbilt University; Vanderbilt University; Vanderbilt University; Vanderbilt University; Vanderbilt University; Murdoch University	Phillips, EJ (corresponding author), 1161-21st 26 Ave South,A-2200 Med Ctr North, Nashville, TN 37232 USA.	elizabeth.j.phillips@vanderbilt.edu	; Balko, Justin/HCH-5266-2022; Phillips, Elizabeth/JOZ-1574-2023	McAlister, Renee/0000-0001-9114-7937; Mangan, Brendan/0000-0003-4892-7916; Gion, Anew/0000-0001-9653-3298	National Health and Medical Research Council of Australia [NCI 1R01CA227481]; National Institutes of Health [1P50GM115305-01, 1 R01 HG010863-01, R21AI139021]; National Cancer Institute [R01CA227481] Funding Source: NIH RePORTER; National Human Genome Research Institute [R01HG010863] Funding Source: NIH RePORTER	National Health and Medical Research Council of Australia(National Health & Medical Research Council (NHMRC) of Australia); National Institutes of Health(United States Department of Health & Human ServicesNational Institutes of Health (NIH) - USA); National Cancer Institute(United States Department of Health & Human ServicesNational Institutes of Health (NIH) - USANIH National Cancer Institute (N…	National Health and Medical Research Council of Australia, Grant/Award Number: NCI 1R01CA227481; National Institutes of Health, Grant/Award Numbers: 1P50GM115305-01, 1 R01 HG010863-01, R21AI139021, 1 R01 HG010863-01, R21AI139021, 1P50GM115305-01		115	47	53	0	11	WILEY	HOBOKEN	111 RIVER ST, HOBOKEN 07030-5774, NJ USA	0306-5251	1365-2125		BRIT J CLIN PHARMACO	Br. J. Clin. Pharmacol.	SEP	2020	86	9
J	Sato, M; Odagiri, K; Tabuchi, Y; Okamoto, H; Shimokawa, T; Nakamura, Y; Hata, M				Sato, Mizuki; Odagiri, Kazumasa; Tabuchi, Yuya; Okamoto, Hiroaki; Shimokawa, Tsuneo; Nakamura, Yukiko; Hata, Masaharu			Patterns and Incidence of Pneumonitis and Initial Treatment Outcomes with Durvalumab Consolidation Therapy after Radical Chemoradiotherapy for Stage III Non-Small Cell Lung Cancer	CANCERS			English	Article						chemoradiotherapy; durvalumab; non-small cell lung cancer; immune checkpoint inhibitors; radiation pneumonitis; adverse effects	ORGANIZING PNEUMONIA; RADIATION PNEUMONITIS; CONCURRENT CHEMORADIOTHERAPY; RADIOTHERAPY; CHEMORADIATION	Durvalumab consolidation after chemoradiotherapy for stage III non-small cell lung cancer (NSCLC) has become the standard of care. Single-center results were examined for treatment outcomes and patterns of pneumonitis in clinical practice. Patients with stage III NSCLC who underwent chemoradiotherapy at our institution (n = 150) were included. The patients were treated with chemoradiotherapy and …	[Sato, Mizuki; Odagiri, Kazumasa; Tabuchi, Yuya] Yokohama Municipal Citizens Hosp, Dept Radiat Oncol, Yokohama 2210855, Japan; [Okamoto, Hiroaki; Shimokawa, Tsuneo; Nakamura, Yukiko] Yokohama Municipal Citizens Hosp, Dept Resp Med, Yokohama 2210855, Japan; [Hata, Masaharu] Yokohama City Univ, Grad Sch Med, Dept Radiat Oncol, Yokohama, 2360004, Japan	Yokohama City University	Sato, M (corresponding author), Yokohama Municipal Citizens Hosp, Dept Radiat Oncol, Yokohama 2210855, Japan.	mizuki_s@yokohama-cu.ac.jp; k7804140@yokohama-cu.ac.jp		Sato, Mizuki/0009-0000-0421-3554					34	5	5	0	2	MDPI	BASEL	ST ALBAN-ANLAGE 66, CH-4052 BASEL, SWITZERLAND		2072-6694		CANCERS	Cancers	MAR	2024	16	6
J	Hu, X; Ren, J; Xue, QF; Luan, RM; Ding, DY; Tan, J; Su, X; Yang, JL				Hu, Xiao; Ren, Jin; Xue, Qianfei; Luan, Rumei; Ding, Dongyan; Tan, Jie; Su, Xin; Yang, Junling			Anti-PD-1/PD-L1 and anti-CTLA-4 associated checkpoint inhibitor pneumonitis in non-small cell lung cancer: Occurrence, pathogenesis and risk factors (Review)	INTERNATIONAL JOURNAL OF ONCOLOGY			English	Review						immune checkpoint inhibitors; checkpoint inhibitor pneumonitis; occurrence; pathogenesis; risk factors	IMMUNE-RELATED PNEUMONITIS; 1ST-LINE TREATMENT; PERIPHERAL-BLOOD; OPEN-LABEL; PD-1/PD-L1 INHIBITORS; COINHIBITORY PATHWAYS; PULMONARY-FIBROSIS; NONSQUAMOUS NSCLC; CLINICAL-OUTCOMES; PLUS CHEMOTHERAPY	Immune checkpoint inhibitors (ICIs) play a significant anti-tumor role in the management of non-small cell lung cancer. The most broadly used ICIs are anti-programmed death 1 (PD-1), anti-programmed cell death-ligand 1, and anti-cytotoxic T lymphocyte-associated antigen-4 monoclonal antibody. Compared with traditional chemotherapy, ICIs have the advantages of greater efficiency and more specific …	[Hu, Xiao; Ren, Jin; Luan, Rumei; Ding, Dongyan; Tan, Jie; Su, Xin; Yang, Junling] Second Hosp Jilin Univ, Dept Resp & Crit Care Med, Changchun 130041, Jilin, Peoples R China; [Xue, Qianfei] Hosp Jilin Univ, Dept Resp Med, Changchun 130012, Jilin, Peoples R China; [Yang, Junling] Second Hosp Jilin Univ, Dept Resp & Crit Care Med, 218 Ziqiang St, Changchun 130041, Jilin, Peoples R China	Jilin University; Jilin University	Yang, JL (corresponding author), Second Hosp Jilin Univ, Dept Resp & Crit Care Med, 218 Ziqiang St, Changchun 130041, Jilin, Peoples R China.	junling@jlu.edu.cn	Ren, Jinsong/AFF-6945-2022		Not applicable.	Not applicable.	Not applicable.		148	14	16	7	29	SPANDIDOS PUBL LTD	ATHENS	POB 18179, ATHENS, 116 10, GREECE	1019-6439	1791-2423		INT J ONCOL	Int. J. Oncol.	NOV	2023	63	5
J	Ross, JA; Komoda, K; Pal, S; Dickter, J; Salgia, R; Dadwal, S				Ross, Justine Abella; Komoda, Kellie; Pal, Sumanta; Dickter, Jana; Salgia, Ravi; Dadwal, Sanjeet			Infectious complications of immune checkpoint inhibitors in solid organ malignancies	CANCER MEDICINE			English	Article						checkpoint blockade; immunotherapy; infection; melanoma; nonsmall-cell lung cancer; renal cell carcinoma	PNEUMONITIS; DISEASES	Background Immune checkpoint inhibitors (ICIs) are targeted cancer therapies regarded to have less toxicity than chemotherapy. Immune-related adverse events (irAEs) of ICIs are well described in the literature but limited data exist on their infectious complications. The objective is to describe the spectrum and risk factors for developing serious infections in patients receiving ICIs. Methods Re…	[Ross, Justine Abella; Komoda, Kellie] City Hope Natl Med Ctr, Dept Pharm, 1500 E Duarte Rd, Duarte, CA 91010 USA; [Pal, Sumanta; Salgia, Ravi] City Hope Natl Med Ctr, Dept Med Oncol, Duarte, CA 91010 USA; [Dickter, Jana; Dadwal, Sanjeet] City Hope Natl Med Ctr, Dept Med, Div Infect Dis, Duarte, CA 91010 USA	City of Hope; City of Hope; City of Hope	Ross, JA (corresponding author), City Hope Natl Med Ctr, Dept Pharm, 1500 E Duarte Rd, Duarte, CA 91010 USA.	juross@coh.org	; Pal, Sumanta/ABY-3095-2022	Ross, Justine/0000-0001-8661-6380; Dadwal, Sanjeet/0000-0002-1099-0568; Dickter, Jana/0000-0001-5579-1573					10	28	33	0	4	WILEY	HOBOKEN	111 RIVER ST, HOBOKEN 07030-5774, NJ USA	2045-7634			CANCER MED-US	Cancer Med.	JAN	2022	11	1
J	Raschi, E; Mazzarella, A; Antonazzo, IC; Bendinelli, N; Forcesi, E; Tuccori, M; Moretti, U; Poluzzi, E; De Ponti, F				Raschi, Emanuel; Mazzarella, Alessandra; Antonazzo, Ippazio Cosimo; Bendinelli, Nicolo; Forcesi, Emanuele; Tuccori, Marco; Moretti, Ugo; Poluzzi, Elisabetta; De Ponti, Fabrizio			Toxicities with Immune Checkpoint Inhibitors: Emerging Priorities From Disproportionality Analysis of the FDA Adverse Event Reporting System	TARGETED ONCOLOGY			English	Article							CELL LUNG-CANCER; PHARMACOVIGILANCE SIGNAL-DETECTION; NIVOLUMAB-RELATED CHOLANGITIS; SUBSTANDARD MEDICINES; SAFETY PROFILE; COMBINATION; ONCOLOGY; DRUGS; ANTI-CTLA-4; ASSOCIATION	Background Immune checkpoint inhibitors (ICIs), including antibodies targeting cytotoxic T-lymphocyte associated protein 4 (CTLA4) and programmed cell death 1 or its ligand (PD1/PDL1), elicit different immune-related adverse events (irAEs), but their global safety is incompletely characterized. Objective The aim of this study was to characterize the spectrum, frequency, and clinical features of I…	[Raschi, Emanuel; Mazzarella, Alessandra; Antonazzo, Ippazio Cosimo; Bendinelli, Nicolo; Forcesi, Emanuele; Poluzzi, Elisabetta; De Ponti, Fabrizio] Univ Bologna, Alma Mater Studiorum, Dept Med & Surg Sci, Pharmacol Unit, Via Irnerio 48, I-40126 Bologna, Italy; [Tuccori, Marco] Univ Hosp Pisa, Tuscan Reg Ctr Pharmacovigilance, Unit Adverse Drug React Monitoring, Via Roma 55, I-56126 Pisa, Italy; …	University of Bologna; University of Pisa; Azienda Ospedaliero Universitaria Pisana; University of Verona	Raschi, E (corresponding author), Univ Bologna, Alma Mater Studiorum, Dept Med & Surg Sci, Pharmacol Unit, Via Irnerio 48, I-40126 Bologna, Italy.	emanuel.raschi@unibo.it	Raschi, Emanuel/H-8821-2019; De Ponti, Fabrizio/H-8701-2019	Raschi, Emanuel/0000-0003-0487-7996; Bendinelli, Nicolò/0000-0002-8865-1953; Antonazzo, Ippazio Cosimo/0000-0001-8046-4574;	Ricerca Fondamentale Orientata	Ricerca Fondamentale Orientata	No sources of funding were used to assist in the preparation of this study. Authors at the University of Bologna (ER, EP, FDP) are supported by Institutional Research Funds (Ricerca Fondamentale Orientata).		63	82	88	0	24	SPRINGER	DORDRECHT	VAN GODEWIJCKSTRAAT 30, 3311 GZ DORDRECHT, NETHERLANDS	1776-2596	1776-260X		TARGET ONCOL	Target. Oncol.	APR	2019	14	2
J	Suzuki, Y; Karayama, M; Uto, T; Fujii, M; Matsui, T; Asada, K; Kusagaya, H; Kato, M; Matsuda, H; Matsuura, S; Toyoshima, M; Mori, K; Ito, Y; Koyauchi, T; Yasui, H; Hozumi, H; Furuhashi, K; Enomoto, N; Fujisawa, T; Nakamura, Y; Inui, N; Suda, T				Suzuki, Yuzo; Karayama, Masato; Uto, Tomohiro; Fujii, Masato; Matsui, Takashi; Asada, Kazuhiro; Kusagaya, Hideki; Kato, Masato; Matsuda, Hiroyuki; Matsuura, Shun; Toyoshima, Mikio; Mori, Kazutaka; Ito, Yasuhiro; Koyauchi, Takafumi; Yasui, Hideki; Hozumi, Hironao; Furuhashi, Kazuki; Enomoto, Noriyuki; Fujisawa, Tomoyuki; Nakamura, Yutaro; Inui, Naoki; Suda, Takafumi			Assessment of Immune-Related Interstitial Lung Disease in Patients With NSCLC Treated with Immune Checkpoint Inhibitors: A Multicenter Prospective Study	JOURNAL OF THORACIC ONCOLOGY			English	Article						Immune checkpoint inhibitor; Programmed cell death protein 1 (PD-1); Non; small cell lung cancer (NSCLC); Immune-related interstitial lung disease; Spirometry	ADVERSE EVENTS; ADVANCED CANCER; OPEN-LABEL; DEATH 1; PNEUMONITIS; DOCETAXEL; NIVOLUMAB; ATEZOLIZUMAB	Introduction: Programmed cell death protein 1 immune checkpoint inhibitors (ICIs) have been reported to improve the survival of patients with NSCLC. On the expansion of clinical administration for a variety of cancers, immune-related adverse events have been typically recognized to be associated with ICIs, therefore, necessitating the monitoring and management of these patients. Among immune-rela…	[Suzuki, Yuzo; Karayama, Masato; Koyauchi, Takafumi; Yasui, Hideki; Hozumi, Hironao; Furuhashi, Kazuki; Enomoto, Noriyuki; Fujisawa, Tomoyuki; Nakamura, Yutaro; Inui, Naoki; Suda, Takafumi] Hamamatsu Univ Sch Med, Second Div, Dept Internal Med, Hamamatsu, Shizuoka, Japan; [Uto, Tomohiro] Iwata City Hosp, Dept Resp Med, Iwata, Japan; [Fujii, Masato] Shizuoka City Shizuoka Hosp, Dept Resp Med, Shiz…	Hamamatsu University School of Medicine; Shizuoka General Hospital	Suzuki, Y (corresponding author), Hamamatsu Univ Sch Med, Second Div, Dept Internal Med, Higashi Ku, 1-20-1 Handayama, Hamamatsu, Shizuoka 4313192, Japan.	yuzosuzu@hama-med.ac.jp	Karayama, Masato/AAD-7029-2022; Matsuura, Shun/AAW-5353-2021; Suzuki, Yuzo/AAE-6747-2020; Koyauchi, Takafumi/AGX-6994-2022	Matsuura, Shun/0000-0001-8844-6100; Suzuki, Yuzo/0000-0001-6154-9791; Koyauchi, Takafumi/0000-0001-6098-0918; Fujisawa, Tomoyuki/0000-0002-8809-1781	Japan Society for the Promotion of Science [19K17632]; Grants-in-Aid for Scientific Research [19K17632] Funding Source: KAKEN	Japan Society for the Promotion of Science(Ministry of Education, Culture, Sports, Science and Technology, Japan (MEXT)Japan Society for the Promotion of Science); Grants-in-Aid for Scientific Research(Ministry of Education, Culture, Sports, Science and Technology, Japan (MEXT)Japan Society for the Promotion of ScienceGrants-in-Aid for Scientific Research (KAKENHI))	This work was supported by a grant-in-aid for scientific research (19K17632 to Suzuki) from the Japan Society for the Promotion of Science. The authors thank Editage for editing a draft of this manuscript. Dr. Suzuki was responsible for the conception and design, data collection, data analysis and interpretation, manuscript writing, and final approval of the manuscript; Drs. Karayama, Uto, Fujii,…		36	84	94	1	10	ELSEVIER SCIENCE INC	NEW YORK	STE 800, 230 PARK AVE, NEW YORK, NY 10169 USA	1556-0864	1556-1380		J THORAC ONCOL	J. Thorac. Oncol.	AUG	2020	15	8
J	Shankar, B; Zhang, JJ; Naqash, AR; Forde, PM; Feliciano, JL; Marrone, KA; Ettinger, DS; Hann, CL; Brahmer, JR; Ricciuti, B; Owen, D; Toi, Y; Walker, P; Otterson, GA; Patel, SH; Sugawara, S; Naidoo, J				Shankar, Bairavi; Zhang, Jiajia; Naqash, Abdul Rafeh; Forde, Patrick M.; Feliciano, Josephine L.; Marrone, Kristen A.; Ettinger, David S.; Hann, Christine L.; Brahmer, Julie R.; Ricciuti, Biagio; Owen, Dwight; Toi, Yukihiro; Walker, Paul; Otterson, Gregory A.; Patel, Sandip H.; Sugawara, Shunichi; Naidoo, Jarushka			Multisystem Immune-Related Adverse Events Associated With Immune Checkpoint Inhibitors for Treatment of Non-Small Cell Lung Cancer	JAMA ONCOLOGY			English	Article							NIVOLUMAB; DOCETAXEL	Question What is the spectrum of multisystem immune-related adverse events (irAEs) that occur in patients with non-small cell lung cancer (NSCLC) treated with immune checkpoint inhibitors (ICIs)? Do patients with multisystem irAEs have improved survival, adjusting for treatment duration? Findings In this multicenter cohort study of 623 patients with NSCLC treated with anti-programmed cell death 1…	[Shankar, Bairavi; Zhang, Jiajia; Forde, Patrick M.; Feliciano, Josephine L.; Marrone, Kristen A.; Ettinger, David S.; Hann, Christine L.; Brahmer, Julie R.; Naidoo, Jarushka] Johns Hopkins Univ, Sidney Kimmel Comprehens Canc Ctr, Baltimore, MD USA; [Shankar, Bairavi; Zhang, Jiajia; Forde, Patrick M.; Feliciano, Josephine L.; Marrone, Kristen A.; Ettinger, David S.; Hann, Christine L.; Brahmer, J…	Johns Hopkins University; Johns Hopkins Medicine; University of North Carolina; East Carolina University; National Institutes of Health (NIH) - USA; NIH National Cancer Institute (NCI); NIH Division of Cancer Treatment & Diagnosis; University of Perugia; Harvard University; Harvard Medical School; Harvard University Medical Affiliates; Dana-Farber Cancer Institute; James Cancer Hospital & Solove …	Naidoo, J (corresponding author), Beaumont Hosp, Hosp Rd, Beaumont 9, Dublin, Ireland.	jnaidoo1@jhmi.edu	Naidoo, Jarushka/OXR-2932-2025; Naqash, Abdul Rafeh/ABD-1316-2020; Forde, Patrick/AAX-2936-2021; Yukihiro, Toi/AAP-3480-2020; Owen, Dwight/AAM-4717-2021; Ricciuti, Biagio/I-9563-2017; Patel, Sandip/O-9591-2015	Naidoo, Jarushka/0000-0002-3470-8686; Naqash, Abdul Rafeh/0000-0001-7622-720X; Forde, Patrick/0000-0001-6925-6344; Ricciuti, Biagio/0000-0002-0651-2678;	Bloomberg-Kimmel Institute for Cancer Immunotherapy; Ohio State University Center for Clinical and Translational Science; National Institutes of Health	Bloomberg-Kimmel Institute for Cancer Immunotherapy; Ohio State University Center for Clinical and Translational Science; National Institutes of Health(United States Department of Health & Human ServicesNational Institutes of Health (NIH) - USA)	This study was funded by the Bloomberg-Kimmel Institute for Cancer Immunotherapy, National Institutes of Health, the Ohio State University Center for Clinical and Translational Science.		13	385	430	2	44	AMER MEDICAL ASSOC	CHICAGO	330 N WABASH AVE, STE 39300, CHICAGO, IL 60611-5885 USA	2374-2437	2374-2445		JAMA ONCOL	JAMA Oncol.	DEC	2020	6	12
J	Park, H; Hatabu, H; Ricciuti, B; Aijazi, SJ; Awad, MM; Nishino, M				Park, Hyesun; Hatabu, Hiroto; Ricciuti, Biagio; Aijazi, Safiya J.; Awad, Mark M.; Nishino, Mizuki			Immune-related adverse events on body CT in patients with small-cell lung cancer treated with immune-checkpoint inhibitors	EUROPEAN JOURNAL OF RADIOLOGY			English	Article						Small-cell lung cancer; Immune-checkpoint inhibitors; PD-1; PD-L1; Immune-related adverse event; Computed tomography	OPEN-LABEL; PNEUMONITIS; NIVOLUMAB; IPILIMUMAB; MULTICENTER; DOCETAXEL; EFFICACY; THERAPY; COLITIS	Purpose: Investigate the incidence and imaging characteristics of radiologically-evident immune-related adverse events (irAEs) on body CT in patients with small-cell lung cancer (SCLC) treated with immune-checkpoint inhibitors. Methods: The study included 53 patients with relapsed/refractory SCLC (27 men, 26 women) treated with PD-1/PD-Ll inhibitors alone or in combination with CTLA-4 inhibition,…	[Park, Hyesun; Nishino, Mizuki] Dana Farber Canc Inst, Dept Imaging, 450 Brookline Ave, Boston, MA 02215 USA; [Park, Hyesun; Hatabu, Hiroto; Nishino, Mizuki] Brigham & Womens Hosp, Dept Radiol, 75 Francis St, Boston, MA 02115 USA; [Ricciuti, Biagio; Aijazi, Safiya J.; Awad, Mark M.] Dana Farber Canc Inst, Dept Med Oncol, 450 Brookline Ave, Boston, MA 02215 USA	Harvard University; Harvard University Medical Affiliates; Dana-Farber Cancer Institute; Harvard University; Harvard University Medical Affiliates; Brigham & Women's Hospital; Harvard University; Harvard University Medical Affiliates; Dana-Farber Cancer Institute	Nishino, M (corresponding author), Dana Farber Canc Inst, Dept Imaging, 450 Brookline Ave, Boston, MA 02215 USA.;Nishino, M (corresponding author), Brigham & Womens Hosp, Dept Radiol, 450 Brookline Ave, Boston, MA 02215 USA.	mizuki_nishino@dfci.harvard.edu	Awad, Mark/ABG-4112-2022; Ricciuti, Biagio/I-9563-2017	Awad, Mark/0000-0003-0928-5244; Ricciuti, Biagio/0000-0002-0651-2678	[R01CA203636]; [U01CA209414]; National Cancer Institute [R01CA203636, U01CA209414] Funding Source: NIH RePORTER	; ; National Cancer Institute(United States Department of Health & Human ServicesNational Institutes of Health (NIH) - USANIH National Cancer Institute (NCI))	The investigators M. Nishino and H. Hatabu are supported by R01CA203636 and U01CA209414 (NCI).		52	18	25	0	14	ELSEVIER IRELAND LTD	CLARE	ELSEVIER HOUSE, BROOKVALE PLAZA, EAST PARK SHANNON, CO, CLARE, 00000, IRELAND	0720-048X	1872-7727		EUR J RADIOL	Eur. J. Radiol.	NOV	2020	132
J	Akagi, Y; Awano, N; Inomata, M; Kuse, N; Tone, M; Yoshimura, H; Jo, T; Takada, K; Kumasaka, T; Izumo, T				Akagi, Yu; Awano, Nobuyasu; Inomata, Minoru; Kuse, Naoyuki; Tone, Mari; Yoshimura, Hanako; Jo, Tatsunori; Takada, Kohei; Kumasaka, Toshio; Izumo, Takehiro			Hemophagocytic Lymphohistiocytosis in a Patient with Rheumatoid Arthritis on Pembrolizumab for Lung Adenocarcinoma	INTERNAL MEDICINE			English	Article						pembrolizumab; hemophagocytic lymphohistiocytosis; immune checkpoint inhibitors; lung cancer; rheumatoid arthritis; immune-related adverse event	ADVANCED MELANOMA; RISK-FACTORS; PNEUMONITIS; THERAPY; DISEASE	Immune checkpoint inhibitors have changed the landscape of classic cancer treatment. However, their use is associated with the emergence of new adverse events. An elderly man with rheumatoid arthritis was started on pembrolizumab for newly diagnosed advanced lung cancer. He subsequently developed hemophagocytic lymphohistiocytosis (HLH), which is potentially fatal but has not been properly establ…	[Akagi, Yu; Awano, Nobuyasu; Inomata, Minoru; Kuse, Naoyuki; Tone, Mari; Yoshimura, Hanako; Jo, Tatsunori; Takada, Kohei; Izumo, Takehiro] Japanese Red Cross Med Ctr, Dept Resp Med, Tokyo, Japan; [Kumasaka, Toshio] Japanese Red Cross Med Ctr, Dept Pathol, Tokyo, Japan	University of Tokyo; Japanese Red Cross Medical Center; University of Tokyo; Japanese Red Cross Medical Center	Awano, N (corresponding author), Japanese Red Cross Med Ctr, Dept Resp Med, Tokyo, Japan.	awanobu0606@hotmail.co.jp	Awano, Nobuyasu/GXG-4375-2022	Awano, Nobuyasu/0000-0002-1438-4880; Akagi, Yu/0000-0002-5724-7982; Yoshimura, Hanako/0000-0002-3717-3963					20	20	24	0	1	JAPAN SOC INTERNAL MEDICINE	TOKYO	34-3 3-CHOME HONGO BUNKYO-KU, TOKYO, 113, JAPAN	0918-2918	1349-7235		INTERNAL MED	Intern. Med.		2020	59	8
J	Shu, Y; Xu, W; Su, R; Ran, PC; Liu, L; Zhang, ZZ; Zhao, J; Chao, Z; Fu, GB				Shu, Yang; Xu, Wei; Su, Rui; Ran, Pancen; Liu, Lei; Zhang, Zhizhao; Zhao, Jing; Chao, Zhen; Fu, Guobin			Clinical applications of radiomics in non-small cell lung cancer patients with immune checkpoint inhibitor-related pneumonitis	FRONTIERS IN IMMUNOLOGY			English	Review						radiomics; non-small cell lung cancer; immune checkpoint inhibitor-related pneumonitis; deep learning; immunotherapy	ADVERSE EVENTS; RISK-FACTORS; RADIATION PNEUMONITIS; PD-1 BLOCKADE; T-CELLS; STAGE-I; DISEASE; IMMUNOTHERAPY; PREDICTION; RADIOTHERAPY	Immune checkpoint inhibitors (ICIs) modulate the body's immune function to treat tumors but may also induce pneumonitis. Immune checkpoint inhibitor-related pneumonitis (ICIP) is a serious immune-related adverse event (irAE). Immunotherapy is currently approved as a first-line treatment for non-small cell lung cancer (NSCLC), and the incidence of ICIP in NSCLC patients can be as high as 5%-19% in…	[Shu, Yang; Xu, Wei; Ran, Pancen; Liu, Lei; Zhang, Zhizhao; Zhao, Jing; Fu, Guobin] Shandong First Med Univ, Shandong Prov Hosp, Dept Oncol, Jinan, Shandong, Peoples R China; [Shu, Yang; Ran, Pancen; Fu, Guobin] Shandong Univ Tradit Chinese Med, Clin Med Coll 2, Jinan, Shandong, Peoples R China; [Xu, Wei; Fu, Guobin] Shandong Univ, Shandong Prov Hosp, Dept Oncol, Jinan, Shandong, Peoples R China;…	Shandong First Medical University & Shandong Academy of Medical Sciences; Shandong University of Traditional Chinese Medicine; Shandong First Medical University & Shandong Academy of Medical Sciences; Shandong University; Shandong First Medical University & Shandong Academy of Medical Sciences; Shandong First Medical University & Shandong Academy of Medical Sciences	Fu, GB (corresponding author), Shandong First Med Univ, Shandong Prov Hosp, Dept Oncol, Jinan, Shandong, Peoples R China.;Fu, GB (corresponding author), Shandong Univ Tradit Chinese Med, Clin Med Coll 2, Jinan, Shandong, Peoples R China.;Fu, GB (corresponding author), Shandong Univ, Shandong Prov Hosp, Dept Oncol, Jinan, Shandong, Peoples R China.;Chao, Z (corresponding author), Shandong First Me…	ZhenChao@sdfmu.edu.cn; fgbs@sina.com		Fu, Guobin/0000-0003-0893-7714; xu, wei/0000-0002-9725-4335	Taishan Scholar Foundation of Shandong Province, Grant/Award Number: tsqn202103179; National Natural Science Foundation of China, Grant/Award Number: 81802284; Science and Technology Development Plans of Shandong Province, Grant/Award Number: 2014GSF118157 [tsqn202103179]; Taishan Scholar Foundation of Shandong Province [81802284]; National Natural Science Foundation of China [2014GSF118157]; Sci…	Taishan Scholar Foundation of Shandong Province, Grant/Award Number: tsqn202103179; National Natural Science Foundation of China, Grant/Award Number: 81802284; Science and Technology Development Plans of Shandong Province, Grant/Award Number: 2014GSF118157; Taishan Scholar Foundation of Shandong Province; National Natural Science Foundation of China(National Natural Science Foundation of China (N…	Taishan Scholar Foundation of Shandong Province, Grant/Award Number: tsqn202103179; National Natural Science Foundation of China, Grant/Award Number: 81802284; Science and Technology Development Plans of Shandong Province, Grant/Award Number: 2014GSF118157; Scientific Research Foundation of Shandong Province of Outstanding Young Scientists, Grant/Award Number: BS2013YY058; 2021 Shandong Medical A…		116	7	9	4	19	FRONTIERS MEDIA SA	LAUSANNE	AVENUE DU TRIBUNAL FEDERAL 34, LAUSANNE, CH-1015, SWITZERLAND	1664-3224			FRONT IMMUNOL	Front. Immunol.	SEP 20	2023	14
J	Bi, JP; Qian, J; Yang, DQ; Sun, L; Lin, SY; Li, Y; Xue, XD; Nie, TT; Verma, V; Han, G				Bi, Jianping; Qian, Jing; Yang, Dongqin; Sun, Lu; Lin, Shouyu; Li, Ying; Xue, Xudong; Nie, Tingting; Verma, Vivek; Han, Guang			Dosimetric Risk Factors for Acute Radiation Pneumonitis in Patients With Prior Receipt of Immune Checkpoint Inhibitors	FRONTIERS IN IMMUNOLOGY			English	Article						radiotherapy; immune checkpoint inhibitor; pneumonitis; dosimetry; risk factors	THERAPY; IMMUNOTHERAPY; SAFETY; CHEMORADIOTHERAPY; CHEMOTHERAPY; RADIOTHERAPY; TOXICITY	PurposeDosimetric parameters (e.g., mean lung dose (MLD), V20, and V5) can predict radiation pneumonitis (RP). Constraints thereof were formulated before the era of combined immune checkpoint inhibitors (ICIs) and radiotherapy, which could amplify the RP risk. Dosimetric predictors of acute RP (aRP) in the context of ICIs are urgently needed because no data exist thus far. Methods and MaterialsAl…	[Bi, Jianping; Sun, Lu; Lin, Shouyu; Li, Ying; Xue, Xudong; Han, Guang] Huazhong Univ Sci & Technol, Hubei Canc Hosp, Dept Radiat Oncol, Tongji Med Coll, Wuhan, Peoples R China; [Qian, Jing] Univ Massachusetts, Dept Biostat & Epidemiol, Amherst, MA 01003 USA; [Yang, Dongqin] Fifth Hosp Wuhan, Dept Oncol, Wuhan, Peoples R China; [Nie, Tingting] Huazhong Univ Sci & Technol, Hubei Canc Hosp, Dept Ra…	Huazhong University of Science & Technology; University of Massachusetts System; University of Massachusetts Amherst; Huazhong University of Science & Technology; University of Texas System; UTMD Anderson Cancer Center	Han, G (corresponding author), Huazhong Univ Sci & Technol, Hubei Canc Hosp, Dept Radiat Oncol, Tongji Med Coll, Wuhan, Peoples R China.;Verma, V (corresponding author), Univ Texas MD Anderson Canc Ctr, Dept Radiat Oncol, Houston, TX 77030 USA.	vivek333@gmail.com; hg7913@hotmail.com	Nie, Tingting/JNS-4474-2023; Li, Ying/OML-2014-2025	Bi, Jianping/0000-0002-3560-6630	National Cancer Center Climbing Foundation [NCC201917B03]; Hubei Provincial Health Commission [ZY2021M008]; University of Massachusetts Amherst	National Cancer Center Climbing Foundation; Hubei Provincial Health Commission; University of Massachusetts Amherst	Funding This work was supported by National Cancer Center Climbing Foundation (No. NCC201917B03) and Hubei Provincial Health Commission (No. ZY2021M008). JQ is supported by University of Massachusetts Amherst.		20	19	21	0	5	FRONTIERS MEDIA SA	LAUSANNE	AVENUE DU TRIBUNAL FEDERAL 34, LAUSANNE, CH-1015, SWITZERLAND	1664-3224			FRONT IMMUNOL	Front. Immunol.	JAN 13	2022	12
J	Isobe, K; Nakamura, Y; Sakamoto, S; Tomii, K; Takimoto, T; Miyazaki, Y; Matsumoto, M; Sugino, K; Ichikado, K; Moriguchi, S; Yamaguchi, K; Baba, T; Ozasa, H; Igata, F; Anabuki, K; Homma, S; Date, H; Suda, T; Kishi, K				Isobe, Kazutoshi; Nakamura, Yasuhiko; Sakamoto, Susumu; Tomii, Keisuke; Takimoto, Takayuki; Miyazaki, Yasunari; Matsumoto, Masaru; Sugino, Keishi; Ichikado, Kazuya; Moriguchi, Shuhei; Yamaguchi, Kakuhiro; Baba, Tomohisa; Ozasa, Hiroaki; Igata, Fumiyasu; Anabuki, Kazuki; Homma, Sakae; Date, Hiroshi; Suda, Takafumi; Kishi, Kazuma			Immune checkpoint inhibitors in patients with lung cancer having chronic interstitial pneumonia	ERJ OPEN RESEARCH			English	Article							IDIOPATHIC PULMONARY-FIBROSIS; HIGH-RESOLUTION CT; ACUTE EXACERBATION; RISK-FACTORS; NIVOLUMAB; DOCETAXEL; EFFICACY; ATEZOLIZUMAB; COMBINATION; CARBOPLATIN	Background In interstitial pneumonia (IP)-associated lung cancer, immune checkpoint inhibitor pneumonitis (ICIP) is common with immune checkpoint inhibitor (ICI) treatment. The purpose of the present study was to clarify the safety and efficacy of ICI treatment for patients with lung cancer with IP. Methods This multicentre retrospective observational study was conducted from June 2016 to Decembe…	[Isobe, Kazutoshi; Nakamura, Yasuhiko; Sakamoto, Susumu; Homma, Sakae; Kishi, Kazuma] Toho Univ, Sch Med, Div Resp Med, Tokyo, Japan; [Tomii, Keisuke] Kobe City Med Ctr Gen Hosp, Dept Resp Med, Kobe, Hyogo, Japan; [Takimoto, Takayuki] Natl Hosp Org Kinki Chuo Chest Med Ctr, Clin Res Ctr, Osaka, Japan; [Miyazaki, Yasunari] Tokyo Med & Dent Univ, Dept Resp Med, Tokyo, Japan; [Matsumoto, Masaru] Nip…	Toho University; Kobe City Medical Center General Hospital; Institute of Science Tokyo; Tokyo Medical & Dental University (TMDU); Nippon Medical School; Saiseikai Kumamoto Hospital; Toranomon Hospital; Hiroshima University; Kanagawa Cardiovascular & Respiratory Center; Kyoto University; Fukuoka University; Kochi University; Kyoto University; Hamamatsu University School of Medicine	Isobe, K (corresponding author), Toho Univ, Sch Med, Div Resp Med, Tokyo, Japan.	kazutoshiisobe@med.toho-u.ac.jp	Takimoto, Takayuki/AAR-8940-2021; Yamaguchi, Kakuhiro/HQZ-1595-2023; MIYAZAKI, YASUNARI/B-7847-2015	Tomii, Keisuke/0000-0002-3524-6217; MIYAZAKI, YASUNARI/0000-0002-9073-9815	Ministry of Health, Labour and Welfare of Japan; Study Group on Diffuse Pulmonary Disorders, Scientific Research/Research on Intractable Disease	Ministry of Health, Labour and Welfare of Japan(Ministry of Health, Labour and Welfare, Japan); Study Group on Diffuse Pulmonary Disorders, Scientific Research/Research on Intractable Disease	This study was partially supported by a grant from the Ministry of Health, Labour and Welfare of Japan awarded to the Study Group on Diffuse Pulmonary Disorders, Scientific Research/Research on Intractable Disease.		39	11	12	0	0	EUROPEAN RESPIRATORY SOC JOURNALS LTD	SHEFFIELD	442 GLOSSOP RD, SHEFFIELD S10 2PX, ENGLAND		2312-0541		ERJ OPEN RES	ERJ Open Res.	MAR 1	2024	10	2
J	Altan, M; Soto, F; Xu, T; Wilson, N; Franco-Vega, MC; Clavijo, CAS; Shannon, VR; Faiz, SA; Gandhi, S; Lin, SH; Lopez, P; Zhong, L; Akhmedzhanov, F; Godoy, MCB; Shroff, GS; Wu, J; Khawaja, F; Kim, ST; Naing, A; Heymach, JV; Daniel-Macdougall, C; Liao, Z; Sheshadri, A				Altan, M.; Soto, F.; Xu, T.; Wilson, N.; Franco-Vega, M. C.; Clavijo, C. A. Simbaqueba; Shannon, V. R.; Faiz, S. A.; Gandhi, S.; Lin, S. H.; Lopez, P.; Zhong, L.; Akhmedzhanov, F.; Godoy, M. C. B.; Shroff, G. S.; Wu, J.; Khawaja, F.; Kim, S. T.; Naing, A.; Heymach, J. V.; Daniel-Macdougall, C.; Liao, Z.; Sheshadri, A.			Pneumonitis After Concurrent Chemoradiation and Immune Checkpoint Inhibition in Patients with Locally Advanced Non-small Cell Lung Cancer	CLINICAL ONCOLOGY			English	Article						Concurrent chemoradiation; immune checkpoint inhibitor; locally advanced non-small cell lung cancer; mortality; pneumonitis	RADIATION PNEUMONITIS; IMMUNOTHERAPY	Aims: Pneumonitis is a common and potentially deadly complication of combined chemoradiation and immune checkpoint inhibition (CRT-ICI) in patients with locally advanced non-small cell lung cancer (LA-NSCLC). In this study we sought to identify the risk factors for pneumonitis with CRT-ICI therapy in LA-NSCLC cases and determine its impact on survival.Materials and methods: We conducted a retrosp…	[Altan, M.; Heymach, J. V.] Univ Texas MD Anderson Canc Ctr, Dept Thorac Head & Neck Med Oncol, Houston, TX USA; [Soto, F.; Wilson, N.; Shannon, V. R.; Faiz, S. A.; Sheshadri, A.] Univ Texas MD Anderson Canc Ctr, Dept Pulm Med, Houston, TX USA; [Xu, T.; Gandhi, S.; Lin, S. H.; Lopez, P.; Liao, Z.] Univ Texas MD Anderson Canc Ctr, Dept Radiat Oncol, Houston, TX USA; [Franco-Vega, M. C.; Clavijo, C…	University of Texas System; UTMD Anderson Cancer Center; University of Texas System; UTMD Anderson Cancer Center; University of Texas System; UTMD Anderson Cancer Center; University of Texas System; UTMD Anderson Cancer Center; University of Texas System; UTMD Anderson Cancer Center; University of Texas System; UTMD Anderson Cancer Center; University of Texas System; UTMD Anderson Cancer Center; …	Sheshadri, A (corresponding author), Univ Texas MD Anderson Canc Ctr, Dept Pulm Med, Unit 1462, 1515 Holcombe Blvd, Houston, TX 77030 USA.	asheshadri@mdanderson.org	Heymach, John/AAG-2361-2019; Sheshadri, Ajay/AAN-7427-2020; Faiz, Saadia/J-7997-2019; Soto-Lanza, Felipe A/KIK-4360-2024	Faiz, Saadia/0000-0001-7284-3945; Simbaqueba Clavijo, Cesar/0000-0003-2056-8202; Wu, Jia/0000-0001-8392-8338; Soto-Lanza, Felipe A/0000-0003-2126-8316	NIH/NIAID [K23 AI117024]	NIH/NIAID(United States Department of Health & Human ServicesNational Institutes of Health (NIH) - USANIH National Institute of Allergy & Infectious Diseases (NIAID))	This work was supported by the NIH/NIAID (K23 AI117024 to AS) .		31	16	17	0	12	ELSEVIER SCIENCE LONDON	LONDON	84 THEOBALDS RD, LONDON WC1X 8RR, ENGLAND	0936-6555	1433-2981		CLIN ONCOL-UK	Clin. Oncol.	OCT	2023	35	10
J	Reuss, JE; Suresh, K; Naidoo, J				Reuss, Joshua E.; Suresh, Karthik; Naidoo, Jarushka			Checkpoint Inhibitor Pneumonitis: Mechanisms, Characteristics, Management Strategies, and Beyond	CURRENT ONCOLOGY REPORTS			English	Review						Pneumonitis; Immune-related adverse events; Immunotherapy; Checkpoint blockade; PD-1; PD-L1; CTLA-4	CELL LUNG-CANCER; ADVERSE EVENTS; PULMONARY-FUNCTION; IMMUNE; RISK; EFFICACY; IPILIMUMAB; NIVOLUMAB; TOXICITY; ANTIBODIES	Purpose of Review Checkpoint inhibitor pneumonitis (CIP) is a toxicity of immune checkpoint blockade (ICB) that can be highly morbid and at times fatal. Here, we review the proposed biologic mechanisms of CIP, epidemiology and risk factors for CIP development, diagnostic work-up and management strategies for CIP, and future directions of CIP research. Recent Findings CIP incidence appears to be g…	[Reuss, Joshua E.; Naidoo, Jarushka] Johns Hopkins Univ, Sch Med, Dept Oncol, Baltimore, MD 21205 USA; [Reuss, Joshua E.; Naidoo, Jarushka] Johns Hopkins Univ, Bloomberg Kimmel Inst Canc Immunotherapy, Baltimore, MD 21218 USA; [Reuss, Joshua E.; Naidoo, Jarushka] Johns Hopkins Sidney Kimmel Comprehens Canc Ctr, 201 N Broadway,Viragh Bldg Box 6, Baltimore, MD 21287 USA; [Suresh, Karthik] Johns Hop…	Johns Hopkins University; Johns Hopkins University; Johns Hopkins University; Johns Hopkins Medicine; Johns Hopkins University	Reuss, JE; Naidoo, J (corresponding author), Johns Hopkins Univ, Sch Med, Dept Oncol, Baltimore, MD 21205 USA.;Reuss, JE; Naidoo, J (corresponding author), Johns Hopkins Univ, Bloomberg Kimmel Inst Canc Immunotherapy, Baltimore, MD 21218 USA.;Reuss, JE; Naidoo, J (corresponding author), Johns Hopkins Sidney Kimmel Comprehens Canc Ctr, 201 N Broadway,Viragh Bldg Box 6, Baltimore, MD 21287 USA.	Jreuss1@jhmi.edu; Jnaidoo1@jhmi.edu	Naidoo, Jarushka/OXR-2932-2025; Suresh, Karthik/P-6307-2019	Naidoo, Jarushka/0000-0002-3470-8686; Suresh, Karthik/0000-0003-2920-0949					77	33	38	1	22	SPRINGER	NEW YORK	ONE NEW YORK PLAZA, SUITE 4600, NEW YORK, NY, UNITED STATES	1523-3790	1534-6269		CURR ONCOL REP	Curr. Oncol. Rep.	MAY 16	2020	22	6
J	Li, Y; Jiang, YX; Pan, LY; Yao, J; Liang, S; Du, YJ; Wang, D; Liu, HB; Zhang, F; Wang, Q; Lv, TF; Zhan, P				Li, Yu; Jiang, Yuxin; Pan, Luyun; Yao, Jun; Liang, Shuo; Du, Yanjun; Wang, Dong; Liu, Hongbing; Zhang, Fang; Wang, Qin; Lv, Tangfeng; Zhan, Ping			First-line chemoimmunotherapy for patients with small-cell lung cancer and interstitial lung abnormality: CIP risk and prognostic analysis	THORACIC CANCER			English	Article						checkpoint inhibitor-related pneumonitis; chemoimmunotherapy; interstitial lung abnormality; small-cell lung cancer; survival	CHECKPOINT INHIBITOR PNEUMONITIS; CT; ASSOCIATION; THERAPY	Background: Patients with non-small-cell lung cancer (NSCLC) receiving immunotherapy face a potential risk of developing checkpoint inhibitor-related pneumonitis (CIP). However, there is no clear understanding of the specific link between interstitial lung abnormality (ILA) and CIP in patients with small-cell lung cancer (SCLC). In addition, the prognosis of SCLC patients with ILA who receive che…	[Li, Yu; Liang, Shuo; Du, Yanjun; Wang, Dong; Liu, Hongbing; Zhang, Fang; Wang, Qin; Lv, Tangfeng; Zhan, Ping] Nanjing Med Univ, Jinling Hosp, Dept Resp & Crit Care Med, 305 Zhongshan East Rd, Nanjing 210002, Peoples R China; [Jiang, Yuxin; Wang, Dong; Liu, Hongbing; Zhang, Fang; Wang, Qin; Lv, Tangfeng; Zhan, Ping] Southeast Univ, Jinling Hosp, Sch Med, Dept Resp & Crit Care Med, Nanjing, People…	Nanjing Medical University; Southeast University - China; Nanjing University	Wang, Q; Lv, TF; Zhan, P (corresponding author), Nanjing Med Univ, Jinling Hosp, Dept Resp & Crit Care Med, 305 Zhongshan East Rd, Nanjing 210002, Peoples R China.	wq.026@163.com; bairoushui@163.com; zhanping207@163.com	JIANG, Yuxin/AAB-9309-2022; Lv, Tangfeng/MVW-6800-2025		Jiangsu Provincial Health Committee Medical projects	Jiangsu Provincial Health Committee Medical projects	No Statement Available		48	5	7	2	17	WILEY	HOBOKEN	111 RIVER ST, HOBOKEN 07030-5774, NJ USA	1759-7706	1759-7714		THORAC CANCER	Thorac. Cancer	DEC	2024	15	34
J	Fernández-Ruiz, M				Fernandez-Ruiz, Mario			Diagnostic and therapeutic approach to pulmonary infiltrates in cancer patients receiving immune checkpoint inhibitors	REVISTA ESPANOLA DE QUIMIOTERAPIA			English	Article						Immune checkpoint inhibitors; pneumonitis; immune-related; adverse events; pulmonary infiltrates; diagnosis; cancer.	CELL LUNG-CANCER; ADVERSE EVENTS; PNEUMONITIS; TUBERCULOSIS; TOXICITY; BLOCKADE	The advent of immune checkpoint inhibitors (ICIs) targeting cytotoxic T lymphocyte antigen 4 (CTLA-4) and the programmed cell death (PD-1)/PD-1 ligand 1 (PD-L1) axis has transformed the treatment paradigm for multiple cancer types. ICIs are able to restore T-cell-mediated antitumor responses and do not entail an increased risk of infection per se. However, immunotherapy is associated to a unique …	[Fernandez-Ruiz, Mario] Hosp Univ 12 Octubre, Inst Invest Hosp 12 Octubre Imas12, Unit Infect Dis, Madrid, Spain; [Fernandez-Ruiz, Mario] Inst Salud Carlos III, Ctr Invest Biomed Red Enfermedades Infecciosas CI, Madrid, Spain; [Fernandez-Ruiz, Mario] Univ Complutense, Sch Med, Madrid, Spain	Hospital Universitario 12 de Octubre; Instituto de Salud Carlos III; Complutense University of Madrid	Fernández-Ruiz, M (corresponding author), Hosp Univ 12 Octubre, Unit Infect Dis, Ctr Actividades Ambulatorias, 2a Planta,Bloque D,Avda Cordoba S-N, Madrid 28041, Spain.	mario_fdezruiz@yahoo.es	San-Juan, Rafael/AAN-4499-2021		ISCIII, Spanish Ministry of Science and Innovation [CP18/00073]; Instituto de Salud Carlos III (ISCIII); European Union - European Social Fund Plus (ESF+)	ISCIII, Spanish Ministry of Science and Innovation(Instituto de Salud Carlos IIISpanish Government); Instituto de Salud Carlos III (ISCIII)(Instituto de Salud Carlos IIISpanish Government); European Union - European Social Fund Plus (ESF+)	This study has been funded by Instituto de Salud Carlos III (ISCIII) and co-funded by the European Union - European Social Fund Plus (ESF+). M.F.R. holds a research contract Miguel Servet (CP18/00073) from the ISCIII, Spanish Ministry of Science and Innovation.		40	1	2	0	2	SOCIEDAD ESPANOLA QUIMIOTERAPIA	MADRID	UNIV COMPLUTENSE MADRID, MICROBIOLOGY DEPT, SCHOOL MEDICINE, AVDA COMPLUTENSE S/N, MADRID, 28040, SPAIN	0214-3429	1988-9518		REV ESP QUIM	Rev. Esp. Quim.	OCT	2022	35
J	Lu, XT; Wang, JY; Zhang, T; Zhou, ZM; Deng, L; Wang, X; Wang, WQ; Liu, WY; Tang, W; Wang, ZJ; Wang, J; Jiang, W; Bi, N; Wang, LH				Lu, Xiaotong; Wang, Jianyang; Zhang, Tao; Zhou, Zongmei; Deng, Lei; Wang, Xin; Wang, Wenqing; Liu, Wenyang; Tang, Wei; Wang, Zhijie; Wang, Jie; Jiang, Wei; Bi, Nan; Wang, Luhua			Comprehensive Pneumonitis Profile of Thoracic Radiotherapy Followed by Immune Checkpoint Inhibitor and Risk Factors for Radiation Recall Pneumonitis in Lung Cancer	FRONTIERS IN IMMUNOLOGY			English	Article						immune checkpoint inhibitors; thoracic radiotherapy; checkpoint inhibitor pneumonitis; radiation pneumonitis; radiation recall pneumonitis; lung cancer; toxicity	STAGE-III; CHEMORADIOTHERAPY; DURVALUMAB; CONSOLIDATION; PREDICTORS; NIVOLUMAB; EFFICACY; DISEASE; SAFETY; NSCLC	PurposeWhilst survival benefits of thoracic radiotherapy (TRT) followed by immune checkpoint inhibitor (ICI) have been reported in patients with lung cancer, the potential high risk of treatment-related pneumonitis remains a concern. Asians may be more sensitive to lung toxicity than other races. This retrospective study intended to provide a comprehensive pneumonitis profile of TRT followed by I…	[Lu, Xiaotong; Wang, Jianyang; Zhang, Tao; Zhou, Zongmei; Deng, Lei; Wang, Xin; Wang, Wenqing; Liu, Wenyang; Bi, Nan; Wang, Luhua] Chinese Acad Med Sci & Peking Union Med Coll, Canc Hosp, Natl Canc Ctr, Natl Clin Res Ctr Canc, Beijing, Peoples R China; [Tang, Wei] Chinese Acad Med Sci & Peking Union Med Coll, Canc Hosp, Natl Canc Ctr, Natl Clin Res Ctr Canc, Beijing, Peoples R China; [Wang, Zhiji…	Chinese Academy of Medical Sciences - Peking Union Medical College; Peking Union Medical College; Cancer Institute & Hospital - CAMS; Chinese Academy of Medical Sciences - Peking Union Medical College; Peking Union Medical College; Cancer Institute & Hospital - CAMS; Chinese Academy of Medical Sciences - Peking Union Medical College; Cancer Institute & Hospital - CAMS; Peking Union Medical Colleg…	Bi, N; Wang, LH (corresponding author), Chinese Acad Med Sci & Peking Union Med Coll, Canc Hosp, Natl Canc Ctr, Natl Clin Res Ctr Canc, Beijing, Peoples R China.;Wang, LH (corresponding author), Chinese Acad Med Sci & Peking Union Med Coll, Canc Hosp, Shenzhen Hosp, Natl Canc Ctr, Shenzhen, Peoples R China.	binan_email@163.com; wlhwq@yahoo.com	Zhang, Tao/GZG-5782-2022; Tang, Wei/IZQ-1283-2023; Wang, Xin/MZR-1007-2025; bi, nan/GWV-5745-2022; Lu, Xiaotong/PBV-4326-2025; Liu, Wenyang/GZM-3215-2022	Liu, Wenyang/0000-0002-6978-7169					34	34	40	1	12	FRONTIERS MEDIA SA	LAUSANNE	AVENUE DU TRIBUNAL FEDERAL 34, LAUSANNE, CH-1015, SWITZERLAND	1664-3224			FRONT IMMUNOL	Front. Immunol.	JUN 20	2022	13
J	Filippi, AR; Bar, J; Christoph, DC; Field, JK; Fietkau, R; Garassino, MC; Garrido, P; Haakensen, VD; Kao, S; McDonald, F; Mornex, F; Moskovitz, M; Peters, S; van den Heuvel, MM; Vercauter, P; Smit, HJM; Solomon, B; Chander, P; Qiao, Y; Faria, J; Girard, N				Filippi, Andrea R.; Bar, Jair; Christoph, Daniel C.; Field, John K.; Fietkau, Rainer; Garassino, Marina Chiara; Garrido, Pilar; Haakensen, Vilde Drageset; Kao, Steven; McDonald, Fiona; Mornex, Francoise; Moskovitz, Mor; Peters, Solange; Van Den Heuvel, Michel M.; Vercauter, Piet; Smit, Hans J. M.; Solomon, Benjamin; Chander, Pratibha; Qiao, Yao; Faria, Jolyon; Girard, Nicolas			Radiotherapy patterns and factors associated with pneumonitis in PACIFIC-R, a real-world study of patients with unresectable stage III non-small-cell lung cancer treated with durvalumab after chemoradiotherapy	CLINICAL AND TRANSLATIONAL RADIATION ONCOLOGY			English	Article						Carcinoma; Non-small-cell lung; Chemoradiotherapy; Immune checkpoint inhibitors; Radiation pneumonitis; Radiotherapy	RADIATION PNEUMONITIS; CONCURRENT CHEMORADIOTHERAPY; PREDICTORS	Background and purpose Consolidation durvalumab, standard-of-care treatment for patients with unresectable stage III non-small-cell lung cancer (NSCLC) and no disease progression after chemoradiotherapy, may be associated with pneumonitis. We performed exploratory analyses of radiotherapy patterns and potential risk factors for symptomatic pneumonitis (SP) in PACIFIC-R. Materials and methods PACI…	[Filippi, Andrea R.] Fdn IRCCS Policlin San Matteo, Radiat Oncol, Pavia, Italy; [Filippi, Andrea R.] Univ Pavia, Pavia, Italy; [Bar, Jair] Sheba Med Ctr, Jusidman Canc Ctr, Ramat Gan, Israel; [Bar, Jair] Tel Aviv Univ, Fac Med & Hlth Sci, Tel Aviv, Israel; [Christoph, Daniel C.] Evangelische Krankenhaus Herne Eickel, Dept Pneumol & Infectiol, Div Thorac Oncol, Herne, Germany; [Field, John K.] Uni…	IRCCS Fondazione San Matteo; University of Pavia; Chaim Sheba Medical Center; Tel Aviv University; Tel Aviv University; University of Liverpool; University of Erlangen Nuremberg; University of Chicago; Universidad de Alcala; University of Oslo; University of Oslo; Chris O'Brien Lifehouse; Royal Marsden NHS Foundation Trust; Technion Israel Institute of Technology; Rambam Health Care Campus; CHU L…	Filippi, AR (corresponding author), Via Venezian 1, Milan, Italy.	Andreariccardo.filippi@istitutotumori.mi.it			AstraZeneca	AstraZeneca(AstraZeneca)	This work was funded by AstraZeneca.		41	0	0	0	0	ELSEVIER IRELAND LTD	CLARE	ELSEVIER HOUSE, BROOKVALE PLAZA, EAST PARK SHANNON, CO, CLARE, 00000, IRELAND		2405-6308		CLIN TRANSL RAD ONCO	Clin. Transl. Radiat. Oncol.	MAY	2026	58
J	Zhou, CZ; Deng, HY; Yang, YL; Wang, F; Lin, XQ; Liu, M; Xie, XH; Luan, T; Zhong, NS				Zhou, Chengzhi; Deng, Haiyi; Yang, Yilin; Wang, Fei; Lin, Xinqing; Liu, Ming; Xie, Xiaohong; Luan, Tao; Zhong, Nanshan			Cancer therapy-related interstitial lung disease	CHINESE MEDICAL JOURNAL			English	Review						Cancer therapy; Interstitial lung disease; Lung toxicity	INHIBITOR-RELATED PNEUMONITIS; TYROSINE KINASE INHIBITOR; RESOLUTION COMPUTED-TOMOGRAPHY; DRUG-RELATED PNEUMONITIS; RADIATION PNEUMONITIS; RISK-FACTORS; PULMONARY TOXICITY; EGFR-TKIS; CYTOCHROME-P450 POLYMORPHISMS; BRONCHOALVEOLAR LAVAGE	With the increasing utilization of cancer therapy, the incidence of lung injury associated with these treatments continues to rise. The recognition of pulmonary toxicity related to cancer therapy has become increasingly critical, for which interstitial lung disease (ILD) is a common cause of mortality. Cancer therapy-related ILD (CT-ILD) can result from a variety of treatments including chemother…	[Zhou, Chengzhi; Yang, Yilin; Wang, Fei; Lin, Xinqing; Liu, Ming; Xie, Xiaohong; Luan, Tao; Zhong, Nanshan] Guangzhou Med Univ, Affiliated Hosp 1, Guangzhou Inst Resp Hlth, Natl Clin Res Ctr Resp Dis,Natl Ctr Resp Med,Dept, 151 Yanjiang Rd, Guangzhou 510120, Guangdong, Peoples R China; [Deng, Haiyi] Guangzhou Med Univ, Kingmed Sch Lab Med, Guangzhou 511436, Guangdong, Peoples R China; [Wang, Fei]…	Guangzhou Medical University; Guangzhou Medical University; Anhui Medical University; Kunming University of Science & Technology	Zhong, NS (corresponding author), Guangzhou Med Univ, Affiliated Hosp 1, Guangzhou Inst Resp Hlth, Natl Clin Res Ctr Resp Dis,Natl Ctr Resp Med,Dept, 151 Yanjiang Rd, Guangzhou 510120, Guangdong, Peoples R China.	nanshan@vip.163.com			Guangzhou Science and Technology Major Clinical Project [2023C-DZ06]; China Primary Health Care Foundation [BH001496]	Guangzhou Science and Technology Major Clinical Project; China Primary Health Care Foundation	This work was supported by the grants from the Guangzhou Science and Technology Major Clinical Project (No. 2023C-DZ06) and China Primary Health Care Foundation (No. BH001496).		150	5	7	14	23	LIPPINCOTT WILLIAMS & WILKINS	PHILADELPHIA	TWO COMMERCE SQ, 2001 MARKET ST, PHILADELPHIA, PA 19103 USA	0366-6999	2542-5641		CHINESE MED J-PEKING	Chin. Med. J.	FEB 5	2025	138	3
J	Eun, Y; Kim, IY; Sun, JM; Lee, J; Cha, HS; Koh, EM; Kim, H; Lee, J				Eun, Yeonghee; Kim, In Young; Sun, Jong-Mu; Lee, Jeeyun; Cha, Hoon-Suk; Koh, Eun-Mi; Kim, Hyungjin; Lee, Jaejoon			Risk factors for immune-related adverse events associated with anti-PD-1 pembrolizumab	SCIENTIFIC REPORTS			English	Article							CELL LUNG-CANCER; CHECKPOINT BLOCKADE; PD-1; CTLA-4; IMMUNOTHERAPY; TOXICITIES; MANAGEMENT; INHIBITORS; NIVOLUMAB; NEUTROPHILS	We investigated risk factors for immune-related adverse events (irAEs) in patients treated with anti-programmed cell death protein1 antibody pembrolizumab. A retrospective medical record review was performed to identify all patients who received at least one dose of pembrolizumab at Samsung Medical Center, Seoul, Korea between June 2015 and December 2017. Three hundred and ninety-one patients wer…	[Eun, Yeonghee; Cha, Hoon-Suk; Koh, Eun-Mi; Kim, Hyungjin; Lee, Jaejoon] Sungkyunkwan Univ, Sch Med, Samsung Med Ctr, Dept Med, Seoul, South Korea; [Kim, In Young] Natl Police Hosp, Dept Med, Div Rheumatol, Seoul, South Korea; [Sun, Jong-Mu; Lee, Jeeyun] Sungkyunkwan Univ, Samsung Med Ctr, Dept Med, Sch Med,Div Hematol Oncol, Seoul, South Korea	Sungkyunkwan University (SKKU); Samsung Medical Center; Sungkyunkwan University (SKKU); Samsung Medical Center	Kim, H; Lee, J (corresponding author), Sungkyunkwan Univ, Sch Med, Samsung Med Ctr, Dept Med, Seoul, South Korea.	chandler.kim@samsung.com; jaejoonlee.lee@samsung.com	sun, jm/O-5938-2014; Lee, Jee/C-9646-2011; Kim, Hyungjin/JED-7172-2023						50	146	171	0	15	NATURE PORTFOLIO	BERLIN	HEIDELBERGER PLATZ 3, BERLIN, 14197, GERMANY	2045-2322			SCI REP-UK	Sci Rep	OCT 1	2019	9
J	Komninos, D; Psarros, E; Theochari, E; Tsirikos, G; Sampsonas, F; Tzouvelekis, A				Komninos, Dimitrios; Psarros, Emmanouil; Theochari, Eva; Tsirikos, George; Sampsonas, Fotios; Tzouvelekis, Argyrios			When cancer treatment affects the lungs: a clinical overview on pulmonary toxicity induced by new cancer drugs	EXPERT REVIEW OF RESPIRATORY MEDICINE			English	Review; Early Access						Lung cancer; pulmonary toxicity; pneumonitis; immune checkpoint inhibitors; tyrosine kinase inhibitors	INHIBITOR-RELATED PNEUMONITIS; DABRAFENIB PLUS TRAMETINIB; JAVELIN SOLID TUMOR; OPEN-LABEL; POOLED ANALYSIS; MULTICENTER; ATEZOLIZUMAB; METAANALYSIS; AVELUMAB; DISEASE	IntroductionNovel targeted therapies and immune checkpoint inhibitors have transformed the therapeutic landscape of lung cancer, significantly improving survival outcomes. However, these new therapeutic agents are accompanied by a broad spectrum of adverse events. Pulmonary adverse events, particularly pneumonitis, represent a clinically significant concern due to their potential severity and imp…	[Komninos, Dimitrios; Psarros, Emmanouil; Theochari, Eva; Tsirikos, George; Sampsonas, Fotios; Tzouvelekis, Argyrios] Patras Univ Hosp, Resp Med Dept, Patras, Greece; [Tzouvelekis, Argyrios] Yale Sch Med, Dept Pulm Crit Care & Sleep Med, New Haven, CT USA	University of Patras; Yale University	Tzouvelekis, A (corresponding author), Patras Univ Hosp, Resp Med Dept, Patras, Greece.	argyris.tzouvelekis@gmail.com		PSARROS, EMMANOUIL/0009-0001-4894-0283; Sampsonas, Fotios/0000-0002-7796-2959					107	0	0	0	0	TAYLOR & FRANCIS LTD	ABINGDON	2-4 PARK SQUARE, MILTON PARK, ABINGDON OR14 4RN, OXON, ENGLAND	1747-6348	1747-6356		EXPERT REV RESP MED	Expert Rev. Respir. Med.	2026 FEB 22	2026
J	Johkoh, T; Lee, KS; Nishino, M; Travis, WD; Ryu, JH; Lee, HY; Ryerson, CJ; Franquet, T; Bankier, AA; Brown, KK; Goo, JM; Kauczor, HU; Lynch, DA; Nicholson, AG; Richeldi, L; Schaefer-Prokop, CM; Verschakelen, J; Raoof, S; Rubin, GD; Powell, C; Inoue, Y; Hatabu, H				Johkoh, Takeshi; Lee, Kyung Soo; Nishino, Mizuki; Travis, William D.; Ryu, Jay H.; Lee, Ho Yun; Ryerson, Christopher J.; Franquet, Tomas; Bankier, Alexander A.; Brown, Kevin K.; Goo, Jin Mo; Kauczor, Hans-Ulrich; Lynch, David A.; Nicholson, Andrew G.; Richeldi, Luca; Schaefer-Prokop, Cornelia M.; Verschakelen, Johny; Raoof, Suhail; Rubin, Geoffrey D.; Powell, Charles; Inoue, Yoshikazu; Hatabu, Hi…			Chest CT Diagnosis and Clinical Management of Drug-related Pneumonitis in Patients Receiving Molecular Targeting Agents and Immune Checkpoint Inhibitors: A Position Paper from the Fleischner Society	RADIOLOGY			English	Article							INTERSTITIAL LUNG-DISEASE; HIGH-RESOLUTION CT; INDUCED PULMONARY-DISEASE; JAPANESE PATIENTS; RISK-FACTORS; CANCER-PATIENTS; ADVERSE EVENTS; ANTI-PD-1-RELATED PNEUMONITIS; POSTMARKETING SURVEILLANCE; COMPUTED-TOMOGRAPHY	Use of molecular targeting agents and immune checkpoint inhibitors (ICIs) has increased the frequency and broadened the spectrum of lung toxicity, particularly in patients with cancer. The diagnosis of drug-related pneumonitis (DRP) is usually achieved by excluding other potential known causes. Awareness of the incidence and risk factors for DRP is becoming increasingly important. The severity of…	[Johkoh, Takeshi] Kansai Rosai Hosp, Dept Radiol, Amagasaki, Hyogo, Japan; [Lee, Kyung Soo; Lee, Ho Yun] Sungkyunkwan Univ, Dept Radiol, Samsung Med, Sch Med, 81 Irwon Ro, Seoul 06351, South Korea; [Lee, Ho Yun] Sungkyunkwan Univ, Dept Hlth Sci & Technol, SA1HST, Sch Med, 81 Irwon Ro, Seoul 06351, South Korea; [Nishino, Mizuki] Dana Farber Canc Inst, Dept Imaging, Boston, MA USA; [Nishino, Mizuki…	Kansai Rosai Hospital; Sungkyunkwan University (SKKU); Sungkyunkwan University (SKKU); Harvard University; Harvard University Medical Affiliates; Dana-Farber Cancer Institute; Harvard University; Harvard Medical School; Harvard University Medical Affiliates; Brigham & Women's Hospital; Harvard University; Harvard University Medical Affiliates; Brigham & Women's Hospital; Harvard Medical School; M…	Lee, KS (corresponding author), Sungkyunkwan Univ, Dept Radiol, Samsung Med, Sch Med, 81 Irwon Ro, Seoul 06351, South Korea.	kyungs.lee@samsung.com	; Keen, Kevin/D-5628-2013; Travis, William/E-9335-2015; Lynch, David/KGM-0579-2024; Rubin, Geoffrey/AAB-6765-2020; Lee, Ho Yun/D-6086-2012; Inoue, Yoshikazu/ABE-9772-2020; Kauczor, Hans-Ulrich/AAU-5955-2021; Richeldi, Luca/B-6243-2019	Ryu, Jay/0000-0002-9576-2272; Rubin, Geoffrey/0000-0002-3820-2500; Franquet, Tomas/0000-0002-7443-1730; Verschakelen, Johny/0000-0001-9573-9614					122	165	189	2	17	RADIOLOGICAL SOC NORTH AMERICA (RSNA)	OAK BROOK	820 JORIE BLVD, SUITE 200, OAK BROOK, ILLINOIS, UNITED STATES	0033-8419	1527-1315		RADIOLOGY	Radiology	MAR	2021	298	3
J	Hasegawa, S; Ikesue, H; Nakao, S; Shimada, K; Mukai, R; Tanaka, M; Matsumoto, K; Inoue, M; Satake, R; Yoshida, Y; Goto, F; Hashida, T; Nakamura, M				Hasegawa, Shiori; Ikesue, Hiroaki; Nakao, Satoshi; Shimada, Kazuyo; Mukai, Ririka; Tanaka, Mizuki; Matsumoto, Kiyoka; Inoue, Misaki; Satake, Riko; Yoshida, Yu; Goto, Fumiya; Hashida, Tohru; Nakamura, Mitsuhiro			Analysis of immune-related adverse events caused by immune checkpoint inhibitors using the Japanese Adverse Drug Event Report database	PHARMACOEPIDEMIOLOGY AND DRUG SAFETY			English	Article						adverse events report; immune checkpoint inhibitor; immune-related adverse event; JADER; pharmacoepidemiology	COMBINED NIVOLUMAB; SIGNAL-DETECTION; IPILIMUMAB; MANAGEMENT; TOXICITIES; SYSTEM; PD-1; IMMUNOTHERAPY; ANTI-CTLA-4; ASSOCIATION	Purpose The aim of our study was to characterize the clinical features of immune-related adverse events (irAEs) associated with immune checkpoint inhibitors (ICIs) in a real-world setting using the Japanese Adverse Drug Event Report (JADER) database. Methods The irAEs were defined using the preferred terms of the Medical Dictionary for Regulatory Activities. irAEs were categorized as follows: adr…	[Hasegawa, Shiori; Ikesue, Hiroaki; Hashida, Tohru] Kobe City Med Ctr Gen Hosp, Dept Pharm, Kobe, Hyogo, Japan; [Hasegawa, Shiori; Nakao, Satoshi; Shimada, Kazuyo; Mukai, Ririka; Tanaka, Mizuki; Matsumoto, Kiyoka; Inoue, Misaki; Satake, Riko; Yoshida, Yu; Goto, Fumiya; Nakamura, Mitsuhiro] Gifu Pharmaceut Univ, Lab Drug Informat, 1-25-4 Daigaku Nishi, Gifu, Gifu 5011196, Japan	Kobe City Medical Center General Hospital; Gifu Pharmaceutical University	Nakamura, M (corresponding author), Gifu Pharmaceut Univ, Lab Drug Informat, 1-25-4 Daigaku Nishi, Gifu, Gifu 5011196, Japan.	mnakamura@gifu-pu.ac.jp	; Ikesue, Hiroaki/AAT-2434-2021	Nakamura, Mitsuhiro/0000-0002-5062-5522; Nakao, Satoshi/0000-0001-7413-2637; Ikesue, Hiroaki/0000-0002-8499-131X; Hasegawa, Shiori/0000-0003-0444-7945	Japan Society for the Promotion of Science (JSPS) [17K08452]	Japan Society for the Promotion of Science (JSPS)(Ministry of Education, Culture, Sports, Science and Technology, Japan (MEXT)Japan Society for the Promotion of Science)	The Japan Society for the Promotion of Science (JSPS), Grant/Award Number: 17K08452		83	29	36	0	17	WILEY	HOBOKEN	111 RIVER ST, HOBOKEN 07030-5774, NJ USA	1053-8569	1099-1557		PHARMACOEPIDEM DR S	Pharmacoepidemiol. Drug Saf.	OCT	2020	29	10
J	Jang, JY; Kim, SS; Song, SY; Kim, YJ; Kim, SW; Choi, EK				Jang, Jeong Yun; Kim, Su Ssan; Song, Si Yeol; Kim, Yeon Joo; Kim, Sung-woo; Choi, Eun Kyung			Radiation pneumonitis in patients with non-small-cell lung cancer receiving chemoradiotherapy and an immune checkpoint inhibitor: a retrospective study	RADIATION ONCOLOGY			English	Article						Non-small-cell lung cancer; Concurrent chemoradiotherapy; Radiation therapy; Immunotherapy; Dosimetric factor; Tumor microenvironment	CONCURRENT THORACIC RADIOTHERAPY; STAGE-III; PHASE-III; DOCETAXEL; CHEMOTHERAPY; PREDICTION; DURVALUMAB; CISPLATIN; ONCOLOGY	Background Immunotherapy has been administered to many patients with non-small-cell lung cancer (NSCLC). However, only few studies have examined toxicity in patients receiving an immune checkpoint inhibitor (ICI) after concurrent chemoradiotherapy (CCRT). Therefore, we performed a retrospective study to determine factors that predict radiation pneumonitis (RP) in these patients. Methods We evalua…	[Jang, Jeong Yun; Kim, Su Ssan; Song, Si Yeol; Kim, Yeon Joo; Choi, Eun Kyung] Univ Ulsan, Asan Med Ctr, Dept Radiat Oncol, Coll Med, 88 Olymp Ro 43 Gil, Seoul 05505, South Korea; [Kim, Sung-woo] Asan Med Ctr, Dept Radiat Oncol, Seoul, South Korea	University of Ulsan; Asan Medical Center; University of Ulsan; Asan Medical Center	Kim, SS (corresponding author), Univ Ulsan, Asan Med Ctr, Dept Radiat Oncol, Coll Med, 88 Olymp Ro 43 Gil, Seoul 05505, South Korea.	watermountain@hanmail.net	Jang, Jeong Yun/KEI-7587-2024	Jang, Jeong Yun/0000-0002-3167-0635	National Research Foundation (NRF) - Korean government [NRF-2018R1D1A1B07049970]	National Research Foundation (NRF) - Korean government(Korean Government)	This work was supported by a National Research Foundation (NRF) grant funded by the Korean government (NRF-2018R1D1A1B07049970).		21	30	32	0	6	BMC	LONDON	CAMPUS, 4 CRINAN ST, LONDON N1 9XW, ENGLAND		1748-717X		RADIAT ONCOL	Radiat. Oncol.	DEC 4	2021	16	1
J	Masaki, K; Miyazaki, M; Kakimoto, H; Fukiage, Y; Fukue, H; Nakashima, A; Imakyure, O; Sparreboom, A				Masaki, Kou; Miyazaki, Motoyasu; Kakimoto, Hideki; Fukiage, Yuma; Fukue, Haruka; Nakashima, Akio; Imakyure, Osamu; Sparreboom, Alex			Incidence and Timing of Immune-Related Adverse Events in Immune-Checkpoint Inhibitor-Treated Patients: A Retrospective Observational Study	JOURNAL OF CLINICAL MEDICINE			English	Article						immune-related adverse events; immune-checkpoint inhibitor; observational study	ACUTE KIDNEY INJURY; DEATH 1; CANCER; PNEUMONITIS; NIVOLUMAB; IPILIMUMAB	Background: Immune-checkpoint inhibitors (ICIs) are effective against various cancers; however, immune-related adverse events (irAEs) have been reported and the timing and risk factors are unknown. Therefore, we examined the incidence and timing of irAE occurrence. Methods: Patients who received ICIs at our hospital between 1 April 2016 and 31 March 2020 were enrolled. Patients were classified in…	[Masaki, Kou; Miyazaki, Motoyasu; Kakimoto, Hideki; Fukiage, Yuma; Fukue, Haruka; Nakashima, Akio; Imakyure, Osamu] Fukuoka Univ, Chikushi Hosp, Dept Pharm, Chikushino 8188502, Japan; [Miyazaki, Motoyasu; Nakashima, Akio; Imakyure, Osamu] Fukuoka Univ, Fac Pharmaceut Sci, Fukuoka 8140180, Japan	Fukuoka University; Fukuoka University	Miyazaki, M (corresponding author), Fukuoka Univ, Chikushi Hosp, Dept Pharm, Chikushino 8188502, Japan.;Miyazaki, M (corresponding author), Fukuoka Univ, Fac Pharmaceut Sci, Fukuoka 8140180, Japan.	masakikou@fukuoka-u.ac.jp; motoyasu@fukuoka-u.ac.jp; kakimoto0917@fukuoka-u.ac.jp; fukiage@fukuoka-u.ac.jp; fukue@fukuoka-u.ac.jp; anakashima@fukuoka-u.ac.jp; imakyure@fukuoka-u.ac.jp	; NAKASHIMA, AKIO/LFV-3025-2024; Sparreboom, Alex/B-3247-2008	Miyazaki, Motoyasu/0000-0002-4526-3045;					33	6	8	0	3	MDPI	BASEL	ST ALBAN-ANLAGE 66, CH-4052 BASEL, SWITZERLAND		2077-0383		J CLIN MED	J. Clin. Med.	DEC	2023	12	24
J	Deng, HY; Deng, JT; Lin, XQ; Guan, WH; Lin, ZY; Qiu, YL; Yang, YL; Wu, JH; Qiu, GH; Sun, N; Zhou, ML; Deng, JX; Xie, XH; Xie, ZH; Liu, M; Qin, YY; Zhou, YB; Zhou, CZ				Deng, Haiyi; Deng, Jiating; Lin, Xinqing; Guan, Wenhui; Lin, Ziying; Qiu, Yanli; Yang, Yilin; Wu, Jianhui; Qiu, Guihuan; Sun, Ni; Zhou, Maolin; Deng, Jiaxi; Xie, Xiaohong; Xie, Zhanhong; Liu, Ming; Qin, Yinyin; Zhou, Yanbin; Zhou, Chengzhi			A Risk-Scoring Model for Severe Checkpoint Inhibitor-Related Pneumonitis: A Case-Control Study	CLINICAL DRUG INVESTIGATION			English	Article							CELL LUNG-CANCER; IMMUNE-RELATED PNEUMONITIS; ADVERSE EVENTS; DEATH 1; IMMUNOTHERAPY; PEMBROLIZUMAB; RADIOTHERAPY; METAANALYSIS; COMBINATION; TOXICITY	Background and ObjectiveCheckpoint inhibitor-related pneumonitis (CIP) is one of the most common serious and fatal adverse events associated with immune checkpoint inhibitors (ICIs). The study sought to identify risk factors of all-grade and severe CIP and to construct a risk-scoring model specifically for severe CIP.MethodsThis observational, retrospective case-control study involved 666 lung ca…	[Deng, Haiyi; Lin, Xinqing; Guan, Wenhui; Yang, Yilin; Wu, Jianhui; Qiu, Guihuan; Sun, Ni; Zhou, Maolin; Deng, Jiaxi; Xie, Xiaohong; Xie, Zhanhong; Liu, Ming; Qin, Yinyin; Zhou, Chengzhi] Guangzhou Med Univ, Affiliated Hosp 1, Guangzhou Inst Resp Hlth,State Key Lab Resp Dis, Natl Clin Res Ctr Resp Dis,Pulm & Crit Care Med,Na, 151 Yanjiang Rd, Guangzhou 510120, Peoples R China; [Deng, Jiating; Lin…	State Key Laboratory of Respiratory Disease; Guangzhou Medical University; Sun Yat Sen University	Zhou, CZ (corresponding author), Guangzhou Med Univ, Affiliated Hosp 1, Guangzhou Inst Resp Hlth,State Key Lab Resp Dis, Natl Clin Res Ctr Resp Dis,Pulm & Crit Care Med,Na, 151 Yanjiang Rd, Guangzhou 510120, Peoples R China.;Zhou, YB (corresponding author), Sun Yat Sen Univ, Affiliated Hosp 1, Dept Resp & Crit Care Med, Guangzhou, Peoples R China.	zhouyb@mail.sysu.edu.cn; doctorzcz@163.com	Guan, Wenhui/LIG-3459-2024; Qiu, Yanli/JTT-3222-2023; Deng, Jiaxi/HPC-7683-2023		State Key Laboratory of Respiratory Disease-The open project [SKLRD-OP-202111, SKLRD-OP-202011] Funding Source: Medline; Beijing Xisike Clinical Oncology Research Foundation [Y-HS202102-0118] Funding Source: Medline; National Key R&D Program of China [2021YFC2301101] Funding Source: Medline	State Key Laboratory of Respiratory Disease-The open project; Beijing Xisike Clinical Oncology Research Foundation; National Key R&D Program of China			50	12	16	0	17	ADIS INT LTD	NORTHCOTE	5 THE WAREHOUSE WAY, NORTHCOTE 0627, AUCKLAND, NEW ZEALAND	1173-2563	1179-1918		CLIN DRUG INVEST	Clin. Drug Invest.	MAY	2023	43	5
J	Chen, Y; Liu, XC; Huang, ZQ; Zhao, KK; Wang, Y; Ren, F; Yu, JM; Meng, XJ				Chen, Yu; Liu, Xinchao; Huang, Zhaoqin; Zhao, Kaikai; Wang, Yao; Ren, Fei; Yu, Jinming; Meng, Xiangjiao			Safety of thoracic radiotherapy after PD-(L)1 inhibitor treatment in patients with lung cancer	CANCER MEDICINE			English	Article						lung cancer; PD-(L)1 inhibitor; pneumonitis; safety; thoracic radiotherapy (TRT)	PREDICTING RADIATION PNEUMONITIS; CONCURRENT CHEMORADIOTHERAPY; ADVERSE EVENTS; RISK-FACTORS; CONSOLIDATION; NIVOLUMAB	Background The safety of thoracic radiotherapy (TRT) after programmed death 1/programmed death ligand 1 (PD-(L)1) inhibitor treatment in patients with lung cancer was scarcely reported. This retrospective study was conducted to evaluate the incidence, severity, and risk factors of symptomatic treatment-related pneumonitis in patients with lung cancer who received this sequential combination. Meth…	[Chen, Yu; Liu, Xinchao; Yu, Jinming; Meng, Xiangjiao] Shandong Univ, Cheeloo Coll Med, Jinan, Shandong, Peoples R China; [Chen, Yu; Liu, Xinchao; Wang, Yao; Ren, Fei; Yu, Jinming; Meng, Xiangjiao] Shandong First Med Univ & Shandong Acad Med Sci, Shandong Canc Hosp & Inst, Dept Radiat Oncol, Jiyan Rd 440, Jinan 250117, Shandong, Peoples R China; [Huang, Zhaoqin] Shandong First Med Univ, Shandong …	Shandong University; Shandong First Medical University & Shandong Academy of Medical Sciences; Shandong First Medical University & Shandong Academy of Medical Sciences; Binzhou Medical University	Yu, JM; Meng, XJ (corresponding author), Shandong First Med Univ & Shandong Acad Med Sci, Shandong Canc Hosp & Inst, Dept Radiat Oncol, Jiyan Rd 440, Jinan 250117, Shandong, Peoples R China.	sdyujinming@126.com; mengxiangjiao@126.com		Zhao, Kaikai/0000-0001-5556-2877	National Natural Science Foundation of China [81972796, 81972863, 81627901, 82030082]; Radiation Oncology Innovate Unit, Chinese Academy of Medical Sciences [2019RU071]; Academic Promotion Program of Shandong First Medical University [2019ZL002]; Natural Science Foundation of Shandong Province [ZR2019MH010, ZR2020MH289]	National Natural Science Foundation of China(National Natural Science Foundation of China (NSFC)); Radiation Oncology Innovate Unit, Chinese Academy of Medical Sciences; Academic Promotion Program of Shandong First Medical University; Natural Science Foundation of Shandong Province(Natural Science Foundation of Shandong Province)	This work was supported by the National Natural Science Foundation of China (grant numbers 81972796, 81972863, 81627901, and 82030082), Radiation Oncology Innovate Unit, Chinese Academy of Medical Sciences (2019RU071), the Academic Promotion Program of Shandong First Medical University (2019ZL002), and Natural Science Foundation of Shandong Province (grant numbers ZR2019MH010 and ZR2020MH289).		38	1	1	0	8	WILEY	HOBOKEN	111 RIVER ST, HOBOKEN 07030-5774, NJ USA	2045-7634			CANCER MED-US	Cancer Med.	DEC	2021	10	23
J	Jungbauer, F; Affolter, A; Brochhausen, C; Lammert, A; Ludwig, S; Merx, K; Rotter, N; Huber, L				Jungbauer, Frederic; Affolter, Annette; Brochhausen, Christoph; Lammert, Anne; Ludwig, Sonja; Merx, Kirsten; Rotter, Nicole; Huber, Lena			Risk factors for immune-related adverse effects during CPI therapy in patients with head and neck malignancies - a single center study	FRONTIERS IN ONCOLOGY			English	Article						HNSCC (head and neck squamous cell carcinoma); HNC (head and neck cancer); checkpoint inhibition; irAE; irAE diagnostic approach; PD-L1	SQUAMOUS-CELL CARCINOMA; INDUCED SKIN RASH; HUMAN-PAPILLOMAVIRUS; CHECKPOINT-INHIBITORS; EVENTS; NIVOLUMAB; SURVIVAL; TOXICITIES; OUTCOMES; IMMUNOTHERAPY	Introduction Checkpoint inhibitors, such as PD1 inhibitors, represent an important pillar in the therapy of advanced malignancies of the head and neck region. The most relevant complications are immune-related adverse effects (irAEs), which represent an immense burden for patients. Currently, no sufficient stratification measures are available to identify patients at increased risk of irAEs. The …	[Jungbauer, Frederic; Affolter, Annette; Lammert, Anne; Ludwig, Sonja; Rotter, Nicole; Huber, Lena] Heidelberg Univ, Univ Med Ctr Mannheim, Dept Otorhinolaryngol Head & Neck Surg, Mannheim, Germany; [Brochhausen, Christoph] Univ Med Ctr Mannheim, Heidelberg Univ, Dept Pathol, Mannheim, Germany; [Merx, Kirsten] Heidelberg Univ, Univ Med Ctr Mannheim, Dept Hematol & Oncol, Mannheim, Germany	Ruprecht Karls University Heidelberg; Ruprecht Karls University Heidelberg; Ruprecht Karls University Heidelberg	Jungbauer, F (corresponding author), Heidelberg Univ, Univ Med Ctr Mannheim, Dept Otorhinolaryngol Head & Neck Surg, Mannheim, Germany.	frederic.jungbauer@umm.de	Rotter, Nicole/IWE-4553-2023; Affolter, Annette/ABU-4886-2022						89	2	4	0	3	FRONTIERS MEDIA SA	LAUSANNE	AVENUE DU TRIBUNAL FEDERAL 34, LAUSANNE, CH-1015, SWITZERLAND	2234-943X			FRONT ONCOL	Front. Oncol.	FEB 14	2024	14
J	Khoury, M; Faiz, SA; Sheshadri, A				Khoury, Mtanis; Faiz, Saadia A.; Sheshadri, Ajay			Immune checkpoint inhibitor-associated pneumonitis: focus on diagnosis and underlying mechanisms	CURRENT OPINION IN PULMONARY MEDICINE			English	Article						biomarkers; bronchoalveolar lavage; immune check point inhibitors; immune-related adverse event pneumonitis	CELL LUNG-CANCER; PULMONARY-FIBROSIS; RADIATION; PATHOGENESIS; SARCOIDOSIS; THERAPY	Purpose of reviewThis review aims to provide an updated overview of the diagnosis, risk factors, and treatment strategies for immune checkpoint inhibitor (ICI) pneumonitis, with a particular emphasis on its underlying pathophysiology.Recent findingsRecent advances, such as single-cell RNA sequencing of bronchoalveolar lavage fluid and the identification of biomarkers, including autoantibodies, ar…	[Khoury, Mtanis] Univ Texas Hlth, McGovern Med Sch, Div Pulm Med, Houston, TX USA; [Khoury, Mtanis] Univ Texas Hlth, McGovern Med Sch, Div Crit Care Med, Houston, TX USA; [Khoury, Mtanis] Univ Texas Hlth, McGovern Med Sch, Div Sleep Med, Houston, TX USA; [Faiz, Saadia A.; Sheshadri, Ajay] Univ Texas MD Anderson Canc Ctr, Dept Pulm Med, 1400 Pressler St,Unit 1462, Houston, TX 77030 USA	University of Texas System; University of Texas Health Science Center Houston; University of Texas System; University of Texas Health Science Center Houston; University of Texas System; University of Texas Health Science Center Houston; University of Texas System; UTMD Anderson Cancer Center	Sheshadri, A (corresponding author), Univ Texas MD Anderson Canc Ctr, Dept Pulm Med, 1400 Pressler St,Unit 1462, Houston, TX 77030 USA.	asheshadri@mdanderson.org	Sheshadri, Ajay/AAN-7427-2020; Faiz, Saadia/J-7997-2019		National Institutes of Health through MD Anderson's Cancer Center Support Grant [CA016672]	National Institutes of Health through MD Anderson's Cancer Center Support Grant	This research is supported in part by the National Institutes of Health through MD Anderson's Cancer Center Support Grant (CA016672).		74	2	2	4	8	LIPPINCOTT WILLIAMS & WILKINS	PHILADELPHIA	TWO COMMERCE SQ, 2001 MARKET ST, PHILADELPHIA, PA 19103 USA	1070-5287	1531-6971		CURR OPIN PULM MED	Curr. Opin. Pulm. Med.	JUL	2025	31	4
J	Kikuchi, R; Watanabe, Y; Okuma, T; Nakamura, H; Abe, S				Kikuchi, Ryota; Watanabe, Yusuke; Okuma, Takashi; Nakamura, Hiroyuki; Abe, Shinji			Outcome of immune checkpoint inhibitor treatment in non-small cell lung cancer patients with interstitial lung abnormalities: clinical utility of subcategorizing interstitial lung abnormalities	CANCER IMMUNOLOGY IMMUNOTHERAPY			English	Article						Immune checkpoint inhibitor-related pneumonitis; Interstitial lung abnormalities; Non-small cell lung cancer; Prognosis; Radiological change	PNEUMONITIS; NIVOLUMAB; ASSOCIATION; DOCETAXEL; NSCLC	Interstitial lung abnormalities (ILAs) are immune checkpoint inhibitor (ICI)-related pneumonitis (ICI-P) risk factors. However, the relationship between imaging patterns and immunotherapy outcomes, and treatment strategies remain unclear in patients with non-small cell lung cancer (NSCLC) and ILAs. We retrospectively evaluated patients with ILAs-complicated NSCLC who received ICI therapy. ILAs we…	[Kikuchi, Ryota; Okuma, Takashi; Abe, Shinji] Tokyo Med Univ Hosp, Dept Resp Med, 6-7-1 Nishishinjuku,Shinjuku Ku, Tokyo 1600023, Japan; [Watanabe, Yusuke; Nakamura, Hiroyuki] Tokyo Med Univ, Ibaraki Med Ctr, Dept Resp Med, Ibaraki, Japan	Tokyo Medical University; Tokyo Medical University	Kikuchi, R (corresponding author), Tokyo Med Univ Hosp, Dept Resp Med, 6-7-1 Nishishinjuku,Shinjuku Ku, Tokyo 1600023, Japan.	reo1129@tokyo-med.ac.jp	Kikuchi, Ryota/CAH-3608-2022	Kikuchi, Ryota/0000-0002-0854-3494					49	6	7	0	5	SPRINGER	NEW YORK	ONE NEW YORK PLAZA, SUITE 4600, NEW YORK, NY, UNITED STATES	0340-7004	1432-0851		CANCER IMMUNOL IMMUN	Cancer Immunol. Immunother.	SEP 5	2024	73	11
J	Zhang, Q; Tang, LS; Zhou, YW; He, WB; Li, WM				Zhang, Qin; Tang, Liansha; Zhou, Yuwen; He, Wenbo; Li, Weimin			Immune Checkpoint Inhibitor-Associated Pneumonitis in Non-Small Cell Lung Cancer: Current Understanding in Characteristics, Diagnosis, and Management	FRONTIERS IN IMMUNOLOGY			English	Review						immune checkpoint inhibitor; pneumonitis; non-small-cell lung cancer; diagnosis; management	ADVERSE EVENTS; PULMONARY-FIBROSIS; ORGANIZING PNEUMONITIS; ANTIBODY TREATMENT; RADIATION RECALL; RISK-FACTORS; OPEN-LABEL; DEATH 1; NIVOLUMAB; PEMBROLIZUMAB	Immunotherapy that includes programmed cell death-1 (PD-1), programmed cell death- ligand 1 (PD-L1) and cytotoxic T lymphocyte antigen 4 (CTLA-4) inhibitors has revolutionized the therapeutic strategy in multiple malignancies. Although it has achieved significant breakthrough in advanced non-small cell lung cancer patients, immune-related adverse events (irAEs) including checkpoint inhibitor pneu…	[Zhang, Qin; Li, Weimin] Sichuan Univ, West China Hosp, Dept Resp & Crit Care Med, Chengdu, Peoples R China; [Zhang, Qin] Sichuan Univ, West China Hosp, Dept Postgrad Student, Chengdu, Peoples R China; [Tang, Liansha; Zhou, Yuwen] Sichuan Univ, West China Hosp, Dept Biotherapy, Ctr Canc, Chengdu, Peoples R China; [He, Wenbo] Sichuan Univ, Dept Neurosurg, West China Hosp, Chengdu, Peoples R China	Sichuan University; Sichuan University; Sichuan University; Sichuan University	Li, WM (corresponding author), Sichuan Univ, West China Hosp, Dept Resp & Crit Care Med, Chengdu, Peoples R China.	weimi003@scu.edu.cn							176	90	102	4	29	FRONTIERS MEDIA SA	LAUSANNE	AVENUE DU TRIBUNAL FEDERAL 34, LAUSANNE, CH-1015, SWITZERLAND	1664-3224			FRONT IMMUNOL	Front. Immunol.	MAY 28	2021	12
J	Cui, PF; Liu, ZF; Wang, GQ; Ma, JX; Qian, YY; Zhang, F; Han, C; Long, YP; Li, Y; Zheng, X; Sun, DY; Zhang, J; Cai, SL; Jiao, SC; Hu, Y				Cui, Pengfei; Liu, Zhefeng; Wang, Guoqiang; Ma, Junxun; Qian, Yuanyu; Zhang, Fan; Han, Chun; Long, Yaping; Li, Ye; Zheng, Xuan; Sun, Danyang; Zhang, Jing; Cai, Shangli; Jiao, Shunchang; Hu, Yi			Risk factors for pneumonitis in patients treated with anti-programmed death-1 therapy: A case-control study	CANCER MEDICINE			English	Article						anti-PD-1; case-control study; pneumonities; risk factors	INHIBITOR-RELATED PNEUMONITIS; IDIOPATHIC INTERSTITIAL PNEUMONIAS; ADVANCED CANCER; ANTI-PD-1; CLASSIFICATION; PATTERNS; IIPS	Immune checkpoint blockade-related pneumonitis is a rare but potentially life-threatening adverse effect, but its risk factors arc not completely understood. This case-control study was conducted to identify pneumonitis risk factors in patients treated with anti-PDI monoclonal antibodies (mAbs), including all the patients who developed pneumonitis after anti-PD-1 mAbs treatment in the Cancer Cent…	[Cui, Pengfei; Liu, Zhefeng; Ma, Junxun; Qian, Yuanyu; Zhang, Fan; Han, Chun; Long, Yaping; Li, Ye; Zheng, Xuan; Sun, Danyang; Zhang, Jing; Jiao, Shunchang; Hu, Yi] Chinese Peoples Liberat Army Gen Hosp, Dept Med Oncol 1, Beijing, Peoples R China; [Cui, Pengfei] Chinese Peoples Liberat Army Gen Hosp, Dept Grad Adm, Beijing, Peoples R China; [Wang, Guoqiang; Cai, Shangli] 3D Med Inc, Dept Med, Sha…	Chinese People's Liberation Army General Hospital; Chinese People's Liberation Army General Hospital	Jiao, SC; Hu, Y (corresponding author), Chinese Peoples Liberat Army Gen Hosp, Dept Med Oncol 1, Beijing, Peoples R China.;Cai, SL (corresponding author), 3D Med Inc, Dept Med, Shanghai, Peoples R China.	Shangli.Cai@3dmedcare.com; jiaosc@vip.sina.com; huyi0401@aliyun.com	Long, Yaping/AFC-4791-2022; Cai, Shangli/ABN-9774-2022	Long, Yaping/0000-0002-2706-3656; Liu, Zhefeng/0000-0002-6160-7194;	National Natural Science Foundation of China [81402552, 81672996]	National Natural Science Foundation of China(National Natural Science Foundation of China (NSFC))	National Natural Science Foundation of China, Grant/Award Number: 81402552 and 81672996		18	98	112	0	8	WILEY	HOBOKEN	111 RIVER ST, HOBOKEN 07030-5774, NJ USA	2045-7634			CANCER MED-US	Cancer Med.	AUG	2018	7	8
J	Spillane, D; Pepe, C; Kasymjanova, G; Cruiziat, D; Cohen, S; Naimer, J; Agulnik, J				Spillane, David; Pepe, Carmela; Kasymjanova, Goulnar; Cruiziat, Diane; Cohen, Sara; Naimer, Jeremy; Agulnik, Jason			Does Pre-Existing Chronic Obstructive Pulmonary Disease Increase the Risk of Checkpoint Inhibitor Pneumonitis in Advanced/Metastatic Non-Small Cell Lung Cancer Treated with Immune Checkpoint Inhibitors?	CURRENT ONCOLOGY			English	Article						NSCLC; immune checkpoint inhibitors; checkpoint inhibitor pneumonitis	IMMUNOTHERAPY; IMPACT	Objective: Immune checkpoint inhibitors (ICIs) are front-line treatment options for NSCLC. ICI therapy is associated with a risk of immune-related adverse events (irAEs). Checkpoint inhibitor pneumonitis (CIP) is a potentially life-threatening irAE. Previous studies have demonstrated that asthma and interstitial lung disease are associated with an increased risk of CIP. We sought to determine whe…	[Spillane, David; Pepe, Carmela; Kasymjanova, Goulnar; Agulnik, Jason] Jewish Gen Hosp, Anna & Peter Brojde Lung Canc Ctr, Montreal, PQ H3T 1E2, Canada; [Pepe, Carmela; Agulnik, Jason] McGill Univ, Dept Med, Montreal, PQ H3A 0C7, Canada; [Cruiziat, Diane; Cohen, Sara; Naimer, Jeremy] McGill Univ, Anat & Cell Biol, Downtown Campus, Montreal, PQ H3A 0C7, Canada	Jewish General Hospital - Montreal; McGill University; McGill University	Kasymjanova, G (corresponding author), Jewish Gen Hosp, Anna & Peter Brojde Lung Canc Ctr, Montreal, PQ H3T 1E2, Canada.	david.spillane.med@ssss.gouv.qc.ca; carmela.pepe.med@ssss.gouv.qc.ca; gkasymja@jgh.mcgill.ca; diane.cruiziat@mail.mcgill.ca; sara.cohen2@mail.mcgill.ca; jeremy.naimer@mail.mcgill.ca; jason.agulnik.med@ssss.gouv.qc.ca		Naimer, Jeremy/0009-0006-9020-688X; Kasymjanova, Goulnar/0000-0003-3182-7628; Cruiziat, Diane/0009-0000-9814-5352					26	2	2	1	1	MDPI	BASEL	MDPI AG, Grosspeteranlage 5, CH-4052 BASEL, SWITZERLAND	1198-0052	1718-7729		CURR ONCOL	Curr. Oncol.	APR 29	2025	32	5
J	Delaunay, M; Cadranel, J; Lusque, A; Meyer, N; Gounaut, V; Moro-Sibilot, D; Michot, JM; Raimbourg, J; Girard, N; Guisier, F; Planchard, D; Metivier, AC; Tomasini, P; Dansin, E; Pérol, M; Campana, M; Gautschi, O; Früh, M; Fumet, JD; Audigier-Valette, C; Couraud, S; Dalle, S; Leccia, MT; Jaffro, M; Collot, S; Prévot, G; Milia, J; Mazieres, J				Delaunay, Myriam; Cadranel, Jacques; Lusque, Amelie; Meyer, Nicolas; Gounaut, Valerie; Moro-Sibilot, Denis; Michot, Jean-Marie; Raimbourg, Judith; Girard, Nicolas; Guisier, Florian; Planchard, David; Metivier, Anne-Cecile; Tomasini, Pascale; Dansin, Eric; Perol, Maurice; Campana, Marion; Gautschi, Oliver; Fruh, Martin; Fumet, Jean-David; Audigier-Valette, Clarisse; Couraud, Sebastien; Dalle, Step…			Immune-checkpoint inhibitors associated with interstitial lung disease in cancer patients	EUROPEAN RESPIRATORY JOURNAL			English	Article							DEATH-LIGAND 1; ORGANIZING PNEUMONIA; METASTATIC MELANOMA; ADVERSE EVENTS; NIVOLUMAB; IPILIMUMAB; DOCETAXEL; RADIATION; TOXICITY; THERAPY	Immunotherapy is becoming a standard of care for many cancers. Immune-checkpoint inhibitors (ICI) can generate immune-related adverse events. Interstitial lung disease (ILD) has been identified as a rare but potentially severe event. Between December 2015 and April 2016, we conducted a retrospective study in centres experienced in ICI use. We report the main features of ICI-ILD with a focus on cl…	[Delaunay, Myriam; Prevot, Gregoire; Milia, Julie; Mazieres, Julien] Univ Paul Sabatier, Ctr Hosp Univ, Hop Larrey, Serv Pneumol, Toulouse, France; [Cadranel, Jacques] UPMC Univ Paris 06, Tenon & Sorbonne Univ, APHP Hop, Serv Pneumol, Paris, France; [Lusque, Amelie] IUCT O, Inst Claudius Regaud, Bur Essais Clin, Cellule Biostat, Toulouse, France; [Meyer, Nicolas] Univ Paul Sabatier, Ctr Hosp Univ…	CHU de Toulouse; Universite de Toulouse; Universite Toulouse III - Paul Sabatier; Sorbonne Universite; Assistance Publique Hopitaux Paris (APHP); Hopital Universitaire Tenon - APHP; UNICANCER; Institut Claudius Regaud; Universite de Toulouse; Universite Toulouse III - Paul Sabatier; CHU de Toulouse; Assistance Publique Hopitaux Paris (APHP); Universite Paris Cite; Hopital Universitaire Bichat-Cla…	Mazieres, J (corresponding author), CHU Toulouse, Hop Larrey, Resp Dis Dept, Thorac Oncol Unit, Chemin Pouvourville, F-31059 Toulouse, France.	mazieres.j@chu-toulouse.fr	; Dalle, Stephane/E-4552-2018; Girard, Nicolas/IAO-8135-2023; Meyer, Nicolas/A-1174-2013; Couraud, Sébastien/HTP-4443-2023; MORO-SIBILOT, Denis/IAN-5447-2023; MAZIERES, JULIEN/M-3986-2014; Michot, Jean-Marie/AAC-3028-2022	Guisier, Florian/0000-0002-8166-7303; Dalle, Stephane/0000-0002-3423-4548; MORO-SIBILOT, Denis/0000-0001-6776-8610; Tomasini, Pascale/0000-0002-6474-5912; Leccia, MThérèse/0000-0003-1222-0396; Michot, Jean-Marie/0000-0003-3482-3331					39	320	359	2	37	EUROPEAN RESPIRATORY SOC JOURNALS LTD	SHEFFIELD	442 GLOSSOP RD, SHEFFIELD S10 2PX, ENGLAND	0903-1936	1399-3003		EUR RESPIR J	Eur. Resp. J.	AUG 1	2017	50	2
J	Teuwen, LA; Van den Mooter, T; Dirix, L				Teuwen, Laure-Anne; Van den Mooter, Tom; Dirix, Luc			Management of pulmonary toxicity associated with targeted anticancer therapies	EXPERT OPINION ON DRUG METABOLISM & TOXICOLOGY			English	Review						anaplastic lymphoma kinase-inhibitors; immune checkpoint inhibitors; interstitial lung disease; lung toxicity; mammalian target of rapamycin; monoclonal antibodies; pneumonitis; pulmonary toxicity; targeted anticancer therapy; tyrosine kinase inhibitors	CELL LUNG-CANCER; SUCCESSFUL CRIZOTINIB RECHALLENGE; SUCCESSFUL ERLOTINIB RECHALLENGE; OPEN-LABEL; ADVERSE EVENTS; PHASE-I; DIMERIZATION INHIBITOR; TRASTUZUMAB EMTANSINE; BREAST-CANCER; INTERSTITIAL PNEUMONITIS	Introduction: Targeted anticancer therapies act by interfering with defined molecular entities and/or biologic pathways. Because of their more specific mechanism of action, adverse events (AEs) on healthy tissues are intended to be minimal, resulting in a different toxicity profile from that observed with conventional cytotoxic chemotherapy. Pulmonary AEs are rare but potentially life-threatening…	[Teuwen, Laure-Anne] Sint Augustinus, Internal Med, B-2610 Antwerp, Belgium; [Van den Mooter, Tom; Dirix, Luc] Sint Augustinus, Med Oncol, Oosterveldlaan 24, B-2610 Antwerp, Belgium		Dirix, L (corresponding author), Sint Augustinus, Med Oncol, Oosterveldlaan 24, B-2610 Antwerp, Belgium.	luc.dirix@gza.be	Dirix, Luc/AAI-8880-2020; Teuwen, Laure-Anne/GLU-2175-2022	Teuwen, Laure-Anne/0000-0003-1690-8198					106	13	15	0	6	TAYLOR & FRANCIS LTD	ABINGDON	2-4 PARK SQUARE, MILTON PARK, ABINGDON OR14 4RN, OXON, ENGLAND	1742-5255	1744-7607		EXPERT OPIN DRUG MET	Expert Opin. Drug Metab. Toxicol.	NOV 2	2015	11	11
J	Li, ZM; Zheng, YF; Xu, PH; Wang, JY; He, RL; Li, HX; Kuang, YK; Bai, LH; Tang, KJ				Li, Zi-Mu; Zheng, Yi-Fan; Xu, Pei-Hang; Wang, Ji-Yu; He, Rong-ling; Li, Hui-Xia; Kuang, Yu -Kun; Bai, Li-Hong; Tang, Ke-Jing			Analysis of pulmonary adverse events associated with immune checkpoint inhibitors based on FAERS and VigiBase database	EUROPEAN JOURNAL OF PHARMACOLOGY			English	Article						Immune checkpoint inhibitors; Pulmonary immune-related adverse events; FAERS; VigiBase	CELL LUNG-CANCER; DRUG-REACTIONS; PD-1 BLOCKADE; RISK-FACTORS; PNEUMONITIS; MANAGEMENT; NIVOLUMAB; DIAGNOSIS; TOXICITY; FIBROSIS	This study investigates pulmonary immune-related adverse events (pirAEs) in patients undergoing immune checkpoint inhibitors (ICIs), including anti-PD-1 antibodies, anti-PD-L1 antibodies, and anti-CTLA-4 antibodies. Reports for pirAEs from the Food and Drug Administration Adverse Event Reporting System (FAERS) and the World Health Organization Global Database on Case Safety Reporting (VigiBase) b…	[Li, Zi-Mu; Xu, Pei-Hang; Wang, Ji-Yu; He, Rong-ling; Li, Hui-Xia; Kuang, Yu -Kun; Bai, Li-Hong; Tang, Ke-Jing] Sun Yat Sen Univ, Affiliated Hosp 1, Div Pulm & Crit Care Med, Guangzhou, Peoples R China; [Zheng, Yi-Fan; Tang, Ke-Jing] Sun Yat Sen Univ, Affiliated Hosp 1, Dept Pharm, Guangzhou, Peoples R China; [Li, Zi-Mu; Xu, Pei-Hang; Wang, Ji-Yu; He, Rong-ling; Li, Hui-Xia; Kuang, Yu -Kun; Bai, …	Sun Yat Sen University; Sun Yat Sen University; Sun Yat Sen University; Sun Yat Sen University	Tang, KJ (corresponding author), 58 Zhongshan Er Lu, Guangzhou 510080, Peoples R China.	tangkj@mail.sysu.edu.cn	; Kuang, yukun/ISB-7430-2023	唐, 可京/0000-0002-5454-4666;					66	1	1	4	4	ELSEVIER	AMSTERDAM	RADARWEG 29, 1043 NX AMSTERDAM, NETHERLANDS	0014-2999	1879-0712		EUR J PHARMACOL	Eur. J. Pharmacol.	NOV 5	2025	1006
J	Wen, YP; Xiao, HW; Yin, JH; Guo, HR; Shan, MJ; Shen, LP; Liu, LS				Wen, Yan-Ping; Xiao, Hai-Wei; Yin, Ju-Hua; Guo, Hui-Ru; Shan, Meng-Jun; Shen, Li-Ping; Liu, Ling-Shuang			Simultaneous development of pneumonitis and autoimmune diabetes secondary to immune checkpoint inhibitor treatment with durvalumab in an advanced small cell lung cancer patient: A case report	MEDICINE			English	Article						autoimmune diabetes mellitus; checkpoint inhibitor pneumonitis; durvalumab; immune checkpoint inhibitors; immune-related adverse events	ADVERSE EVENTS; RISK-FACTORS; NIVOLUMAB; DOCETAXEL; MELLITUS; BLOCKADE; PHASE-2	Rationale:Immune checkpoint inhibitors (ICIs) have been widely used in the treatment of various types of cancers worldwide, which is the most significant breakthrough in cancer therapy in recent years. Despite their excellent benefits in anti-tumor efficacy, a subset of patients will experience various autoimmune toxicities, termed as immune-related adverse events (irAEs), which can affect almost…	[Wen, Yan-Ping; Yin, Ju-Hua; Guo, Hui-Ru; Shan, Meng-Jun; Shen, Li-Ping; Liu, Ling-Shuang] Shanghai Univ Tradit Chinese Med, Longhua Hosp, Dept Oncol, 725 Wanping South Rd, Shanghai 200032, Peoples R China; [Xiao, Hai-Wei] Sun Yat Sen Univ, Mem Hosp, Shenshan Med Ctr, Dept Tradit Chinese Med, Shanwei, Guangdong, Peoples R China	Shanghai University of Traditional Chinese Medicine; Sun Yat Sen University	Liu, LS (corresponding author), Shanghai Univ Tradit Chinese Med, Longhua Hosp, Dept Oncol, 725 Wanping South Rd, Shanghai 200032, Peoples R China.	2238523342@qq.com; xiaohw0523@qq.com; flower_yin@yeah.net; ab811712@163.com; dmgysmj@163.com; slp252013@163.com; liuls107@163.com			Natural Science Foundation of Shanghai Municipality [21ZR1463700]; Health Committee Project of Shanghai Municipality [202140370]	Natural Science Foundation of Shanghai Municipality(Natural Science Foundation of Shanghai); Health Committee Project of Shanghai Municipality	This work was supported by Natural Science Foundation of Shanghai Municipality (No. 21ZR1463700) and Health Committee Project of Shanghai Municipality (No. 202140370).		33	5	6	0	1	LIPPINCOTT WILLIAMS & WILKINS	PHILADELPHIA	TWO COMMERCE SQ, 2001 MARKET ST, PHILADELPHIA, PA 19103 USA	0025-7974	1536-5964		MEDICINE	Medicine (Baltimore)	DEC 2	2022	101	48
J	Xu, HR; Feng, HJ; Zhang, WH; Wei, F; Zhou, L; Liu, L; Zhao, Y; Lv, YG; Shi, XH; Zhang, JP; Ren, XB				Xu, Huiru; Feng, Huijing; Zhang, Weihong; Wei, Feng; Zhou, Li; Liu, Liang; Zhao, Yu; Lv, Yingge; Shi, Xiuhuan; Zhang, Junping; Ren, Xiubao			Prediction of immune-related adverse events in non-small cell lung cancer patients treated with immune checkpoint inhibitors based on clinical and hematological markers: Real-world evidence	EXPERIMENTAL CELL RESEARCH			English	Article						Non-small cell lung cancer; Immune checkpoint inhibitors; Immune-related adverse events; Prediction model; Biomarkers	TOXICITY; ASSOCIATION; IPILIMUMAB; RISK; SEX	Clinical and hematological parameters can predict immune-related adverse events (irAEs) caused by immune checkpoint inhibitors (ICIs). However, the exact correlation between these parameters and irAEs is unclear. This study aimed to establish a prediction model for irAEs in patients with non-small cell lung cancer (NSCLC) treated with ICIs. This retrospective study included patients with NSCLC tr…	[Xu, Huiru; Feng, Huijing; Zhang, Weihong; Wei, Feng; Zhou, Li; Liu, Liang; Zhao, Yu; Lv, Yingge; Shi, Xiuhuan; Ren, Xiubao] Tianjin Med Univ, Canc Inst & Hosp, Dept Immunol, Tianjin, Peoples R China; [Xu, Huiru; Feng, Huijing; Zhang, Weihong; Wei, Feng; Zhou, Li; Liu, Liang; Zhao, Yu; Lv, Yingge; Shi, Xiuhuan; Ren, Xiubao] Natl Clin Res Ctr Canc, Tianjin, Peoples R China; [Xu, Huiru; Feng, Huiji…	Tianjin Medical University; Shanxi Medical University; Huazhong University of Science & Technology; Tianjin Medical University	Zhang, JP; Ren, XB (corresponding author), Tianjin Med Univ, Canc Inst & Hosp, Dept Biotherapy, Tianjin, Peoples R China.	xuhuirumabol@126.com; 14251211@qq.com; zhangweihong@tjmuch.com; fengwei03@tmu.edu.cn; zhouli@tjmuch.com; liangcoh@163.com; zhaoyu140122@163.com; yglv666@163.com; 3415581245@qq.com; Junpingzhang@yeah.net; renxiubao@tjmuch.com	; feng, huijing/LWJ-7826-2024	huiru, xu/0000-0002-5896-9928;	National Key RD Program [2018YFC1313400]; National Natural Science Foundation of China [81872166, U20A20375]	National Key RD Program; National Natural Science Foundation of China(National Natural Science Foundation of China (NSFC))	This work was supported by grants from the National Key R&D Program [grant number 2018YFC1313400] and the National Natural Science Foundation of China [grant numbers 81872166, U20A20375] . Acknowledgments I, huiru xu,would like to express my gratitude to all those who helped me during the writing of this thesis. I gratefully acknowledge the help of my supervisors, Professor Xiubao Ren and Feng We…		44	32	38	0	16	ELSEVIER INC	SAN DIEGO	525 B STREET, STE 1900, SAN DIEGO, CA 92101-4495 USA	0014-4827	1090-2422		EXP CELL RES	Exp. Cell Res.	JUL 1	2022	416	1
J	Gai, K; Shi, XX; Xu, F; Ding, X; Liu, L; Zhang, LJ; Wang, H; Chen, L				Gai, Kai; Shi, Xuexin; Xu, Fei; Ding, Xia; Liu, Lu; Zhang, Longjie; Wang, Hao; Chen, Ling			Efficacy and safety of thoracic radiotherapy combined with anti-angiogenic therapy and immunochemotherapy for advanced non-small cell lung cancer patients: a retrospective study	FRONTIERS IN ONCOLOGY			English	Article						lung cancer; NSCLC; radiotherapy; anti-angiogenic therapy; immunotherapy; immune checkpoint inhibitor; combination therapy	RISK-FACTORS; CHEMORADIOTHERAPY; PNEUMONITIS; CRITERIA	Purpose To assess the efficacy and safety of radiotherapy combined with anti-angiogenic therapy, immune checkpoint inhibitors, and chemotherapy for advanced non-small cell lung cancer (NSCLC).Methods Patients who have received at least two cycles of quadruple therapy were Progression-free survival (PFS), overall survival (OS), and treatment-related side effects were comprehensively evaluated usin…	[Gai, Kai; Xu, Fei; Ding, Xia; Liu, Lu; Zhang, Longjie; Wang, Hao; Chen, Ling] Qingdao Municipal Hosp, Dept Oncol, Qingdao, Shandong, Peoples R China; [Shi, Xuexin] Qingdao Municipal Hosp, Dept Thorac Surg, Qingdao, Shandong, Peoples R China	Qingdao Municipal Hospital; Qingdao Municipal Hospital	Chen, L (corresponding author), Qingdao Municipal Hosp, Dept Oncol, Qingdao, Shandong, Peoples R China.	chlsea2006@163.com			Zhongguancun Precision Medicine Foundation (GXHDH); Funding of Beijing Huikang Renai Charity Foundation [HKPA2025030099]	Zhongguancun Precision Medicine Foundation (GXHDH); Funding of Beijing Huikang Renai Charity Foundation	The author(s) declare financial support was received for the research and/or publication of this article. The study was funded by Promoting New Life Public Welfare Project of Zhongguancun Precision Medicine Foundation (GXHDH; Ling Chen), and Funding of Beijing Huikang Renai Charity Foundation (HKPA2025030099; Ling Chen).		24	0	0	1	1	FRONTIERS MEDIA SA	LAUSANNE	AVENUE DU TRIBUNAL FEDERAL 34, LAUSANNE, CH-1015, SWITZERLAND	2234-943X			FRONT ONCOL	Front. Oncol.	SEP 23	2025	15
J	Zhang, M; Fan, Y; Nie, LG; Wang, GF; Sun, KY; Cheng, Y				Zhang, Meng; Fan, Yong; Nie, Ligong; Wang, Guangfa; Sun, Kunyan; Cheng, Yuan			Clinical Outcomes of Immune Checkpoint Inhibitor Therapy in Patients With Advanced Non-small Cell Lung Cancer and Preexisting Interstitial Lung Diseases A Systematic Review and Meta-analysis	CHEST			English	Review						immune checkpoint inhibitors; interstitial lung disease; non-small cell lung cancer; NSCLC	PULMONARY-FIBROSIS; RISK-FACTORS; NIVOLUMAB; CHEMOTHERAPY; IMMUNOTHERAPY; PNEUMONITIS; DOCETAXEL; PHASE-2	BACKGROUND: Patients with non-small cell lung cancer (NSCLC) and preexisting interstitial lung disease (ILD) are often excluded from clinical trials of immune checkpoint inhibitors (ICIs), leaving a gap in knowledge. RESEARCH QUESTION: What are the clinical outcomes of ICIs in patients with NSCLC and preexisting ILD? STUDY DESIGN AND METHODS: Systematic searches were conducted of PubMed, EMBASE, …	[Zhang, Meng; Nie, Ligong; Wang, Guangfa; Sun, Kunyan; Cheng, Yuan] Peking Univ First Hosp, Dept Resp & Crit Care Med, Beijing, Peoples R China; [Fan, Yong] Peking Univ First Hosp, Dept Rheumatol & Clin Immunol, Beijing, Peoples R China		Cheng, Y (corresponding author), Peking Univ First Hosp, Dept Resp & Crit Care Med, Beijing, Peoples R China.	softsnake@bjmu.edu.cn	Fan, Yong-Hong/E-3363-2016						30	74	82	3	33	ELSEVIER	AMSTERDAM	RADARWEG 29, 1043 NX AMSTERDAM, NETHERLANDS	0012-3692	1931-3543		CHEST	Chest	JUN	2022	161	6
J	Velimirovic, M; Brignola, M; Chheng, E; Smith, M; Hassan, KA				Velimirovic, Marko; Brignola, Matthew; Chheng, Emily; Smith, Michael; Hassan, Khaled A.			Management of Pulmonary Toxicities Associated with Systemic Therapy in Non Small Cell Lung Cancer	CURRENT TREATMENT OPTIONS IN ONCOLOGY			English	Review						Pneumonitis; Drug-induced; Lung cancer; Immunotherapy; EGFR inhibitors	RISK-FACTORS; THORACIC RADIOTHERAPY; WEEKLY PACLITAXEL; WEEKLY DOCETAXEL; PHASE-II; PNEUMONITIS; GEMCITABINE; CHEMOTHERAPY; LIGAND; IMMUNOTHERAPY	Drug-induced pneumonitis is a common adverse event that may occur during lung cancer systemic therapy. The incidence/prevalence of this side effect has increased due to recent extensive use of immunotherapy. Although pneumonitis prevalence is increased with the use of immune checkpoint inhibitors, it is also associated with chemotherapy and targeted therapy. Pneumonitis can occur early after drug…	[Velimirovic, Marko; Hassan, Khaled A.] Cleveland Clin, Taussig Canc Inst, Dept Radiat Oncol, 10201 Carnegie Ave, Cleveland, OH 44106 USA; [Brignola, Matthew; Chheng, Emily] Cleveland Clin, Taussig Canc Inst, Dept Pharm, Cleveland Hts, OH USA; [Smith, Michael] Cleveland Clin, Resp Inst, Dept Pulm Med & Crit Care Med, Cleveland Hts, OH USA	Cleveland Clinic Foundation; Cleveland Clinic Foundation; Cleveland Clinic Foundation	Hassan, KA (corresponding author), Cleveland Clin, Taussig Canc Inst, Dept Radiat Oncol, 10201 Carnegie Ave, Cleveland, OH 44106 USA.	hassank@ccf.org		Hassan, Khaled/0000-0001-5553-5051					74	7	8	0	0	SPRINGER	NEW YORK	ONE NEW YORK PLAZA, SUITE 4600, NEW YORK, NY, UNITED STATES	1527-2729	1534-6277		CURR TREAT OPTION ON	Curr. Treat. Options Oncol.	OCT	2024	25	10
J	Lyu, Q; Yuan, HY; Lin, Z; Ponnatapura, J; Whitlow, CT				Lyu, Qing; Yuan, Hongyu; Lin, Zhen; Ponnatapura, Janardhana; Whitlow, Christopher T.			Predicting Immunotherapy-Induced Pneumonitis Based on Chest CT and Non-Imaging Data	CANCERS			English	Article						radiomics; deep learning; medical image analysis; lung segmentation; immune checkpoint inhibitors; non-small cell lung cancer	CELL LUNG-CANCER; RISK-FACTORS	Background/Objectives: Immune checkpoint inhibitors (ICIs) have been extensively used for the treatment of non-small cell lung cancer patients in recent years, providing a significant survival benefit. However, a major drawback of ICI-related immunotherapy is the risk of developing post-surgical pneumonitis. Methods: In this study, we propose a deep learning-embedded, multi-modality prediction ap…	[Lyu, Qing; Yuan, Hongyu; Ponnatapura, Janardhana; Whitlow, Christopher T.] Wake Forest Univ, Sch Med, Dept Radiol, Winston Salem, NC 27103 USA; [Lyu, Qing; Lin, Zhen; Whitlow, Christopher T.] Wake Forest Univ, Sch Med, Dept Biomed Engn, Winston Salem, NC 27103 USA	Wake Forest University; Wake Forest University	Lyu, Q; Ponnatapura, J (corresponding author), Wake Forest Univ, Sch Med, Dept Radiol, Winston Salem, NC 27103 USA.;Lyu, Q (corresponding author), Wake Forest Univ, Sch Med, Dept Biomed Engn, Winston Salem, NC 27103 USA.	qing.lyu@advocatehealth.org; hongyu.yuan@advocatehealth.org; zhen.lin@wfusm.edu; janardhana.ponnatapura@advocatehealth.org; christopher.whitlow@advocatehealth.org	LYU, QING/AAR-6141-2020	Lin, Zhen/0009-0005-0614-9054	Lung Cancer Initiative of North Carolina; [SPSR-40010001071]	Lung Cancer Initiative of North Carolina;	This research was funded by Lung Cancer Initiative of North Carolina grant number SPSR-40010001071.		35	0	0	2	2	MDPI	BASEL	MDPI AG, Grosspeteranlage 5, CH-4052 BASEL, SWITZERLAND		2072-6694		CANCERS	Cancers	SEP 12	2025	17	18
J	Jiang, L; Jiang, SS; Miao, W; Shen, YF; Bolotina, L; Zhu, HD; Zou, NY; Tian, Y; Pan, HB; Huang, J; Ryabov, A; Luo, Q				Jiang, Long; Jiang, Shanshan; Miao, Wang; Shen, Yaofeng; Bolotina, Larisa; Zhu, Hongda; Zou, Ningyuan; Tian, Yu; Pan, Hanbo; Huang, Jia; Ryabov, Andrey; Luo, Qingquan			Clinical Characteristics and Management of Checkpoint Inhibitor Pneumonitis in Non-Small-Cell Lung Cancer Patients After Neoadjuvant Immunotherapy	CLINICAL LUNG CANCER			English	Article						Immune-related adverse events; Neoadjuvant checkpoint inhibitor therapy; Immune checkpoint inhibitors; Risk factors; Surgical resection		In consideration of the severity of checkpoint inhibitor pneumonitis (CIP) in non-small-cell lung cancer patients who underwent combination of preoperative chemoimmunotherapy and subsequent surgical resection, this study of 197 subjects highlighted the emergence of CIP in 12.2% of patients. These findings underline the need for close monitoring, early recognition, and efficient management for pat…	[Jiang, Long; Zhu, Hongda; Zou, Ningyuan; Tian, Yu; Pan, Hanbo; Huang, Jia; Luo, Qingquan] Shanghai Jiao Tong Univ, Shanghai Chest Hosp, Shanghai Lung Canc Ctr, Sch Med, Shanghai, Peoples R China; [Jiang, Shanshan] Shanghai Jiao Tong Univ, Sch Med, Renji Hosp, Div Gastroenterol & Hepatol, Shanghai, Peoples R China; [Jiang, Shanshan] Shanghai Inst Digest Dis, Shanghai, Peoples R China; [Jiang, Sha…	Shanghai Jiao Tong University; Shanghai Jiao Tong University; Shanghai Jiao Tong University; Ministry of Health of the Russian Federation	Luo, Q (corresponding author), Shanghai Jiao Tong Univ, Shanghai Chest Hosp, Shanghai Lung Canc Ctr, Sch Med, Shanghai, Peoples R China.;Ryabov, A (corresponding author), Minist Hlth Russian Federat, Thoracoabdominal Dept, Moscow Oncol Res Inst, Hertsen Branch,Federal State Budgetary Inst,Natl, Moscow, Russia.	AndreyRyabov_Moscow@protonmail.com; luoqingquan@hotmail.com	Bolotina, Larisa/U-5441-2019; Jiang, Long/NQE-9391-2025; PAN, Hanbo/JXM-8427-2024	Jiang, Long/0000-0002-6860-755X;	Natural Science Foundation of Shanghai [24ZR1464300, 18ZR1435100]; National Natural Science Foundation of China [81702251, 81972176]; Nurture Projects for Basic Research of Shanghai Chest Hospital [2021YNJCQ3]; Shanghai Municipal Health Commission [20214Y0418]; Shanghai Talent Development Fund [2021068]; Talent Training Plan of Shanghai Chest Hospital, Open Project Program of Engineering Research…	Natural Science Foundation of Shanghai(Natural Science Foundation of Shanghai); National Natural Science Foundation of China(National Natural Science Foundation of China (NSFC)); Nurture Projects for Basic Research of Shanghai Chest Hospital; Shanghai Municipal Health Commission; Shanghai Talent Development Fund; Talent Training Plan of Shanghai Chest Hospital, Open Project Program of Engineering…	This study has received funding by Natural Science Foundation of Shanghai (24ZR1464300, 18ZR1435100), National Natural Science Foundation of China (81702251, 81972176), Nurture Projects for Basic Research of Shanghai Chest Hospital (2021YNJCQ3), Shanghai Municipal Health Commission (20214Y0418), Shanghai Talent Development Fund (2021068), Talent Training Plan of Shanghai Chest Hospital, Open Proj…		19	3	3	1	2	CIG MEDIA GROUP, LP	DALLAS	3500 MAPLE AVENUE, STE 750, DALLAS, TX 75219-3931 USA	1525-7304	1938-0690		CLIN LUNG CANCER	Clin. Lung Cancer	JAN	2025	26	1
J	Li, MJ; Spakowicz, D; Zhao, SZ; Patel, SH; Johns, A; Grogan, M; Miah, A; Husain, M; He, K; Bertino, EM; Shields, PG; Wei, L; Carbone, DP; Otterson, GA; Presley, CJ; Owen, DH				Li, Mingjia; Spakowicz, Daniel; Zhao, Songzhu; Patel, Sandip H.; Johns, Andrew; Grogan, Madison; Miah, Abdul; Husain, Marium; He, Kai; Bertino, Erin M.; Shields, Peter G.; Wei, Lai; Carbone, David P.; Otterson, Gregory A.; Presley, Carolyn J.; Owen, Dwight H.			Brief report: inhaled corticosteroid use and the risk of checkpoint inhibitor pneumonitis in patients with advanced cancer	CANCER IMMUNOLOGY IMMUNOTHERAPY			English	Article						Pneumonitis; Immune checkpoint inhibitor (ICI); Immunotherapy; Immune-related adverse events (irAE); Inhaled corticosteroids (ICS)	ADVERSE EVENTS; IMMUNE; INFLAMMATION	Background Checkpoint inhibitor pneumonitis (CIP) is an immune-related adverse event that may complicate treatment with immune checkpoint inhibitors (ICI) and can cause significant morbidity. We sought to identify predictors for the development of CIP, and whether the use of inhaled corticosteroids (ICS) at time of ICI may be protective. Methods Patients with advanced cancer treated with ICI from…	[Li, Mingjia] Ohio State Univ, Div Hosp Med, Columbus, OH 43210 USA; [Spakowicz, Daniel; Patel, Sandip H.; Grogan, Madison; Miah, Abdul; Husain, Marium; He, Kai; Bertino, Erin M.; Shields, Peter G.; Carbone, David P.; Otterson, Gregory A.; Presley, Carolyn J.; Owen, Dwight H.] Ohio State Univ, Div Med Oncol, 320 W 10th Ave, Columbus, OH 43210 USA; [Spakowicz, Daniel; Zhao, Songzhu; Wei, Lai] Ohio…	University System of Ohio; Ohio State University; University System of Ohio; Ohio State University; University System of Ohio; Ohio State University; University System of Ohio; Ohio State University; University System of Ohio; Ohio State University	Owen, DH (corresponding author), Ohio State Univ, Div Med Oncol, 320 W 10th Ave, Columbus, OH 43210 USA.	Dwight.owen@osumc.edu	; Owen, Dwight/AAM-4717-2021; He, Kai/AHB-3118-2022; Spakowicz, Dan/E-5233-2012; Wei, Lai/JCO-0672-2023; Shields, Peter/I-1644-2012; Patel, Sandip/O-9591-2015	grogan, madison/0009-0000-1517-4829; Presley, Carolyn/0000-0002-2607-5639; He, Kai/0000-0002-4378-9297; Spakowicz, Dan/0000-0003-2314-6435; Wei, Lai/0000-0002-7248-3828; Li, Mingjia/0000-0002-3910-4179;	National Institutes of Health [P30CA016058, K12 CA133250]; National Cancer Institute [P30CA016058, K12CA133250] Funding Source: NIH RePORTER; National Center for Advancing Translational Sciences [UL1TR002733] Funding Source: NIH RePORTER	National Institutes of Health(United States Department of Health & Human ServicesNational Institutes of Health (NIH) - USA); National Cancer Institute(United States Department of Health & Human ServicesNational Institutes of Health (NIH) - USANIH National Cancer Institute (NCI)); National Center for Advancing Translational Sciences(United States Department of Health & Human ServicesNational Insti…	This study was supported by the National Institutes of Health (P30CA016058 and K12 CA133250).		25	18	19	0	1	SPRINGER	NEW YORK	ONE NEW YORK PLAZA, SUITE 4600, NEW YORK, NY, UNITED STATES	0340-7004	1432-0851		CANCER IMMUNOL IMMUN	Cancer Immunol. Immunother.	NOV	2020	69	11
J	Kethireddy, N; Thomas, S; Bindal, P; Shukla, P; Hegde, U				Kethireddy, Nikhila; Thomas, Steffi; Bindal, Poorva; Shukla, Prateek; Hegde, Upendra			Multiple autoimmune side effects of immune checkpoint inhibitors in a patient with metastatic melanoma receiving pembrolizumab	JOURNAL OF ONCOLOGY PHARMACY PRACTICE			English	Article						Anti-PD-1 therapy; irAEs; immune-related adverse events; melanoma; pembrolizumab	ADVERSE EVENTS; CANCER	Introduction Immune agents including anti-programmed death receptor-1 and anti-cytotoxic T-lymphocyte antigen-4 have been associated with numerous immune-related complications. Pembrolizumab, a programmed death-1 inhibitor, has been associated with a number of immune-related adverse events such as pneumonitis, colitis, hepatitis, hypophysitis, hyperthyroidism, hypothyroidism, nephritis, and type …	[Kethireddy, Nikhila; Thomas, Steffi; Bindal, Poorva; Shukla, Prateek] Univ Connecticut, Dept Internal Med, Storrs, CT USA; [Hegde, Upendra] Univ Connecticut, Dept Hematol Oncol, Storrs, CT 06269 USA	University of Connecticut; University of Connecticut	Hegde, U (corresponding author), Univ Connecticut, Dept Hematol Oncol, Storrs, CT 06269 USA.	uhegde@uchc.edu		Kethireddy, Nikhila/0000-0001-8664-4891					21	18	22	0	2	SAGE PUBLICATIONS LTD	LONDON	1 OLIVERS YARD, 55 CITY ROAD, LONDON EC1Y 1SP, ENGLAND	1078-1552	1477-092X		J ONCOL PHARM PRACT	J. Oncol. Pharm. Pract.	JAN	2021	27	1
J	Manabe, T; Iwayama, K; Chuma, M; Tasaki, Y; Matsumoto, S				Manabe, T.; Iwayama, K.; Chuma, M.; Tasaki, Y.; Matsumoto, S.			The Effect of Concomitant Usage of Analgesics on Immune Checkpoint Inhibitor-related Interstitial Lung Disease	IN VIVO			English	Article						Immune checkpoint inhibitors; interstitial lung disease; reporting odds ratio; Japanese Adverse Drug Event Report database; narcotic analgesics; adverse events	NIVOLUMAB; PEMBROLIZUMAB; DOCETAXEL; CANCER; CHEMOTHERAPY; PNEUMONITIS; MULTICENTER; EVEROLIMUS; RISK	Background/Aim: Interstitial lung disease (ILD) is a serious adverse event (AE) associated with the use of immune checkpoint inhibitors (ICIs). However, the risk factors for developing ICI-related ILD remain poorly understood. Therefore, this study investigated the effect of concomitant analgesics on developing ICI-related ILD using the Japanese Adverse Drug Event Report (JADER) database. Patient…	[Manabe, T.; Tasaki, Y.; Matsumoto, S.] Asahikawa Med Univ Hosp, Clin Res Support Ctr, Asahikawa, Japan; [Manabe, T.; Iwayama, K.; Chuma, M.; Tasaki, Y.] Asahikawa Med Univ, Dept Hosp Pharm & Pharmacol, Asahikawa, Japan; [Iwayama, K.] Hokkaido Univ Sci, Fac Pharmaceut Sci, Dept Pharmacotherapy & Therapeut, Teine, Japan; [Matsumoto, S.] Asahikawa Med Univ, Ctr Adv Res & Educ, Asahikawa, Japan; [Ma…	Asahikawa Medical University; Asahikawa Medical University; Asahikawa Medical University; Asahikawa Medical University	Manabe, T (corresponding author), Asahikawa Med Univ Hosp, Clin Res Support Ctr, 2 1 1 1 Midorigaokahigashi, Asahikawa 0788510, Japan.	tmanabe@asahikawa-med.ac.jp	Matsumoto, Seiji/LDF-6817-2024	Matsumoto, Seiji/0000-0002-9941-3758; MANABE, TAKAYUKI/0000-0001-9240-4325	Grants-in-Aid for Scientific Research [23K06208] Funding Source: KAKEN	Grants-in-Aid for Scientific Research(Ministry of Education, Culture, Sports, Science and Technology, Japan (MEXT)Japan Society for the Promotion of ScienceGrants-in-Aid for Scientific Research (KAKENHI))			25	2	3	1	2	INT INST ANTICANCER RESEARCH	ATHENS	EDITORIAL OFFICE 1ST KM KAPANDRITIOU-KALAMOU RD KAPANDRITI, PO BOX 22, ATHENS 19014, GREECE	0258-851X	1791-7549		IN VIVO	In Vivo	MAY-JUN	2023	37	3
J	Nishiyama, O; Shimizu, S; Haratani, K; Isomoto, K; Tanizaki, J; Hayashi, H; Yamazaki, R; Oomori, T; Nishikawa, Y; Sano, A; Nakagawa, K; Tohda, Y				Nishiyama, Osamu; Shimizu, Shigeki; Haratani, Koji; Isomoto, Kosuke; Tanizaki, Junko; Hayashi, Hidetoshi; Yamazaki, Ryo; Oomori, Takashi; Nishikawa, Yusaku; Sano, Akiko; Nakagawa, Kazuhiko; Tohda, Yuji			Clinical implications of bronchoscopy for immune checkpoint inhibitor-related pneumonitis in patients with non-small cell lung cancer	BMC PULMONARY MEDICINE			English	Article						Alveolitis; Bronchoalveolar lavage; Lung biopsy; Lymphocyte; Organizing pneumonia	IDIOPATHIC PULMONARY-FIBROSIS; ACUTE EXACERBATION; RISK-FACTORS; SOCIETY	Background: The utility of bronchoscopy for patients with suspected immune checkpoint inhibitor (ICI)-related pneumonitis is currently debatable. The purpose of this study was to examine the findings of bronchoalveolar lavage (BAL) analysis and transbronchial lung biopsy (TBLB) in non-small cell lung cancer (NSCLC) patients with ICI-related pneumonitis, and to elucidate the clinical significance …	[Nishiyama, Osamu; Yamazaki, Ryo; Oomori, Takashi; Nishikawa, Yusaku; Sano, Akiko; Tohda, Yuji] Kindai Univ, Fac Med, Dept Resp Med & Allergol, Osaka, Japan; [Shimizu, Shigeki] NHO Kinki Chuo Chest Med Ctr, Dept Lab Med & Pathol, Sakai, Osaka, Japan; [Haratani, Koji; Isomoto, Kosuke; Tanizaki, Junko; Hayashi, Hidetoshi; Nakagawa, Kazuhiko] Kindai Univ, Fac Med, Dept Med Oncol, Osaka, Japan	Kindai University (Kinki University); Kindai University (Kinki University)	Nishiyama, O (corresponding author), Kindai Univ, Fac Med, Dept Resp Med & Allergol, Osaka, Japan.	nishiyama_o@yahoo.co.jp	Sano, Akiko/PMQ-7923-2026; Haratani, Koji/IST-7557-2023; NAKAGAWA, KAZUHIKO/ADM-9196-2022	Sano, Akiko/0000-0001-9682-1572; Haratani, Koji/0000-0002-1767-6854;					22	15	17	1	3	BMC	LONDON	CAMPUS, 4 CRINAN ST, LONDON N1 9XW, ENGLAND	1471-2466			BMC PULM MED	BMC Pulm. Med.	MAY 8	2021	21	1
J	Brito-Dellan, N; Franco-Vega, MC; Ruiz, JI; Lu, MG; Sahar, H; Rajapakse, P; Lin, HY; Peterson, C; Leal-Alviarez, D; Altay, H; Tomy, S; Manzano, JGM				Brito-Dellan, Norman; Franco-Vega, Maria Cecilia; Ruiz, Juan Ignacio; Lu, Maggie; Sahar, Hadeel; Rajapakse, Pramuditha; Lin, Heather Y.; Peterson, Christine; Leal-Alviarez, Daniel; Altay, Haider; Tomy, Sophy; Manzano, Joanna-Grace Mayo			Optimizing inpatient care for lung cancer patients with immune checkpoint inhibitor-related pneumonitis using a clinical care pathway algorithm	SUPPORTIVE CARE IN CANCER			English	Article						Immune checkpoint inhibitor-related pneumonitis; Clinical care pathway algorithm; Onco-hospitalist	ADVERSE EVENTS; RISK-FACTORS; MANAGEMENT; PROPHYLAXIS	PurposeImmune checkpoint inhibitor-related pneumonitis (ICI-P) is a condition associated with high mortality, necessitating prompt recognition and treatment initiation. This study aimed to assess the impact of implementing a clinical care pathway algorithm on reducing the time to treatment for ICI-P.MethodsPatients with lung cancer and suspected ICI-P were enrolled, and a multimodal intervention …	[Brito-Dellan, Norman; Franco-Vega, Maria Cecilia; Sahar, Hadeel; Leal-Alviarez, Daniel; Tomy, Sophy; Manzano, Joanna-Grace Mayo] Univ Texas MD Anderson Canc Ctr, Dept Hosp Med, 1515 Holcombe Blvd,Unit 1465, Houston, TX 77030 USA; [Ruiz, Juan Ignacio] Univ Texas MD Anderson Canc Ctr, Dept Hlth Serv Res, Houston, TX USA; [Lu, Maggie] Univ Texas MD Anderson Canc Ctr, Pharm Clin Programs, Houston, T…	University of Texas System; UTMD Anderson Cancer Center; University of Texas System; UTMD Anderson Cancer Center; University of Texas System; UTMD Anderson Cancer Center; University of Massachusetts System; University of Massachusetts Worcester; UMass Chan Medical School; University of Texas System; UTMD Anderson Cancer Center; University of Texas System; University of Texas-Health Sciences Cente…	Brito-Dellan, N (corresponding author), Univ Texas MD Anderson Canc Ctr, Dept Hosp Med, 1515 Holcombe Blvd,Unit 1465, Houston, TX 77030 USA.	nbrito@mdanderson.org			National Institutes of Health/National Cancer Institute	National Institutes of Health/National Cancer Institute(United States Department of Health & Human ServicesNational Institutes of Health (NIH) - USANIH National Cancer Institute (NCI))	We thank Laura L. Russell, Scientific Editor of the Research Medical Library at MD Anderson Cancer Center, for editing this article.		45	4	6	0	0	SPRINGER	NEW YORK	ONE NEW YORK PLAZA, SUITE 4600, NEW YORK, NY, UNITED STATES	0941-4355	1433-7339		SUPPORT CARE CANCER	Support. Care Cancer	OCT	2024	32	10
J	Nishino, M				Nishino, Mizuki			Imaging of Oncologic Treatment-Related Pneumonitis: A Focused Review on Emerging Issues of Immune Checkpoint Inhibitor Pneumonitis, From the AJR Special Series on Inflammation	AMERICAN JOURNAL OF ROENTGENOLOGY			English	Review						cancer; CT; immunotherapy; pneumonitis; radiotherapy	CELL LUNG-CANCER; DRUG-RELATED PNEUMONITIS; PROGRAMMED DEATH 1; LONG-TERM SAFETY; ADVERSE EVENTS; RADIOGRAPHIC PATTERNS; MAMMALIAN TARGET; RISK-FACTORS; BLOCKADE; NIVOLUMAB	Treatment-related pneumonitis represents a major challenge in oncology patients undergoing therapy, and imaging plays an essential role in detection, diagnosis, and monitoring of pneumonitis in these patients. Among various types of pneumonitis from different kinds of cancer treatments, immune checkpoint inhibitor (ICI)-related pneumonitis has been recognized as an important topic in the radiolog…	[Nishino, Mizuki] Dana Farber Canc Inst, Dept Imaging, 450 Brookline Ave, Boston, MA 02215 USA; [Nishino, Mizuki] Brigham & Womens Hosp, Dept Radiol, 75 Francis St, Boston, MA 02115 USA	Harvard University; Harvard University Medical Affiliates; Dana-Farber Cancer Institute; Harvard University; Harvard University Medical Affiliates; Brigham & Women's Hospital	Nishino, M (corresponding author), Dana Farber Canc Inst, Dept Imaging, 450 Brookline Ave, Boston, MA 02215 USA.;Nishino, M (corresponding author), Brigham & Womens Hosp, Dept Radiol, 75 Francis St, Boston, MA 02115 USA.	Mizuki_Nishino@dfci.harvard.edu							56	18	21	0	10	AMER ROENTGEN RAY SOC	LEESBURG	44211 SLATESTONE CT, LEESBURG, VA USA	0361-803X	1546-3141		AM J ROENTGENOL	Am. J. Roentgenol.	JAN	2022	218	1
J	Owen, DH; Wei, L; Bertino, EM; Edd, T; Villalona-Calero, MA; He, K; Shields, PG; Carbone, DP; Otterson, GA				Owen, Dwight H.; Wei, Lai; Bertino, Erin M.; Edd, Thomas; Villalona-Calero, Miguel A.; He, Kai; Shields, Peter G.; Carbone, David P.; Otterson, Gregory A.			Incidence, Risk Factors, and Effect on Survival of Immune-related Adverse Events in Patients With Non-Small-cell Lung Cancer	CLINICAL LUNG CANCER			English	Article						Immune checkpoint inhibitor; Immunotherapy; irAEs; NSCLC; Toxicity	NEUTROPHIL-LYMPHOCYTE RATIO; NIVOLUMAB; PNEUMONITIS; BLOCKADE; OUTCOMES; PEMBROLIZUMAB; RADIOTHERAPY; ASSOCIATION; DOCETAXEL; PROGNOSIS	Immunotherapy is a mainstay of treatment for non small-cell lung cancer. Serious immune-related adverse events (irAEs) occur; however, their effect on survival is unclear, and no defined risks factors have been elucidated. In the present study, we found no significant effect of irAE on survival in a landmark analysis, and no increased risk of pneumonitis in patients with previous radiation. Backg…	[Owen, Dwight H.; Bertino, Erin M.; He, Kai; Shields, Peter G.; Carbone, David P.; Otterson, Gregory A.] Ohio State Univ, Wexner Med Ctr, James Canc Hosp & Solove Res Inst, Div Med Oncol, 320 West 10th Ave,A450B Starling Loving Hall, Columbus, OH 43210 USA; [Wei, Lai] Ohio State Univ, Wexner Med Ctr, James Canc Hosp & Solove Res Inst, Ctr Biostat, Columbus, OH 43210 USA; [Edd, Thomas] Ohio State …	University System of Ohio; Ohio State University; James Cancer Hospital & Solove Research Institute; University System of Ohio; Ohio State University; James Cancer Hospital & Solove Research Institute; University System of Ohio; Ohio State University	Owen, DH (corresponding author), Ohio State Univ, Wexner Med Ctr, James Canc Hosp & Solove Res Inst, Div Med Oncol, 320 West 10th Ave,A450B Starling Loving Hall, Columbus, OH 43210 USA.	Dwight.owen@osumc.edu	Shields, Peter/I-1644-2012; Owen, Dwight/AAM-4717-2021; He, Kai/AHB-3118-2022; Wei, Lai/JCO-0672-2023	Owen, Dwight/0000-0002-6598-4886; He, Kai/0000-0002-4378-9297; Wei, Lai/0000-0002-7248-3828	Ohio State University; National Institutes of Health [P30CA016058]; National Cancer Institute [P30CA016058] Funding Source: NIH RePORTER	Ohio State University(Ohio State University); National Institutes of Health(United States Department of Health & Human ServicesNational Institutes of Health (NIH) - USA); National Cancer Institute(United States Department of Health & Human ServicesNational Institutes of Health (NIH) - USANIH National Cancer Institute (NCI))	This work was supported by Ohio State University and the National Institutes of Health (grant number P30CA016058).		33	125	138	0	11	CIG MEDIA GROUP, LP	DALLAS	3500 MAPLE AVENUE, STE 750, DALLAS, TX 75219-3931 USA	1525-7304	1938-0690		CLIN LUNG CANCER	Clin. Lung Cancer	NOV	2018	19	6
J	Zhang, AQ; Yang, FY; Gao, L; Shi, XY; Yang, JY				Zhang, Anqi; Yang, Fuyuan; Gao, Lei; Shi, Xiaoyan; Yang, Jiyuan			Research Progress on Radiotherapy Combined with Immunotherapy for Associated Pneumonitis During Treatment of Non-Small Cell Lung Cancer	CANCER MANAGEMENT AND RESEARCH			English	Article						radiation pneumonitis; immune pneumonitis; pneumonitis after combination therapy; treatment and management of pneumonitis; radiation pneumonitis; immune pneumonitis; pneumonitis after combination therapy; treatment and management of pneumonitis	BODY RADIATION-THERAPY; IMMUNE-RELATED PNEUMONITIS; STEREOTACTIC ABLATIVE RADIOTHERAPY; RISK-FACTORS; ADVERSE EVENTS; POSTOPERATIVE RADIOTHERAPY; CHECKPOINT INHIBITORS; THORACIC RADIOTHERAPY; DOSIMETRIC FACTORS; PULMONARY-FUNCTION	Radiation pneumonitis is a common and serious complication of radiotherapy for thoracic tumours. Although radiotherapy technology is constantly improving, the incidence of radiation pneumonitis is still not low, and severe cases can be life-threatening. Once radiation pneumonitis develops into radiation fibrosis (RF), it will have irreversible consequences, so it is particularly important to prev…	[Zhang, Anqi; Gao, Lei; Yang, Jiyuan] Yangtze Univ, Dept Oncol, Affiliated Hosp 1, Jingzhou, Peoples R China; [Yang, Fuyuan] Yangtze Univ, Hlth Sci Ctr, Sch Basic Med, Jingzhou, Peoples R China; [Shi, Xiaoyan] Yangtze Univ, Dept Gynaecol & Obstet, Affiliated Hosp 1, Jingzhou, Peoples R China	Yangtze University; Yangtze University; Yangtze University	Zhang, AQ (corresponding author), Yangtze Univ, Dept Oncol, Affiliated Hosp 1, Jingzhou, Peoples R China.	Yangjiyuanchina@163.com	Yang, Fuyuan/GWV-6336-2022; Zhang, Anqi/JBS-7325-2023						114	14	17	0	17	DOVE MEDICAL PRESS LTD	ALBANY	PO BOX 300-008, ALBANY, AUCKLAND 0752, NEW ZEALAND	1179-1322			CANCER MANAG RES	Cancer Manag. Res.		2022	14
J	Kanai, O; Kim, YH; Demura, Y; Kanai, M; Ito, T; Fujita, K; Yoshida, H; Akai, M; Mio, T; Hirai, T				Kanai, Osamu; Kim, Young Hak; Demura, Yoshiki; Kanai, Makiko; Ito, Tsuyoshi; Fujita, Kohei; Yoshida, Hironori; Akai, Masaya; Mio, Tadashi; Hirai, Toyohiro			Efficacy and safety of nivolumab in non-small cell lung cancer with preexisting interstitial lung disease	THORACIC CANCER			English	Article						Chemotherapy; immune checkpoint inhibitor; immunotherapy; interstitial lung disease; non-small cell lung cancer	IDIOPATHIC PULMONARY-FIBROSIS; JAPANESE PATIENTS; RISK-FACTORS; SURVIVAL; CHEMOTHERAPY; PNEUMONITIS; DOCETAXEL; IMPACT; PREDICTORS; INHIBITORS	BackgroundThe risk of developing lung cancer is high in patients with interstitial lung disease (ILD), as few treatment options are available. Immune checkpoint inhibitors (ICI) are used for the treatment of non-small cell lung cancer (NSCLC) in clinical practice; however, in patients with preexisting ILD, the risk of ICI-related pneumonitis is unknown. We evaluated the efficacy and lung toxicity…	[Kanai, Osamu; Kanai, Makiko; Fujita, Kohei; Mio, Tadashi] Natl Hosp Org Kyoto Med Ctr, Div Resp Med, Kyoto, Japan; [Kanai, Osamu; Kim, Young Hak; Yoshida, Hironori; Hirai, Toyohiro] Kyoto Univ, Grad Sch Med, Dept Resp Med, Kyoto, Japan; [Demura, Yoshiki; Akai, Masaya] Japanese Red Cross Fukui Hosp, Dept Resp Med, Fukui, Japan; [Kanai, Makiko] Panasonic Hlth Insurance Org, Kadoma, Osaka, Japan; […	Kyoto University; Panasonic	Kanai, O (corresponding author), Natl Hosp Org Kyoto Med Ctr, Div Resp Med, Fushimi Ku, 1-1 Fukakusa Mukaihata Cho, Kyoto 6128555, Japan.	geminus75@gmail.com	yoshida, hironori/AAW-8682-2021; Kanai, Osamu/AAK-7210-2021; Fujita, Kohei/H-3477-2019	yoshida, hironori/0000-0002-1676-0173; Kanai, Osamu/0000-0003-0736-3317; Kanai, Makiko/0000-0002-7355-0068;	National Hospital Organization's fiduciary funds	National Hospital Organization's fiduciary funds	This study was supported in part by a grant from the National Hospital Organization's fiduciary funds (for English editing). We would like to thank Ms. Miki Koda for data management and American Journal Experts (http://www.aje.com) for their help with English language editing.		35	128	144	0	6	WILEY	HOBOKEN	111 RIVER ST, HOBOKEN 07030-5774, NJ USA	1759-7706	1759-7714		THORAC CANCER	Thorac. Cancer	JUL	2018	9	7
J	Mallio, CA; Bernetti, C; Cea, L; Buoso, A; Stiffi, M; Vertulli, D; Greco, F; Zobel, BB				Mallio, Carlo Augusto; Bernetti, Caterina; Cea, Laura; Buoso, Andrea; Stiffi, Massimo; Vertulli, Daniele; Greco, Federico; Zobel, Bruno Beomonte			Adverse Effects of Immune-Checkpoint Inhibitors: A Comprehensive Imaging-Oriented Review	CURRENT ONCOLOGY			English	Review						adverse effects; imaging; cancer; immune-checkpoint inhibitors; immunotherapy	EVENTS; IPILIMUMAB; NIVOLUMAB; CANCER; IMMUNOTHERAPY; PNEUMONITIS; CHOLANGITIS; THERAPY; COLITIS	Immune-checkpoint inhibitors (ICIs) are immunomodulatory monoclonal antibodies, which increase antitumor immunity of the host and facilitate T-cell-mediated actions against tumors. These medications have been used in recent years as a weapon against advanced stage malignancies, such as melanoma, renal cell carcinoma, lymphoma, small or non-small cell lung cancer, and colorectal cancer. Unfortunat…	[Mallio, Carlo Augusto; Bernetti, Caterina; Cea, Laura; Buoso, Andrea; Stiffi, Massimo; Vertulli, Daniele; Zobel, Bruno Beomonte] Fdn Policlin Univ Campus Biomed, Dept Med & Surg, I-00128 Rome, Italy; [Mallio, Carlo Augusto; Bernetti, Caterina; Cea, Laura; Buoso, Andrea; Stiffi, Massimo; Vertulli, Daniele; Zobel, Bruno Beomonte] Univ Campus Biomed Roma, Res Unit Radiol, Dept Med & Surg, I-00128 R…	Fondazione Policlinico Universitario Campus Bio-Medico; University Campus Bio-Medico - Rome Italy	Mallio, CA (corresponding author), Fdn Policlin Univ Campus Biomed, Dept Med & Surg, I-00128 Rome, Italy.;Mallio, CA (corresponding author), Univ Campus Biomed Roma, Res Unit Radiol, Dept Med & Surg, I-00128 Rome, Italy.	c.mallio@policlinicocampus.it; c.bernetti@unicampus.it; laura.cea@unicampus.it; andrea.buoso@unicampus.it; massimo.stiffi@unicampus.it; daniele.vertulli@unicampus.it; federicogreco@outlook.com; b.zobel@policlinicocampus.it	Cea, Luis/F-3813-2016; Zobel, Bruno/C-2676-2013; Mallio, Carlo Augusto/AAH-9988-2019; Greco, Federico/ABE-1027-2021	Bernetti, Caterina/0000-0002-7377-6067; Vertulli, Daniele/0000-0002-7301-1670; Mallio, Carlo Augusto/0000-0002-0149-0801; Buoso, Anea/0000-0001-9303-7993; Greco, Federico/0000-0002-9477-0238					83	17	18	0	3	MDPI	BASEL	MDPI AG, Grosspeteranlage 5, CH-4052 BASEL, SWITZERLAND	1198-0052	1718-7729		CURR ONCOL	Curr. Oncol.	MAY 3	2023	30	5
J	Miller, AR; Manser, R				Miller, Alistair R.; Manser, Renee			The knowns & unknowns of pulmonary toxicity following immune checkpoint inhibitor therapies: a narrative review	TRANSLATIONAL LUNG CANCER RESEARCH			English	Review						Pneumonitis; checkpoint inhibitors; immune-related adverse events	CELL LUNG-CANCER; RADIATION RECALL PNEUMONITIS; ADVERSE EVENTS; STAGE-III; NIVOLUMAB; IPILIMUMAB; MANAGEMENT; MELANOMA; PD-1; IMMUNOTHERAPY	Since their discovery immune checkpoint inhibitors (ICI) have dramatically changed the treatment landscape for many cancers. In addition to their efficacy they are generally well tolerated, however, they have led to a new range of immune-related adverse events (irAEs) including pneumonitis. While not the most frequently reported immune-related adverse event in the clinical trial setting, recent r…	[Miller, Alistair R.; Manser, Renee] Royal Melbourne Hosp, Dept Resp & Sleep Med, 300 Grattan St, Parkville, Vic 3050, Australia; [Miller, Alistair R.; Manser, Renee] Peter MacCallum Canc Ctr, Dept Internal Med, Melbourne, Vic, Australia; [Miller, Alistair R.] Monash Univ, Monash Hlth, Dept Med, Clayton, Vic, Australia; [Manser, Renee] Univ Melbourne, Royal Melbourne Hosp, Dept Med, Melbourne, Vi…	Melbourne Health; Royal Melbourne Hospital; Peter Maccallum Cancer Center; Monash University; Monash Health; University of Melbourne; Melbourne Health; Royal Melbourne Hospital	Miller, AR (corresponding author), Royal Melbourne Hosp, Dept Resp & Sleep Med, 300 Grattan St, Parkville, Vic 3050, Australia.	Alistair.miller3@mh.org.au	; Miller, Alistair/AAE-8766-2022	Manser, Renee Louise/0009-0003-9242-2533; Miller, Alistair/0000-0002-0439-9747					99	10	10	1	8	AME PUBLISHING COMPANY	SHATIN	FLAT-RM C 16F, KINGS WING PLAZA 1, NO 3 KWAN ST, SHATIN, HONG KONG 00000, PEOPLES R CHINA	2218-6751	2226-4477		TRANSL LUNG CANCER R	Transl. Lung Cancer Res.	JUN	2021	10	6
J	Torresan, S; Zussino, G; Cortiula, F; Follador, A; Fasola, G; Girometti, R; Cereser, L				Torresan, Sara; Zussino, Gaia; Cortiula, Francesco; Follador, Alessandro; Fasola, Gianpiero; Girometti, Rossano; Cereser, Lorenzo			Radiation Recall Pneumonitis Anticipates Bilateral Immune-Induced Pneumonitis in Non-Small Cell Lung Cancer	JOURNAL OF CLINICAL MEDICINE			English	Article						NSCLC; radiotherapy; immunotherapy; pneumonitis; radiation recall reactions; radiation recall pneumonitis; ICI-related pneumonitis; radiotherapy related pneumonitis; radiomics	CHECKPOINT INHIBITOR; RISK-FACTORS; CHEMORADIOTHERAPY	Radiation recall pneumonitis (RRP) is a rare inflammatory reaction that occurs in previously irradiated fields, and it may be caused by various triggering agents. Immunotherapy has been reported to potentially be one of these triggers. However, precise mechanisms and specific treatments have not been explored yet due to a lack of data in this setting. Here, we report a case of a patient who recei…	[Torresan, Sara; Cortiula, Francesco; Follador, Alessandro; Fasola, Gianpiero] Azienda Sanit Univ Friuli Cent ASUFC, Dept Oncol, I-33100 Udine, Italy; [Torresan, Sara] Univ Udine, Dept Med DAME, I-33100 Udine, Italy; [Zussino, Gaia; Girometti, Rossano; Cereser, Lorenzo] Univ Udine, Inst Radiol, Dept Med DAME, I-33100 Udine, Italy; [Cortiula, Francesco] Maastricht Univ, GROW Sch Oncol & Reprod, De…	University of Udine; University of Udine; Maastricht University	Cortiula, F (corresponding author), Azienda Sanit Univ Friuli Cent ASUFC, Dept Oncol, I-33100 Udine, Italy.;Cortiula, F (corresponding author), Maastricht Univ, GROW Sch Oncol & Reprod, Dept Radiat Oncol Maastro, Med Ctr, NL-6229 ET Maastricht, Netherlands.	francesco.cortiula@asufc.sanita.fvg.it	Fasola, Gianpiero/AAC-3629-2022; Cortiula, Francesco/ABD-6581-2020; Girometti, Rossano/H-4824-2019; Cereser, Lorenzo/AAK-7188-2020	Fasola, Gianpiero/0000-0002-1254-4705; Cortiula, Francesco/0000-0002-2719-3653; Zussino, Gaia/0009-0002-2294-9164; Cereser, Lorenzo/0000-0003-4480-8872					40	3	4	0	4	MDPI	BASEL	ST ALBAN-ANLAGE 66, CH-4052 BASEL, SWITZERLAND		2077-0383		J CLIN MED	J. Clin. Med.	FEB	2023	12	4
J	Zhao, WB; Shen, SJ; Zhao, HF				Zhao, Wenbo; Shen, Shiju; Zhao, Huafang			Checkpoint inhibitor-associated pneumonitis in non-small cell lung cancer: a cohort study with transcriptomic analysis of inflammatory mechanisms	BMC PULMONARY MEDICINE			English	Article						Non-small cell lung cancer; Immune checkpoint inhibitor; Pneumonitis; Transcriptomic analysis; Immune-related adverse event	TRIALS CHECKMATE 017; RISK-FACTORS; DOCETAXEL; NIVOLUMAB; OUTCOMES	Background Immune checkpoint inhibitors (ICIs) have significantly improved outcomes in non-small cell lung cancer (NSCLC), yet their use is associated with a notable risk of immune-related adverse events, including checkpoint inhibitor-associated pneumonitis (CIP). The real-world incidence, risk magnitude, and underlying immunopathogenesis of CIP in NSCLC remain inadequately defined. Methods We c…	[Zhao, Wenbo] Hebei Univ Engn, Sch Med, Med Lab Technol, Handan, Peoples R China; [Zhao, Huafang] Zhongxi Integrat Med Hosp Cangzhou, Cangzhou, Hebei, Peoples R China; [Shen, Shiju] Charite Univ Med Berlin, Medinst Physiol & Sci IT, Philippstr 12, D-10115 Berlin, Germany; [Zhao, Wenbo] China Med Univ, Shenyang, Liaoning, Peoples R China	Hebei University of Engineering; Free University of Berlin; Humboldt University of Berlin; Charite Universitatsmedizin Berlin; China Medical University	Zhao, HF (corresponding author), Zhongxi Integrat Med Hosp Cangzhou, Cangzhou, Hebei, Peoples R China.	joerry000@sina.com			National Natural Science Foundation of China [82204136]	National Natural Science Foundation of China(National Natural Science Foundation of China (NSFC))	This study is supported by grants No. 82204136 from the National Natural Science Foundation of China.		32	0	0	1	1	BMC	LONDON	CAMPUS, 4 CRINAN ST, LONDON N1 9XW, ENGLAND	1471-2466			BMC PULM MED	BMC Pulm. Med.	DEC	2025	25	1
J	Jia, XH; Chu, XL; Jiang, LL; Li, YL; Zhang, YJ; Mao, ZY; Liang, T; Du, YH; Xu, LW; Shen, Y; Niu, G; Meng, R; Ni, YF; Su, CX; Guo, H				Jia, Xiaohui; Chu, Xiangling; Jiang, Lili; Li, Yanlin; Zhang, Yajuan; Mao, Ziyang; Liang, Ting; Du, Yonghao; Xu, Longwen; Shen, Yuan; Niu, Gang; Meng, Rui; Ni, Yunfeng; Su, Chunxia; Guo, Hui			Predicting checkpoint inhibitors pneumonitis in non-small cell lung cancer using a dynamic online hypertension nomogram	LUNG CANCER			English	Article						Checkpoint inhibitors pneumonitis; Hypertension; Dynamic nomogram; Non-small cell lung cancer	DEATH-LIGAND 1; RISK-FACTORS; CLINICAL-OUTCOMES; ASSOCIATION; NIVOLUMAB; FIBROSIS; THERAPY	Objectives: Checkpoint inhibitors pneumonitis (CIP) is one of the most lethal adverse events in non-small cell lung cancer (NSCLC) patients treated with immune checkpoint inhibitors (ICIs). Currently, there is no recognized and effective predictive model to predict CIP in NSCLC. Materials and Methods: This study retrospectively analyzed 460 NSCLC patients who were first treated with ICIs. Patient…	[Jia, Xiaohui; Jiang, Lili; Li, Yanlin; Zhang, Yajuan; Mao, Ziyang; Xu, Longwen; Guo, Hui] Xi An Jiao Tong Univ, Dept Med Oncol, Affiliated Hosp 1, Xian 710061, Shaanxi, Peoples R China; [Chu, Xiangling; Su, Chunxia] Tongji Univ, Shanghai Pulm Hosp, Sch Med, Dept Med Oncol, Shanghai 200433, Peoples R China; [Chu, Xiangling; Su, Chunxia] Tongji Univ, Thorac Canc Inst, Sch Med, Dept Med Oncol, Shan…	Xi'an Jiaotong University; Tongji University; Tongji University; Xi'an Jiaotong University; Xi'an Jiaotong University; Huazhong University of Science & Technology; Air Force Medical University; Xi'an Jiaotong University; Xi'an Jiaotong University	Guo, H (corresponding author), Xi An Jiao Tong Univ, Dept Med Oncol, Affiliated Hosp 1, Xian 710061, Shaanxi, Peoples R China.;Su, CX (corresponding author), Tongji Univ, Shanghai Pulm Hosp, Sch Med, Dept Med Oncol, Shanghai 200433, Peoples R China.;Su, CX (corresponding author), Tongji Univ, Thorac Canc Inst, Sch Med, Dept Med Oncol, Shanghai 200433, Peoples R China.;Guo, H (corresponding author…	susu_mail@126.com; guohui@xjtufh.edu.cn	Ni, Yunfeng/OCL-7379-2025; Xu, Longwen/JMQ-5026-2023; Zhang, Yajuan/ABD-7639-2022; liang, ting/JFB-4960-2023; 郭, 卉/JGD-4929-2023; Jia, Xiaohui/GWV-1174-2022	Ni, Yunfeng/0000-0001-6116-4349;	Chinese Society of Clinical Oncology-Merck Cancer Research Fund [Y-MSD2020-0247]; Targeted therapy Fund of Chinese Society of Clinical Oncology [Y-sy2018-075]; Clinical Key Fund of the First Affiliated Hospital of Xi 'an Jiaotong University	Chinese Society of Clinical Oncology-Merck Cancer Research Fund; Targeted therapy Fund of Chinese Society of Clinical Oncology; Clinical Key Fund of the First Affiliated Hospital of Xi 'an Jiaotong University	This work was supported by Chinese Society of Clinical Oncology-Merck Cancer Research Fund (grant number Y-MSD2020-0247), Targeted therapy Fund of Chinese Society of Clinical Oncology (grant number Y-sy2018-075) and Clinical Key Fund of the First Affiliated Hospital of Xi 'an Jiaotong University.		45	21	25	0	24	ELSEVIER IRELAND LTD	CLARE	ELSEVIER HOUSE, BROOKVALE PLAZA, EAST PARK SHANNON, CO, CLARE, 00000, IRELAND	0169-5002	1872-8332		LUNG CANCER	Lung Cancer	AUG	2022	170
J	Ruan, YD; Han, JW; Cao, WJ; Long, C; Yang, AM; Chen, ZD; Guo, SY; Zhang, T				Ruan, Yingding; Han, Jianwei; Cao, Wenjun; Long, Chuan; Yang, Aiming; Chen, Zhendong; Guo, Siyu; Zhang, Ting			Risk factor of pneumonitis resulting from thoracic chemoradiotherapy combined with immunotherapy in lung cancer: A meta-analysis and systematic review	ISCIENCE			English	Review							REAL-WORLD DATA; DOSE-VOLUME RELATIONSHIP; CONCURRENT CHEMORADIOTHERAPY; RADIATION PNEUMONITIS; PHASE-II; DURVALUMAB; CHEMORADIATION; INHIBITORS; CONSOLIDATION; CHEMOTHERAPY	This study was a systematic review and meta-analysis of the risk factors associated with pneumonitis resulting from the combination of thoracic chemoradiotherapy (CRT) and immunotherapy in patients with lung cancer. A comprehensive search was conducted on PubMed, Web of Science, ScienceDirect, and Cochrane Library databases to identify clinical studies that investigated the risk factors for pneum…	[Ruan, Yingding; Han, Jianwei; Long, Chuan; Yang, Aiming; Zhang, Ting] First Peoples Hosp Jiande, Dept Thorac Surg, Jiande 311600, Peoples R China; [Cao, Wenjun] Dalian Univ, Affiliated Zhongshan Hosp, Dept Thorac Surg, Dalian 116001, Peoples R China; [Chen, Zhendong] First Peoples Hosp Jiande, Dept Oncol, Jiande 311600, Peoples R China; [Guo, Siyu; Zhang, Ting] Zhejiang Univ, Affiliated Hosp 2, …	Dalian University; Zhejiang University	Zhang, T (corresponding author), First Peoples Hosp Jiande, Dept Thorac Surg, Jiande 311600, Peoples R China.;Zhang, T (corresponding author), Zhejiang Univ, Affiliated Hosp 2, Sch Med, Radiotherapy Dept, Hangzhou 310009, Peoples R China.	zezht@zju.edu.cn	Guo, Siyu/LRT-5665-2024; Cao, Wen-Jun/ABE-4051-2020						62	0	0	2	2	CELL PRESS	CAMBRIDGE	50 HAMPSHIRE ST, FLOOR 5, CAMBRIDGE, MA 02139 USA		2589-0042		ISCIENCE	iScience	NOV 21	2025	28	11
J	Masuo, M; Shinohara, E; Kitano, M; Maruta, R; Chonabayashi, S; Endo, S; Matumoto, S; Nishiyama, N; Machitori, Y; Kobayashi, M				Masuo, Masahiro; Shinohara, Eiko; Kitano, Masataka; Maruta, Ryusuke; Chonabayashi, Satoshi; Endo, Shun; Matumoto, Suhei; Nishiyama, Naoki; Machitori, Yumiko; Kobayashi, Masayoshi			A comparison of the incidence of ≥ grade 2 radiation pneumonitis between intensity-modulated radiotherapy and three-dimensional conformal radiotherapy in patients with unresectable non-small cell lung cancer treated with durvalumab after concurrent chemoradiotherapy	JAPANESE JOURNAL OF CLINICAL ONCOLOGY			English	Article						non-small cell lung cancer; intensity-modulated radiation therapy; three-dimensional conformal radiotherapy; grade 2 radiation pneumonitis	STAGE-III; THERAPY; CONSOLIDATION; CHEMORADIATION; CHEMOTHERAPY; IRRADIATION; IMPACT	Background Intensity-modulated radiation therapy (IMRT) has been increasingly used as a new radiation modality for unresectable non-small cell lung cancer (NSCLC). The risk factors for radiation pneumonitis (RP) during consolidation durvalumab following concurrent chemoradiotherapy (CCRT) using IMRT have not been thoroughly investigated.Methods This retrospective study analyzed medical record dat…	[Masuo, Masahiro; Shinohara, Eiko; Kitano, Masataka; Maruta, Ryusuke; Chonabayashi, Satoshi; Endo, Shun; Matumoto, Suhei; Nishiyama, Naoki; Kobayashi, Masayoshi] Tokyo Metropolitan Bokutoh Hosp, Dept Resp Med, Tokyo 1301022, Japan; [Chonabayashi, Satoshi] Kashiwa City Hosp, Dept Resp Med, Chiba 2770825, Japan; [Endo, Shun] Tokyo Med & Dent Univ, Dept Resp Med, Tokyo 1138519, Japan; [Machitori, Yu…	Institute of Science Tokyo; Tokyo Medical & Dental University (TMDU)	Masuo, M (corresponding author), Tokyo Metropolitan Bokutoh Hosp, Dept Resp Med, 4-23-15 Kotobashi,Sumida Ku, Tokyo 1300022, Japan.	masupulm@tmd.ac.jp; eiko.m94@gmail.com; mas0724.com@gmail.com; fodera320rm@gmail.com; scho0823@gmail.com; endopulm@tmd.ac.jp; matsumotoshuhei.0909@gmail.com; nispulm@tmd.ac.jp; masayoshi_kobayashi@tmhp.jp	Nishiyama, Naoki/I-6770-2012	Endo, Shun/0009-0000-8836-7517; Maruta, Ryusuke/0009-0002-2067-2106	Tokyo Metropolitan Hospital Organization [R030403027]	Tokyo Metropolitan Hospital Organization	This research was supported by Tokyo Metropolitan Hospital Organization (R030403027).		32	8	9	0	5	OXFORD UNIV PRESS	OXFORD	GREAT CLARENDON ST, OXFORD OX2 6DP, ENGLAND	0368-2811	1465-3621		JPN J CLIN ONCOL	Jpn. J. Clin. Oncol.	MAR 9	2024	54	3
J	Huang, H; Chen, RX; Xu, Y; Fang, N; Shao, C; Xu, K; Wang, MZ				Huang, Hui; Chen, Ruxuan; Xu, Yan; Fang, Nan; Shao, Chi; Xu, Kai; Wang, Mengzhao			The Clinical Analysis of Checkpoint Inhibitor Pneumonitis with Different Severities in Lung Cancer Patients: A Retrospective Study	JOURNAL OF CLINICAL MEDICINE			English	Article						immune-related adverse events; checkpoint inhibitor pneumonitis; severity grade; prognosis	INFECTIOUS COMPLICATIONS; ADVERSE EVENTS; ASSOCIATION; MANAGEMENT; COVID-19	Immune-related adverse events (irAEs) of immunotherapy would lead to the temporary or permanent discontinuation of immune checkpoint inhibitors (ICIs). Among them, checkpoint inhibitor pneumonitis (CIP) is a potentially life-threatening irAE. This study aimed to identify the differences between patients with low-grade CIPs (grades 1-2) and high-grade CIPs (grades 3-5) and to explore the prognosti…	[Huang, Hui; Chen, Ruxuan; Xu, Yan; Shao, Chi; Wang, Mengzhao] Chinese Acad Med Sci & Peking Union Med Coll, Peking Union Med Coll Hosp, Dept Pulm & Crit Care Med, Beijing 100730, Peoples R China; [Fang, Nan] Chinese Acad Med Sci & Peking Union Med Coll, State Key Lab Bioact Subst & Funct Nat Med, Inst Mat Med, Beijing 100050, Peoples R China; [Xu, Kai] Chinese Acad Med Sci & Peking Union Med Col…	Chinese Academy of Medical Sciences - Peking Union Medical College; Peking Union Medical College Hospital; Peking Union Medical College; Chinese Academy of Medical Sciences - Peking Union Medical College; Peking Union Medical College; Chinese Academy of Medical Sciences - Peking Union Medical College; Peking Union Medical College Hospital; Peking Union Medical College	Wang, MZ (corresponding author), Chinese Acad Med Sci & Peking Union Med Coll, Peking Union Med Coll Hosp, Dept Pulm & Crit Care Med, Beijing 100730, Peoples R China.	pumchhh@126.com; chenruxuan@pumch.cn; mengzhaowang@sina.com		huang, hui/0000-0001-7184-0005	National High Level Hospital Clinical Research Funding; National Institute for Occupational Health	National High Level Hospital Clinical Research Funding; National Institute for Occupational Health	We would like to thank Weijiang Hu (Chinese Center for Disease Control and Prevention, National Institute for Occupational Health and Poison Control, Beijing, China) for statistical consultations.		40	3	4	0	1	MDPI	BASEL	ST ALBAN-ANLAGE 66, CH-4052 BASEL, SWITZERLAND		2077-0383		J CLIN MED	J. Clin. Med.	JAN	2024	13	1
J	Nakahama, K; Tamiya, A; Isa, SI; Taniguchi, Y; Shiroyama, T; Suzuki, H; Inoue, T; Tamiya, M; Hirashima, T; Imamura, F; Atagi, S				Nakahama, Kenji; Tamiya, Akihiro; Isa, Shun-Ichi; Taniguchi, Yoshihiko; Shiroyama, Takayuki; Suzuki, Hidekazu; Inoue, Takako; Tamiya, Motohiro; Hirashima, Tomonori; Imamura, Fumio; Atagi, Shinji			Association Between Imaging Findings of Airway Obstruction Adjacent to Lung Tumors and the Onset of Interstitial Lung Disease After Nivolumab	IN VIVO			English	Article						Airway obstruction; interstitial lung disease; lung cancer; nivolumab; risk factor	CANCER; DOCETAXEL; INFECTION; SURVIVAL; ANTIBODY; SAFETY	Background: Compared to conventional cytotoxic chemotherapy, immune checkpoint inhibitors have shown a significant efficacy in the treatment of lung cancer. Although interstitial lung disease (ILD) is an important adverse event in immunotherapy, risk factors for ILD remain unclear. Patients and Methods: In this multicenter cohort study (UMIN000025908), 201 patients who were treated with nivolumab…	[Nakahama, Kenji; Tamiya, Akihiro; Taniguchi, Yoshihiko] Natl Hosp Org Kinki Chuo Chest Med Ctr, Dept Internal Med, Osaka, Japan; [Isa, Shun-Ichi; Atagi, Shinji] Natl Hosp Org Kinki Chuo Chest Med Ctr, Dept Thorac Oncol, Osaka, Japan; [Shiroyama, Takayuki; Suzuki, Hidekazu; Hirashima, Tomonori] Osaka Prefectural Med Ctr Resp & Allerg Dis, Dept Thorac Malignancy, Osaka, Japan; [Inoue, Takako; Tami…	Osaka Prefectural Medical Center Respiratory & Allergic Diseases	Nakahama, K (corresponding author), Natl Hosp Org Kinki Chuo Chest Med Ctr, Dept Internal Med, Kita Ku, 1180 Nagasone Cho, Sakai, Osaka 5918555, Japan.	nakahama_kenji@outlook.jp			Ono Pharmaceutical Co., Ltd.; Bristol-Myers Squibb Co., Ltd.	Ono Pharmaceutical Co., Ltd.(Ono Pharmaceutical Co Ltd); Bristol-Myers Squibb Co., Ltd.(Bristol-Myers Squibb)	This study was supported by Ono Pharmaceutical Co., Ltd. and Bristol-Myers Squibb Co., Ltd.		16	11	13	0	0	INT INST ANTICANCER RESEARCH	ATHENS	EDITORIAL OFFICE 1ST KM KAPANDRITIOU-KALAMOU RD KAPANDRITI, PO BOX 22, ATHENS 19014, GREECE	0258-851X	1791-7549		IN VIVO	In Vivo	JUL-AUG	2018	32	4
J	Chen, X; Huan, CJ; Yang, P; He, MY; Wang, RP; Zhou, JY; Zhou, JY				Chen, Xi; Huan, Caijuan; Yang, Piao; He, Mengye; Wang, Ruiping; Zhou, Jianying; Zhou, Jianya			Immune checkpoint inhibitor-induced interstitial lung disease in non-small cell lung cancer patients with preexisting pulmonary emphysema or interstitial lung abnormalities	LUNG CANCER			English	Article						Immune checkpoint inhibitor; Interstitial lung abnormalities; Interstitial lung disease; Non-small-lung cancer; Pulmonary emphysema	PNEUMONITIS; MECHANISMS; FIBROSIS; CT	Background: Immune checkpoint inhibitor-induced interstitial lung disease (ICI-ILD) is a serious adverse event. While interstitial lung abnormalities (ILA) are known risk factors, the role of preexisting pulmonary emphysema remains controversial. Patients and methods: We enrolled patients with advanced or recurrent NSCLC who received anti-PD-1 antibody at our institution between October 2020 and …	[Chen, Xi; Huan, Caijuan; Zhou, Jianying; Zhou, Jianya] Zhejiang Univ, Affiliated Hosp 1, Thorac Dis Diag & Treatment Ctr, Coll Med,Dept Resp Dis, Qingchun Rd 79, Hangzhou 310003, Zhejiang, Peoples R China; [Yang, Piao; Wang, Ruiping] Zhejiang Univ, Affiliated Hosp 1, Coll Med, Dept Radiol, Hangzhou, Peoples R China; [He, Mengye] Zhejiang Univ, Affiliated Hosp 1, Coll Med, Dept Med Oncol, Hangzho…	Zhejiang University; Zhejiang University; Zhejiang University	Zhou, JY (corresponding author), Zhejiang Univ, Affiliated Hosp 1, Thorac Dis Diag & Treatment Ctr, Coll Med,Dept Resp Dis, Qingchun Rd 79, Hangzhou 310003, Zhejiang, Peoples R China.	zhoujy@zju.edu.cn	Zhou, Jianya/LKN-2861-2024		National Natural Sci-ence Foundation of China [82270063]; Key R & D Program of Zhejiang Respiratory Disease [2023C03069]	National Natural Sci-ence Foundation of China(National Natural Science Foundation of China (NSFC)); Key R & D Program of Zhejiang Respiratory Disease	This study was supported by grants from the National Natural Sci-ence Foundation of China (Grant Nos. 82270063) and the Key R & D Program of Zhejiang Respiratory Disease (Grant No. 2023C03069) .		31	0	0	1	1	ELSEVIER IRELAND LTD	CLARE	ELSEVIER HOUSE, BROOKVALE PLAZA, EAST PARK SHANNON, CO, CLARE, 00000, IRELAND	0169-5002	1872-8332		LUNG CANCER	Lung Cancer	DEC	2025	210
J	Hata, H; Matsumura, C; Chisaki, Y; Nishioka, K; Tokuda, M; Miyagi, K; Suizu, T; Yano, Y				Hata, Hiroki; Matsumura, Chikako; Chisaki, Yugo; Nishioka, Kae; Tokuda, Misaki; Miyagi, Kazuyo; Suizu, Tomoki; Yano, Yoshitaka			A Retrospective Cohort Study of Multiple Immune-Related Adverse Events and Clinical Outcomes Among Patients With Cancer Receiving Immune Checkpoint Inhibitors	CANCER CONTROL			English	Article						multiple immune-related adverse events; immune checkpoint inhibitors; clinical outcomes; long-term immune-related adverse events	CELL LUNG-CANCER; NIVOLUMAB; ASSOCIATION; EFFICACY; PNEUMONITIS; BLOCKADE	Background and Objectives Immune checkpoint inhibitors (ICIs) are effective in various types of cancer and cause immune-related adverse events (irAEs). The occurrence of irAEs is associated with improved survival outcome. We investigated the association between the occurrence of irAEs and overall survival (OS) and progression free survival (PFS), and the risk factors for the development of irAEs,…	[Hata, Hiroki; Matsumura, Chikako; Chisaki, Yugo; Nishioka, Kae; Tokuda, Misaki; Yano, Yoshitaka] Kyoto Pharmaceut Univ, Educ & Res Ctr Clin Pharm, Kyoto, Japan; [Hata, Hiroki; Miyagi, Kazuyo; Suizu, Tomoki] Natl Hosp Org Osaka Natl Hosp, Dept Pharm, Osaka, Japan	Kyoto Pharmaceutical University; Osaka National Hospital	Yano, Y (corresponding author), Kyoto Pharmaceut Univ, Educ & Res Ctr Clin Pharm, Yamashina Ku, 5 Nakauchi Cho, Kyoto 6078414, Japan.	yano@mb.kyoto-phu.ac.jp		Yano, Yoshitaka/0000-0001-7787-883X; Yugo, Chisaki/0000-0002-3492-8291					51	14	16	2	11	SAGE PUBLICATIONS INC	THOUSAND OAKS	2455 TELLER RD, THOUSAND OAKS, CA 91320 USA	1073-2748			CANCER CONTROL	Cancer Control	SEP	2022	29
J	Wang, XY; Zhao, JK; Mei, T; Liu, WT; Chen, XQ; Wang, JY; Jiang, RC; Ye, ZX; Huang, DZ				Wang, Xinyue; Zhao, Jinkun; Mei, Ting; Liu, Wenting; Chen, Xiuqiong; Wang, Jingya; Jiang, Richeng; Ye, Zhaoxiang; Huang, Dingzhi			Quantification of preexisting lung ground glass opacities on CT for predicting checkpoint inhibitor pneumonitis in advanced non-small cell lung cancer patients	BMC CANCER			English	Article						Non-small cell lung cancer; Immune checkpoint inhibitor; Checkpoint inhibitor pneumonitis; Ground glass opacity; Deep learning	PULMONARY-FIBROSIS; ADVERSE EVENTS; OPEN-LABEL; DEATH 1; MULTICENTER; DOCETAXEL; RISK; ABNORMALITIES; ATEZOLIZUMAB; NIVOLUMAB	BackgroundImmune checkpoint inhibitors (ICIs) can lead to life-threatening pneumonitis, and pre-existing interstitial lung abnormalities (ILAs) are a risk factor for checkpoint inhibitor pneumonitis (CIP). However, the subjective assessment of ILA and the lack of standardized methods restrict its clinical utility as a predictive factor. This study aims to identify non-small cell lung cancer (NSCL…	[Wang, Xinyue; Zhao, Jinkun; Mei, Ting; Liu, Wenting; Chen, Xiuqiong; Wang, Jingya; Jiang, Richeng; Ye, Zhaoxiang; Huang, Dingzhi] Tianjin Med Univ Canc Inst & Hosp, Natl Clin Res Ctr Canc, Tianjin, Peoples R China; [Wang, Xinyue; Zhao, Jinkun; Mei, Ting; Liu, Wenting; Chen, Xiuqiong; Wang, Jingya; Jiang, Richeng; Ye, Zhaoxiang; Huang, Dingzhi] Key Lab Canc Prevent & Therapy, Tianjin, Peoples R C…	Tianjin Medical University; Tianjin Medical University; Tianjin Medical University	Jiang, RC; Ye, ZX; Huang, DZ (corresponding author), Tianjin Med Univ Canc Inst & Hosp, Natl Clin Res Ctr Canc, Tianjin, Peoples R China.;Jiang, RC; Ye, ZX; Huang, DZ (corresponding author), Key Lab Canc Prevent & Therapy, Tianjin, Peoples R China.;Jiang, RC; Ye, ZX; Huang, DZ (corresponding author), Tianjins Clin Res Ctr Canc, Tianjin, Peoples R China.;Jiang, RC; Huang, DZ (corresponding author)…	jiangricheng@tjmuch.com; yezhaoxiang@163.com; dingzhih72@163.com	; Wang, Jingya/HZM-1570-2023	Jiang, Richeng/0009-0004-0197-2896; Wang, Xinyue/0000-0003-4231-617X;	National Natural Science Foundation of China	National Natural Science Foundation of China(National Natural Science Foundation of China (NSFC))	We acknowledge excellent language editing assistance from Emily J. of the Springer Nature Author Services.		50	7	7	0	4	BMC	LONDON	CAMPUS, 4 CRINAN ST, LONDON N1 9XW, ENGLAND		1471-2407		BMC CANCER	BMC Cancer	FEB 26	2024	24	1
J	Luo, S; Lu, XY; Fan, XX; Duan, YF; Yu, BX; Hong, SG				Luo, Shuang; Lu, Xiaoyan; Fan, Xiaoxuan; Duan, Yufan; Yu, Baoxiang; Hong, Shangguan			Advances in research on biomarkers of immune checkpoint inhibitor-related pneumonitis in non-small cell lung cancer	ONCOLOGIE			English	Review; Early Access						non-small cell lung cancer; immune checkpoint inhibitors; immune-related adverse events; CIP; biomarkers	BLOCKADE	Lung cancer, primarily non-small cell lung cancer (NSCLC), is a major factor affecting cancer-associated deaths globally. Conventional treatments - including surgery, radiotherapy, and pharmacotherapy - are the foundational treatments. Nonetheless, introducing immune checkpoint inhibitors (ICIs) can transform cancer management by augmenting T-cell-related antitumor immunity and prolonging advance…	[Luo, Shuang; Lu, Xiaoyan; Fan, Xiaoxuan; Duan, Yufan; Yu, Baoxiang; Hong, Shangguan] Shandong Univ, Qilu Hosp, Dept Resp & Crit Care Med, Jinan 250012, Shandong, Peoples R China	Shandong University	Hong, SG (corresponding author), Shandong Univ, Qilu Hosp, Dept Resp & Crit Care Med, Jinan 250012, Shandong, Peoples R China.	shangguanhong0516@163.com			The predictive value of CT radiomics in evaluating and predicting the efficacy of anti-angiogenic therapy for advanced NSCLC [Y-QL202102-0280]; Efficacy of Tislelizumab as First-Line Therapy for Non-Squamous Non-Small Cell Lung Cancer: A Single-Center Case-Control Study [6010122030]; Radiomics for predicting the mechanism of EGFR-TKI resistance in patients with NSCLC [6010122025]	The predictive value of CT radiomics in evaluating and predicting the efficacy of anti-angiogenic therapy for advanced NSCLC; Efficacy of Tislelizumab as First-Line Therapy for Non-Squamous Non-Small Cell Lung Cancer: A Single-Center Case-Control Study; Radiomics for predicting the mechanism of EGFR-TKI resistance in patients with NSCLC	This study was supported (Grant Y-QL202102-0280 to Prof. Hong Shangguan) for the project The predictive value of CT radiomics in evaluating and predicting the efficacy of anti-angiogenic therapy for advanced NSCLC, (Grant 6010122025 to Prof. Hong Shangguan) Radiomics for predicting the mechanism of EGFR-TKI resistance in patients with NSCLC and (Grant 6010122030 to Prof. Hong Shangguan) Efficacy …		95	0	0	2	2	WALTER DE GRUYTER GMBH	BERLIN	GENTHINER STRASSE 13, D-10785 BERLIN, GERMANY	1292-3818	1765-2839		ONCOLOGIE	Oncologie	2025 DEC 5	2025
J	Yamazaki, M; Watanabe, S; Tominaga, M; Yagi, T; Goto, Y; Yanagimura, N; Arita, M; Ohtsubo, A; Tanaka, T; Nozaki, K; Saida, Y; Kondo, R; Kikuchi, T; Ishikawa, H				Yamazaki, Motohiko; Watanabe, Satoshi; Tominaga, Masaki; Yagi, Takuya; Goto, Yukari; Yanagimura, Naohiro; Arita, Masashi; Ohtsubo, Aya; Tanaka, Tomohiro; Nozaki, Koichiro; Saida, Yu; Kondo, Rie; Kikuchi, Toshiaki; Ishikawa, Hiroyuki			18F-FDG-PET/CT Uptake by Noncancerous Lung as a Predictor of Interstitial Lung Disease Induced by Immune Checkpoint Inhibitors	ACADEMIC RADIOLOGY			English	Article						FDG-PET/CT; Immune checkpoint inhibitor; Interstitial lung disease; Immune-related adverse event; Lung cancer	ADVERSE EVENTS; CANCER; CHEMOTHERAPY; PNEUMONITIS	Rationale and Objectives: Immune checkpoint inhibitors (ICIs) have improved lung cancer prognosis; however, ICI-related interstitial lung disease (ILD) is fatal and difficult to predict. Herein, we hypothesized that pre-existing lung inflammation on radiological imaging can be a potential risk factor for ILD onset. Therefore, we investigated the association between high uptake in noncancerous lun…	[Yamazaki, Motohiko; Tominaga, Masaki; Yagi, Takuya; Goto, Yukari; Ishikawa, Hiroyuki] Niigata Univ, Grad Sch Med & Dent Sci, Dept Radiol & Radiat Oncol, 1-757 Asahimachi Dori,Chuou Ku, Niigata 9518510, Japan; [Watanabe, Satoshi; Yanagimura, Naohiro; Arita, Masashi; Ohtsubo, Aya; Tanaka, Tomohiro; Nozaki, Koichiro; Saida, Yu; Kondo, Rie; Kikuchi, Toshiaki] Niigata Univ, Grad Sch Med & Dent Sci, D…	Niigata University; Niigata University	Watanabe, S (corresponding author), Niigata Univ, Grad Sch Med & Dent Sci, Dept Resp Med & Infect Dis, 1-757 Asahimachidori,Chuou Ku, Niigata, 9518510, Japan.	satoshi7@med.niigata-u.ac.jp							40	4	5	1	4	ELSEVIER SCIENCE INC	NEW YORK	STE 800, 230 PARK AVE, NEW YORK, NY 10169 USA	1076-6332	1878-4046		ACAD RADIOL	Acad. Radiol.	FEB	2025	32	2
J	Bi, JP; Meng, R; Yang, DQ; Li, Y; Cai, J; Zhang, L; Qian, J; Xue, XD; Hu, SQ; Yuan, ZL; Verma, V; Bi, N; Han, G				Bi, Jianping; Meng, Rui; Yang, Dongqin; Li, Ying; Cai, Jun; Zhang, Li; Qian, Jing; Xue, Xudong; Hu, Shiqi; Yuan, Zilong; Verma, Vivek; Bi, Nan; Han, Guang			Dosimetric predictors of radiation pneumonitis in patients with prior immunotherapy exposure: A multi-institutional analysis	RADIOTHERAPY AND ONCOLOGY			English	Article						Radiotherapy; Immune checkpoint inhibitor; Pneumonitis; Dosimetry; Risk factors	CELL LUNG-CANCER; CONCURRENT CHEMORADIOTHERAPY; RADIOTHERAPY; CHEMOTHERAPY; INHIBITORS; THERAPY	Background and purpose: Combining immune checkpoint inhibitors (ICIs) and thoracic radiotherapy (TRT) may magnify the radiation pneumonitis (RP) risk. Dosimetric parameters can predict RP, but dosimetric data in context of immunotherapy are very scarce. To address this knowledge gap, we performed a large multicenter investigation to identify dosimetric predictors of RP in this under-studied popul…	[Bi, Jianping; Li, Ying; Xue, Xudong; Han, Guang] Huazhong Univ Sci & Technol, Hubei Canc Hosp, Tongji Med Coll, Dept Radiat Oncol, Wuhan, Hubei, Peoples R China; [Bi, Jianping] Hubei Key Lab Precis Radiat Oncol, Wuhan 430022, Peoples R China; [Meng, Rui] Huazhong Univ Sci & Technol, Union Hosp, Tongji Med Coll, Canc Ctr, Wuhan, Peoples R China; [Yang, Dongqin] Fifth Hosp Wuhan, Dept Oncol, Wuhan…	Huazhong University of Science & Technology; Huazhong University of Science & Technology; Yangtze University; Huazhong University of Science & Technology; University of Massachusetts System; University of Massachusetts Amherst; Huazhong University of Science & Technology; University of Texas System; UTMD Anderson Cancer Center; Chinese Academy of Medical Sciences - Peking Union Medical College; P…	Han, G (corresponding author), Huazhong Univ Sci & Technol, Hubei Canc Hosp, Tongji Med Coll, Dept Radiat Oncol, Wuhan, Hubei, Peoples R China.;Bi, N (corresponding author), Chinese Acad Med Sci & Peking Union Med Coll, Canc Hosp, Natl Canc Ctr, Dept Radiol Oncol,Natl Clin Res Ctr Canc, Beijing, Peoples R China.	binan_email@163.com; hg7913@hotmail.com	Verma, Vivek/M-8760-2019; bi, nan/GWV-5745-2022; Li, Ying/OML-2014-2025	Bi, Jianping/0000-0002-3560-6630	Hubei Provincial Health Commission [ZY2021M008]; Open Research Fund of Hubei Key Laboratory of Precision Radiation Oncology [jzfs023]	Hubei Provincial Health Commission; Open Research Fund of Hubei Key Laboratory of Precision Radiation Oncology	Funding information This work was supported by Research Projects of Biomedical Center of Hubei Cancer Hospital (grant number 2022SWZX17) and National Cancer Center Climbing Foundation (grant number NCC201917B03) ,r and Hubei Provincial Health Commission (grant number ZY2021M008) , and Open Research Fund of Hubei Key Laboratory of Precision Radiation Oncology (grant number jzfs023) .		30	15	17	1	18	ELSEVIER IRELAND LTD	CLARE	ELSEVIER HOUSE, BROOKVALE PLAZA, EAST PARK SHANNON, CO, CLARE, 00000, IRELAND	0167-8140	1879-0887		RADIOTHER ONCOL	Radiother. Oncol.	JAN	2024	190
J	Gougis, P; Jochum, F; Abbar, B; Dumas, E; Bihan, K; Lebrun-Vignes, B; Moslehi, J; Spano, JP; Laas, E; Hotton, J; Reyal, F; Hamy, AS; Salem, JE				Gougis, Paul; Jochum, Florian; Abbar, Baptiste; Dumas, Elise; Bihan, Kevin; Lebrun-Vignes, Benedicte; Moslehi, Javid; Spano, Jean-Philippe; Laas, Enora; Hotton, Judicael; Reyal, Fabien; Hamy, Anne-Sophie; Salem, Joe-Elie			Clinical spectrum and evolution of immune-checkpoint inhibitors toxicities over a decade - a worldwide perspective	ECLINICALMEDICINE			English	Article						Immune checkpoint inhibitors; Immune-related adverse events; Cancer; Pharmacology; Pharmacovigilance; Myotoxicity; Fatal	ADVERSE EVENTS; NIVOLUMAB	Background Immune-checkpoint inhibitors (ICI) have revolutionized cancer treatment by harnessing the immune system but ICI can induce life-threatening immune-related adverse events (irAE) affecting every organ. Methods We extracted irAE from VigiBase, the international pharmacovigilance database, first reported in 2008 until 01/2023 to characterize irAE reporting trends, clinical features, risk f…	[Gougis, Paul; Jochum, Florian; Dumas, Elise; Reyal, Fabien; Hamy, Anne-Sophie] Univ Paris Cite, Inst Curie, Residual Tumor & Response Treatment Lab, RT2Lab,INSERM,U932 Immun & Canc, F-75005 Paris, France; [Gougis, Paul; Abbar, Baptiste; Spano, Jean-Philippe] Sorbonne Univ, Pitie Salpetriere Hosp, Dept Med Oncol, F-75013 Paris, France; [Gougis, Paul; Abbar, Baptiste; Bihan, Kevin; Lebrun-Vignes, …	Institut National de la Sante et de la Recherche Medicale (Inserm); UNICANCER; Universite PSL; Institut Curie; Universite Paris Cite; Assistance Publique Hopitaux Paris (APHP); Hopital Universitaire Pitie-Salpetriere - APHP; Sorbonne Universite; Assistance Publique Hopitaux Paris (APHP); Hopital Universitaire Pitie-Salpetriere - APHP; Institut National de la Sante et de la Recherche Medicale (Ins…	Salem, JE (corresponding author), Sorbonne Univ, Pitie Salpetriere Univ Hosp, Dept Pharmacol, Clin Invest Ctr Paris Est,CIC 1901,INSERM, 47 Blvd Hop, F-75013 Paris, France.	joe-elie.salem@aphp.fr	abbar, baptiste/ABG-4475-2020; Hamy, Anne-Sophie/JAO-0621-2023; Gougis, Paul/KHY-3937-2024	abbar, baptiste/0000-0002-5907-8131; Dumas, Elise/0000-0002-7877-719X; JOCHUM, Floriane/0000-0001-5009-3936;					33	88	98	2	20	ELSEVIER	AMSTERDAM	RADARWEG 29, 1043 NX AMSTERDAM, NETHERLANDS		2589-5370		ECLINICALMEDICINE	EClinicalMedicine	APR	2024	70
J	Zhang, Y; Zhang, LC; Cao, SH; Wang, Y; Ling, XXY; Zhou, Y; Zhong, H				Zhang, Yao; Zhang, Lincheng; Cao, Shuhui; Wang, Yue; Ling, Xuxinyi; Zhou, Yan; Zhong, Hua			A nomogram model for predicting the risk of checkpoint inhibitor-related pneumonitis for patients with advanced non-small-cell lung cancer	CANCER MEDICINE			English	Article						checkpoint inhibitor-related pneumonitis (CIP); immunotherapy; nomogram; non-small-cell lung cancer (NSCLC); predict	MELANOMA PATIENTS; IMMUNOTHERAPY; COUNT; MANAGEMENT; TOXICITY	Objective: Immunotherapy extensively treats advanced non-small-cell lung cancer (NSCLC). Although immunotherapy is generally better tolerated than chemotherapy, it can cause multiple immune-related adverse events (irAEs) involving multiple organs. Checkpoint inhibitor-related pneumonitis (CIP) is a relatively uncommon irAE that, in severe cases, can be fatal. Potential risk factors for the occurr…	[Zhang, Yao; Zhang, Lincheng; Cao, Shuhui; Wang, Yue; Ling, Xuxinyi; Zhou, Yan; Zhong, Hua] Shanghai Jiao Tong Univ, Shanghai Chest Hosp, Dept Resp & Crit Care Med, Sch Med, Shanghai, Peoples R China; [Zhou, Yan; Zhong, Hua] Shanghai Jiao Tong Univ, Shanghai Chest Hosp, Dept Resp & Crit Care Med, Sch Med, Huaihai West Rd 241, Shanghai 200030, Peoples R China	Shanghai Jiao Tong University; Shanghai Jiao Tong University	Zhou, Y; Zhong, H (corresponding author), Shanghai Jiao Tong Univ, Shanghai Chest Hosp, Dept Resp & Crit Care Med, Sch Med, Huaihai West Rd 241, Shanghai 200030, Peoples R China.	yzhou716@163.com; eddiedong8@hotmail.com		Zhou, Yan/0000-0002-5366-3620; Zhang, Yao/0000-0001-9278-935X	National Natural Science Foundation of China [82072573, 82273335]; Shanghai Municipal Health Commission [2022LJ015]; Science and Technology Commission of Shanghai Municipality [21Y11913800]	National Natural Science Foundation of China(National Natural Science Foundation of China (NSFC)); Shanghai Municipal Health Commission; Science and Technology Commission of Shanghai Municipality(Science & Technology Commission of Shanghai Municipality (STCSM))	ACKNOWLEDGMENTS This work was supported by the National Natural Science Foundation of China (No. 82072573 and 82273335) and Shanghai Municipal Health Commission (No. 2022LJ015) and The Science and Technology Commission of Shanghai Municipality (No. 21Y11913800).		30	10	12	1	10	WILEY	HOBOKEN	111 RIVER ST, HOBOKEN 07030-5774, NJ USA	2045-7634			CANCER MED-US	Cancer Med.	AUG	2023	12	15
J	Wang, HW; Zhou, F; Zhao, C; Cheng, L; Zhou, CC; Qiao, M; Li, XF; Chen, XX				Wang, Haowei; Zhou, Fei; Zhao, Chao; Cheng, Lei; Zhou, Caicun; Qiao, Meng; Li, Xuefei; Chen, Xiaoxia			Interleukin-10 Is a Promising Marker for Immune-Related Adverse Events in Patients With Non-Small Cell Lung Cancer Receiving Immunotherapy	FRONTIERS IN IMMUNOLOGY			English	Article						immunotherapy; toxicity; interleukin-10; immune-related adverse events; NSCLC	ADVANCED MELANOMA; IPILIMUMAB; NIVOLUMAB; IL-10; PEMBROLIZUMAB; EXPRESSION; CYTOKINES; EFFICACY; DRIVEN; SAFETY	Background: Immune checkpoint inhibitors (ICIs) brought about a major paradigm shift in non-small cell lung cancer (NSCLC) treatment. However, the use of ICIs is related to an unforeseeable pattern of immune-related adverse events (irAEs). Hence, more precise biomarkers are needed to predict the incidence of irAEs to prevent overtreatment of ICIs and decrease occurrences of irAEs. This study was …	[Wang, Haowei; Zhou, Fei; Zhou, Caicun; Qiao, Meng; Chen, Xiaoxia] Tongji Univ, Sch Med, Shanghai Pulm Hosp, Dept Med Oncol, Shanghai, Peoples R China; [Zhao, Chao; Cheng, Lei; Li, Xuefei] Tongji Univ, Sch Med, Shanghai Pulm Hosp, Dept Lung Canc & Immunol, Shanghai, Peoples R China	Tongji University; Tongji University	Chen, XX (corresponding author), Tongji Univ, Sch Med, Shanghai Pulm Hosp, Dept Med Oncol, Shanghai, Peoples R China.	cheetos_xx@126.com	; zhao, haifeng/JNX-7170-2023	cheng, lei/0000-0002-6529-288X;	Shanghai Science and Technology Innovation Action Plan Medical Innovation Research Project [21Y11913600]; Shanghai Nature Foundation Project [21ZR1453200]; Clinical Research Project of Shanghai Pulmonary Hospital [Fk18002]; Shanghai Innovative Collaboration Project [2020CXJQ02]; National Natural Science Foundation of China [81972169]; Establishment and promotion of multidisciplinary collaborative…	Shanghai Science and Technology Innovation Action Plan Medical Innovation Research Project; Shanghai Nature Foundation Project; Clinical Research Project of Shanghai Pulmonary Hospital; Shanghai Innovative Collaboration Project; National Natural Science Foundation of China(National Natural Science Foundation of China (NSFC)); Establishment and promotion of multidisciplinary collaborative diagnosi…	This study was partly supported by grants from the Shanghai Science and Technology Innovation Action Plan Medical Innovation Research Project (No. 21Y11913600), Shanghai Nature Foundation Project (No. 21ZR1453200), Clinical Research Project of Shanghai Pulmonary Hospital (No. Fk18002), Shanghai Innovative Collaboration Project (No. 2020CXJQ02), National Natural Science Foundation of China (No. 81…		30	47	54	1	10	FRONTIERS MEDIA SA	LAUSANNE	AVENUE DU TRIBUNAL FEDERAL 34, LAUSANNE, CH-1015, SWITZERLAND	1664-3224			FRONT IMMUNOL	Front. Immunol.	FEB 9	2022	13
J	Li, SS; Geng, ZY; Hong, S; Zhang, JX; Yang, YL; Wei, Q; Zhang, XX; Zhuang, XF; Huo, RJ; Han, SY; Wang, J				Li, Shengshu; Geng, Ziying; Hong, Shuang; Zhang, Jianxin; Yang, Yanli; Wei, Qin; Zhang, Xinxin; Zhuang, Xiaofei; Huo, Rujie; Han, Songyan; Wang, Jie			Advances in the mechanisms, imaging characteristics and management strategies for immune checkpoint inhibitor-related pneumonitis	FRONTIERS IN IMMUNOLOGY			English	Review						immune checkpoint inhibitor-related pneumonitis (CIP); imaging; radiomics; prediction; steroid-refractory pneumonia	CELL LUNG-CANCER; ADVERSE EVENTS; RADIATION PNEUMONITIS; RISK-FACTORS; IMMUNOTHERAPY; RADIOMICS; FIBROSIS; DISEASE; CHEMORADIOTHERAPY; RADIOTHERAPY	In recent years, the introduction of immune checkpoint inhibitors (ICIs) has revolutionized the treatment landscape for malignant tumors, markedly improving survival outcomes across various cancers, such as lung cancer, esophageal cancer, and melanoma. Consequently, ICIs have become a cornerstone of first-line therapy for numerous malignancies. However, while ICIs effectively modulate immune resp…	[Li, Shengshu; Yang, Yanli; Huo, Rujie; Han, Songyan] Shanxi Med Univ, Shanxi Prov Canc Hosp, Shanxi Hosp Canc Hosp, Chinese Acad Med Sci,Dept Resp Med,Cancer Hosp, Taiyuan, Peoples R China; [Li, Shengshu; Hong, Shuang] Ludwig Maximilians Univ Munchen, Univ Hosp, Dept Resp Med, Munich, Germany; [Geng, Ziying] Shanxi Med Univ, Sch Pharm, Taiyuan, Peoples R China; [Zhang, Jianxin] Shanxi Med Univ, …	Shanxi Medical University; Chinese Academy of Medical Sciences - Peking Union Medical College; University of Munich; Shanxi Medical University; Shanxi Medical University; Chinese Academy of Medical Sciences - Peking Union Medical College; Chinese People's Liberation Army General Hospital; Shanxi Medical University; Chinese Academy of Medical Sciences - Peking Union Medical College; Chinese Academ…	Han, SY (corresponding author), Shanxi Med Univ, Shanxi Prov Canc Hosp, Shanxi Hosp Canc Hosp, Chinese Acad Med Sci,Dept Resp Med,Cancer Hosp, Taiyuan, Peoples R China.;Wang, J (corresponding author), Chinese Acad Med Sci & Peking Union Med Coll, Canc Hosp, Dept Med Oncol, Natl Canc Ctr,Natl Clin Res Ctr, Beijing, Peoples R China.	hansongy@yeah.net; zlhuxi@163.com			Shanxi Province Science and Technology Department major research and development plan [202202130501016]; Fundamental Research Program of Shanxi Province [202303021222152]; China Scholarship Council programme [202508080232]	Shanxi Province Science and Technology Department major research and development plan; Fundamental Research Program of Shanxi Province; China Scholarship Council programme(China Scholarship Council)	The author(s) declare financial support was received for the research and/or publication of this article. This work was supported by the Shanxi Province Science and Technology Department major research and development plan (202202130501016), Fundamental Research Program of Shanxi Province (202303021222152). Shengshu Li acknowledges the support of the China Scholarship Council programme (202508080…		196	6	6	5	5	FRONTIERS MEDIA SA	LAUSANNE	AVENUE DU TRIBUNAL FEDERAL 34, LAUSANNE, CH-1015, SWITZERLAND	1664-3224			FRONT IMMUNOL	Front. Immunol.	SEP 2	2025	16
J	Shannon, VR; Anderson, R; Blidner, A; Choi, J; Cooksley, T; Dougan, M; Glezerman, I; Ginex, P; Girotra, M; Gupta, D; Johnson, DB; Suarez-Almazor, ME; Rapoport, BL				Shannon, Vickie R.; Anderson, Ronald; Blidner, Ada; Choi, Jennifer; Cooksley, Tim; Dougan, Michael; Glezerman, Ilya; Ginex, Pamela; Girotra, Monica; Gupta, Dipti; Johnson, Douglas B.; Suarez-Almazor, Maria E.; Rapoport, Bernardo L.			Multinational Association of Supportive Care in Cancer (MASCC) 2020 clinical practice recommendations for the management of immune-related adverse events: pulmonary toxicity	SUPPORTIVE CARE IN CANCER			English	Article						Cancer; Drug-induced pneumonitis; Drug toxicity; Immune-related adverse events (IrAEs); Immune checkpoint inhibitors; Immunotherapy	ACQUIRED-IMMUNODEFICIENCY-SYNDROME; PNEUMOCYSTIS-CARINII-PNEUMONIA; INHIBITOR-RELATED PNEUMONITIS; CELL LUNG-CANCER; CHECKPOINT INHIBITORS; DEATH 1; PD-1/PD-L1 INHIBITORS; NIVOLUMAB; PD-1; IPILIMUMAB	The immune checkpoints associated with the CTLA-4 and PD-1 pathways are critical modulators of immune activation. These pathways dampen the immune response by providing brakes on activated T cells, thereby ensuring more uniform and controlled immune reactions and avoiding immune hyper-responsiveness and autoimmunity. Cancer cells often exploit these regulatory controls through a variety of immune…	[Shannon, Vickie R.] Univ Texas MD Anderson Canc Ctr, Dept Pulm Med, Houston, TX 77030 USA; [Anderson, Ronald; Rapoport, Bernardo L.] Univ Pretoria, Fac Hlth Sci, Dept Immunol, Corner Doctor Savage Rd & Bophelo Rd, ZA-0002 Pretoria, South Africa; [Blidner, Ada] Consejo Nacl Invest Cient & Tecn, Lab Immunopathol, Inst Biol & Expt Med, Buenos Aires, DF, Argentina; [Choi, Jennifer] Northwestern Univ…	University of Texas System; UTMD Anderson Cancer Center; University of Pretoria; Consejo Nacional de Investigaciones Cientificas y Tecnicas (CONICET); Institute of Biology & Experimental Medicine; Northwestern University; Feinberg School of Medicine; Ann & Robert H. Lurie Children's Hospital of Chicago; Robert H. Lurie Comprehensive Cancer Center; Harvard University; Harvard University Medical Af…	Rapoport, BL (corresponding author), Univ Pretoria, Fac Hlth Sci, Dept Immunol, Corner Doctor Savage Rd & Bophelo Rd, ZA-0002 Pretoria, South Africa.;Rapoport, BL (corresponding author), Med Oncol Ctr Rosebank, 129 Oxford Rd, ZA-2196 Johannesburg, South Africa.	vshannon@mdanderson.org; ronald.anderson@up.ac.za; adablidner@gmail.com; jennifer.choi@northwestern.edu; cooks199@hotmail.com; mldougan@partners.org; Glezermi@mskoc.org; pginex@ons.org; girotram@mskcc.org; guptad@mskcc.org; douglas.b.johnson@vumc.org; msalmazor@mdanderson.org; bernardo.rapoport@up.ac.za	Rapoport, Bernardo/AAA-8667-2021	Rapoport, Bernardo/0000-0001-7610-3653	Cancer Association of South Africa (CANSA); National Research Foundation (NRF) of South Africa; NIH/NCI (Cancer Center Support Grant) [P30 CA008748]	Cancer Association of South Africa (CANSA); National Research Foundation (NRF) of South Africa(National Research Foundation - South Africa); NIH/NCI (Cancer Center Support Grant)	Professor BL Rapoport is supported by the Cancer Association of South Africa (CANSA) and the National Research Foundation (NRF) of South Africa. Dr. I. Glezerman is supported by the NIH/NCI (Cancer Center Support Grant P30 CA008748).		79	16	28	0	18	SPRINGER	NEW YORK	ONE NEW YORK PLAZA, SUITE 4600, NEW YORK, NY, UNITED STATES	0941-4355	1433-7339		SUPPORT CARE CANCER	Support. Care Cancer	DEC	2020	28	12
J	Yin, JQ; Wu, YJ; Yang, X; Gan, L; Xue, JX				Yin, Jianqiong; Wu, Yuanjun; Yang, Xue; Gan, Lu; Xue, Jianxin			Checkpoint Inhibitor Pneumonitis Induced by Anti-PD-1/PD-L1 Therapy in Non-Small-Cell Lung Cancer: Occurrence and Mechanism	FRONTIERS IN IMMUNOLOGY			English	Review						programmed cell death 1; programmed cell death ligand 1; immune checkpoint inhibitors; immune-related adverse events; checkpoint inhibitor pneumonitis; non-small-cell lung cancer	REGULATORY T-CELLS; HELPER 17 CELLS; ADVERSE EVENTS; METASTATIC MELANOMA; PERIPHERAL-BLOOD; RISK-FACTORS; 1ST-LINE TREATMENT; CLINICAL-TRIALS; PD-1 BLOCKADE; TH17 CELLS	Immune checkpointty inhibitors (ICIs), particularly those targeting programmed death 1 (PD-1) and anti-programmed death ligand 1 (PD-L1), enhance the antitumor effect by restoring the function of the inhibited effector T cells and produce durable responses in a large variety of metastatic and late patients with non-small-cell lung cancer. Although often well tolerated, the activation of the immun…	[Yin, Jianqiong; Wu, Yuanjun; Yang, Xue; Xue, Jianxin] Sichuan Univ, West China Hosp, Dept Thorac Oncol, Canc Ctr, Chengdu, Peoples R China; [Yin, Jianqiong; Wu, Yuanjun; Yang, Xue; Xue, Jianxin] Sichuan Univ, West China Hosp, State Key Lab Biotherapy, Chengdu, Peoples R China; [Gan, Lu] Sichuan Univ, West China Hosp, Res Lab Emergency Med, Dept Emergency Med,Natl Clin Res Ctr Geriatr, Chengdu, P…	Sichuan University; Sichuan University; Sichuan University; Sichuan University; Sichuan University	Xue, JX (corresponding author), Sichuan Univ, West China Hosp, Dept Thorac Oncol, Canc Ctr, Chengdu, Peoples R China.;Xue, JX (corresponding author), Sichuan Univ, West China Hosp, State Key Lab Biotherapy, Chengdu, Peoples R China.;Xue, JX (corresponding author), Sichuan Univ, West China Hosp, Ctr Canc, Dept Radiat Oncol, Chengdu, Peoples R China.;Xue, JX (corresponding author), Sichuan Univ, We…	radjianxin@163.com	Gan, Lu/GLU-5032-2022		National Natural Science Foundation of China [81872478]; Outstanding Youth Talent Foundation for Science and Technology of Sichuan Province [2022JDJQ0056]	National Natural Science Foundation of China(National Natural Science Foundation of China (NSFC)); Outstanding Youth Talent Foundation for Science and Technology of Sichuan Province	Funding This work was supported by National Natural Science Foundation of China (No. 81872478) and the Outstanding Youth Talent Foundation for Science and Technology of Sichuan Province (2022JDJQ0056).		158	80	89	5	42	FRONTIERS MEDIA SA	LAUSANNE	AVENUE DU TRIBUNAL FEDERAL 34, LAUSANNE, CH-1015, SWITZERLAND	1664-3224			FRONT IMMUNOL	Front. Immunol.	APR 7	2022	13
J	Inoue, H; Ono, A; Kawabata, T; Mamesaya, N; Kawamura, T; Kobayashi, H; Omori, S; Wakuda, K; Kenmotsu, H; Naito, T; Murakami, H; Yasui, K; Ogawa, H; Onoe, T; Endo, M; Harada, H; Takahashi, T				Inoue, Hiroto; Ono, Akira; Kawabata, Takanori; Mamesaya, Nobuaki; Kawamura, Takahisa; Kobayashi, Haruki; Omori, Shota; Wakuda, Kazushige; Kenmotsu, Hirotsugu; Naito, Tateaki; Murakami, Haruyasu; Yasui, Kazuaki; Ogawa, Hirofumi; Onoe, Tsuyoshi; Endo, Masahiro; Harada, Hideyuki; Takahashi, Toshiaki			Clinical and radiation dose-volume factors related to pneumonitis after treatment with radiation and durvalumab in locally advanced non-small cell lung cancer	INVESTIGATIONAL NEW DRUGS			English	Article						Durvalumab; Chemoradiotherapy; Pneumonitis; Risk factor; V20; Locally advanced non-small cell lung cancer	HISTOGRAM PARAMETERS; RISK-FACTORS; THERAPY; CHEMORADIATION; PREDICTION	Introduction Durvalumab has been shown to confer a survival benefit after definitive chemoradiotherapy in the patients with locally advanced non-small cell lung cancer, but no studies have attempted to identify risk factors for pneumonitis after durvalumab therapy. The purpose of this study was to investigate associations between clinical and radiation dose-volume factors, and the severity of pne…	[Inoue, Hiroto; Ono, Akira; Mamesaya, Nobuaki; Kawamura, Takahisa; Kobayashi, Haruki; Omori, Shota; Wakuda, Kazushige; Kenmotsu, Hirotsugu; Naito, Tateaki; Murakami, Haruyasu; Takahashi, Toshiaki] Shizuoka Canc Ctr, Div Thorac Oncol, 1007 Shimonagakubo, Nagaizumi, Shizuoka 4118777, Japan; [Kawabata, Takanori] Shizuoka Canc Ctr, Clin Res Ctr, Shizuoka, Japan; [Yasui, Kazuaki; Ogawa, Hirofumi; Onoe…	Shizuoka Cancer Center; Shizuoka Cancer Center; Shizuoka Cancer Center; Shizuoka Cancer Center	Ono, A (corresponding author), Shizuoka Canc Ctr, Div Thorac Oncol, 1007 Shimonagakubo, Nagaizumi, Shizuoka 4118777, Japan.	a.ono@scchr.jp	YASUI, KAZUAKI/KJI-5059-2024; Naito, Tateaki/K-4703-2019	YASUI, KAZUAKI/0000-0003-1581-5117; Naito, Tateaki/0000-0003-4047-2929					22	30	31	0	3	SPRINGER	DORDRECHT	VAN GODEWIJCKSTRAAT 30, 3311 GZ DORDRECHT, NETHERLANDS	0167-6997	1573-0646		INVEST NEW DRUG	Invest. New Drugs	OCT	2020	38	5
J	Yamaguchi, T; Shimizu, J; Shigematsu, F; Watanabe, N; Hasegawa, T; Horio, Y; Inaba, Y; Fujiwara, Y				Yamaguchi, Teppei; Shimizu, Junichi; Shigematsu, Fumie; Watanabe, Naohiro; Hasegawa, Takaaki; Horio, Yoshitsugu; Inaba, Yoshitaka; Fujiwara, Yutaka			Atezolizumab and nintedanib in patients with non-small cell lung cancer and interstitial lung disease	JOURNAL OF THORACIC DISEASE			English	Article						Nintedanib; atezolizumab; interstitial lung disease (ILD); immunotherapy; non-small cell lung cancer (NSCLC)	PULMONARY-FIBROSIS; DOCETAXEL; NIVOLUMAB; PNEUMONITIS; PHASE-3	In patients with non -small cell lung cancer (NSCLC), pre-existing interstitial lung disease (ILD) is a risk factor for the development of pneumonitis induced by immune checkpoint inhibitors (ICIs). Antifibrotic agents, including nintedanib, reduce the potential for acute exacerbation of idiopathic pulmonary fibrosis (IPF). However, whether nintedanib can reduce the potential for ICI -induced pne…	[Yamaguchi, Teppei; Shimizu, Junichi; Shigematsu, Fumie; Watanabe, Naohiro; Horio, Yoshitsugu; Fujiwara, Yutaka] Aichi Canc Ctr Hosp, Dept Thorac Oncol, 1-1 Kanokoden,Chikusa Ku, Nagoya, Aichi 4648681, Japan; [Hasegawa, Takaaki; Inaba, Yoshitaka] Aichi Canc Ctr Hosp, Dept Diagnost & Intervent Radiol, Nagoya, Japan	Aichi Cancer Center; Aichi Cancer Center	Yamaguchi, T (corresponding author), Aichi Canc Ctr Hosp, Dept Thorac Oncol, 1-1 Kanokoden,Chikusa Ku, Nagoya, Aichi 4648681, Japan.	yteppei@aichi-cc.jp							30	9	11	0	1	AME PUBLISHING COMPANY	SHATIN	FLAT-RM C 16F, KINGS WING PLAZA 1, NO 3 KWAN ST, SHATIN, HONG KONG 00000, PEOPLES R CHINA	2072-1439	2077-6624		J THORAC DIS	J. Thorac. Dis.	MAY	2024	16	5
J	Araki, T; Kanda, S; Ide, T; Sonehara, K; Komatsu, M; Tateishi, K; Minagawa, T; Kiniwa, Y; Kawakami, S; Nomura, S; Okuyama, R; Hanaoka, M; Koizumi, T				Araki, T.; Kanda, S.; Ide, T.; Sonehara, K.; Komatsu, M.; Tateishi, K.; Minagawa, T.; Kiniwa, Y.; Kawakami, S.; Nomura, S.; Okuyama, R.; Hanaoka, M.; Koizumi, T.			Antiplatelet drugs may increase the risk for checkpoint inhibitor-related pneumonitis in advanced cancer patients	ESMO OPEN			English	Article						advanced cancer; antiplatelet drug; immune checkpoint inhibitor; pneumonitis; propensity score matching	CELL LUNG-CANCER; EFFICACY; IMMUNOTHERAPY; CHEMOTHERAPY; MICROBIOME; PLATELETS; INJURY	Background: Immune checkpoint inhibitors (ICIs) are indicated for various cancers and are the mainstay of cancer immunotherapy. They are often associated with ICI-related pneumonitis (CIP), however, hindering a favorable clinical course. Recently, non-oncology concomitant drugs have been reported to affect the efficacy and toxicity of ICIs; however, the association between these drugs and the ris…	[Araki, T.; Sonehara, K.; Komatsu, M.; Tateishi, K.; Hanaoka, M.] Shinshu Univ, Sch Med, Dept Internal Med 1, Matsumoto, Japan; [Kanda, S.; Koizumi, T.] Shinshu Univ, Sch Med, Dept Hematol & Med Oncol, 3-1-1 Asahi, Matsumoto, Nagano 3908621, Japan; [Ide, T.] Shinshu Univ, Sch Med, Dept Pharm, Matsumoto, Japan; [Minagawa, T.] Shinshu Univ, Sch Med, Dept Urol, Matsumoto, Japan; [Kiniwa, Y.; Okuyama…	Shinshu University; Shinshu University; Shinshu University; Shinshu University; Shinshu University; Shinshu University; University of Tokyo	Kanda, S (corresponding author), Shinshu Univ, Sch Med, Dept Hematol & Med Oncol, 3-1-1 Asahi, Matsumoto, Nagano 3908621, Japan.	skanda@shinshu-u.ac.jp		Araki, Taisuke/0000-0002-8033-868X					43	6	8	0	1	ELSEVIER	AMSTERDAM	RADARWEG 29, 1043 NX AMSTERDAM, NETHERLANDS		2059-7029		ESMO OPEN	ESMO Open	DEC	2023	8	6
J	Azhar, M; Abrencillo, R; Gandhi, S; Altan, M; Sheshadri, A				Azhar, Maria; Abrencillo, Rodeo; Gandhi, Saumil; Altan, Mehmet; Sheshadri, Ajay			Immunotherapy-related pneumonitis and the synergic impact of thoracic radiation and preexisting interstitial lung disease	CURRENT OPINION IN PULMONARY MEDICINE			English	Review						idiopathic pulmonary fibrosis; immune checkpoint inhibitors; interstitial lung disease; thoracic radiation	IDIOPATHIC PULMONARY-FIBROSIS; INHIBITOR-RELATED PNEUMONITIS; DEATH 1; CANCER; THERAPY; PEMBROLIZUMAB; RADIOTHERAPY; IPILIMUMAB; DOCETAXEL	Purpose of reviewImmune checkpoint inhibitors (ICIs) are the frontline of therapy for most cancers. Although ICIs are sometimes considered to be less harmful than systemic chemotherapies, ICIs may cause immune-related adverse events, which are cases of off-target inflammation in healthy tissues. Pneumonitis, an immune-related adverse event, is the leading cause of therapy-related mortality with I…	[Azhar, Maria; Abrencillo, Rodeo] UTHealth, Div Crit Care Pulm & Sleep Med, McGovern Med Sch, Houston, TX USA; [Gandhi, Saumil] Univ Texas MD Anderson Canc Ctr, Dept Radiat Oncol, Houston, TX USA; [Altan, Mehmet] Univ Texas MD Anderson Canc Ctr, Dept Thorac Head & Neck Med Oncol, Houston, TX USA; [Sheshadri, Ajay] Univ Texas MD Anderson Canc Ctr, Dept Pulm Med, Houston, TX USA; [Sheshadri, Ajay] …	University of Texas System; University of Texas Health Science Center Houston; University of Texas System; UTMD Anderson Cancer Center; University of Texas System; UTMD Anderson Cancer Center; University of Texas System; UTMD Anderson Cancer Center; University of Texas System; UTMD Anderson Cancer Center	Sheshadri, A (corresponding author), Univ Texas MD Anderson Canc Ctr, Dept Pulm Med, 1400 Pressler St,Unit 1400, Houston, TX 77030 USA.	asheshadri@mdanderson.org	Sheshadri, Ajay/AAN-7427-2020		NIAID NIH HHS [K23 AI117024] Funding Source: Medline	NIAID NIH HHS(United States Department of Health & Human ServicesNational Institutes of Health (NIH) - USANIH National Institute of Allergy & Infectious Diseases (NIAID))			65	9	11	3	19	LIPPINCOTT WILLIAMS & WILKINS	PHILADELPHIA	TWO COMMERCE SQ, 2001 MARKET ST, PHILADELPHIA, PA 19103 USA	1070-5287	1531-6971		CURR OPIN PULM MED	Curr. Opin. Pulm. Med.	JUL	2023	29	4
J	Dumoulin, DW; Gietema, HA; Paats, MS; Hendriks, LEL; Cornelissen, R				Dumoulin, Daphne W.; Gietema, Hester A.; Paats, Marthe S.; Hendriks, Lizza E. L.; Cornelissen, Robin			Differentiation of COVID-19 Pneumonitis and ICI Induced Pneumonitis	FRONTIERS IN ONCOLOGY			English	Review						COVID-19; SARS-CoV-2; immune check inhibitor (ICI); co-rads; pneumonitis	IMMUNE CHECKPOINT INHIBITORS; CT; SARS-COV-2; INFECTION; DIAGNOSIS; ERA	Immune checkpoint inhibitors (ICI) have become the standard of care treatment for several tumor types. ICI-induced pneumonitis is a serious complication seen with treatment with these agents. Cancer has been reported to be one of the risk factors for severe coronavirus disease 2019 (COVID-19) caused by infection with severe acute respiratory syndrome coronavirus 2 (SARS-CoV-2), that has engulfed …	[Dumoulin, Daphne W.; Paats, Marthe S.; Cornelissen, Robin] Erasmus MC, Dept Pulm Med, Canc Inst, Rotterdam, Netherlands; [Gietema, Hester A.] Maastricht Univ, Med Ctr, Dept Radiol, Maastricht, Netherlands; [Gietema, Hester A.; Hendriks, Lizza E. L.] GROW Sch Oncol & Dev Biol, Maastricht, Netherlands; [Hendriks, Lizza E. L.] Maastricht Univ, Med Ctr, Dept Pulm Med, Maastricht, Netherlands	Erasmus University Rotterdam; Erasmus MC; Erasmus MC Cancer Institute; Maastricht University; Maastricht University; Maastricht University	Cornelissen, R (corresponding author), Erasmus MC, Dept Pulm Med, Canc Inst, Rotterdam, Netherlands.	r.cornelissen@erasmusmc.nl	Dumoulin, Daphne/OJT-7610-2025; Gietema, Hester/JXX-8040-2024; Cornelissen, Robin/AAQ-8098-2021; Heniks, Lizza/IAM-9992-2023	Paats, Marthe Sentijna/0000-0003-1602-6195; Cornelissen, Robin/0000-0002-4289-3092; Heniks, Lizza/0000-0002-3521-2535					60	18	19	0	4	FRONTIERS MEDIA SA	LAUSANNE	AVENUE DU TRIBUNAL FEDERAL 34, LAUSANNE, CH-1015, SWITZERLAND	2234-943X			FRONT ONCOL	Front. Oncol.	OCT 29	2020	10
J	Lin, XQ; Guo, H; Zhao, W; Li, M; Lin, G; Chu, Q; Chen, E; Chen, LA; Chen, R; Chu, TQ; Deng, HY; Deng, Y; Dong, HM; Dong, W; Dong, YC; Fang, WF; Gan, X; Gong, L; Gu, YY; Han, Q; Hao, Y; He, Y; Hu, CP; Hu, J; Hu, Y; Jiang, YL; Jin, Y; Lan, F; Li, WM; Li, WF; Liang, WH; Liu, AW; Liu, D; Liu, M; Liu, MJ; Liu, Z; Liu, ZF; Luo, Q; Miao, LY; Mu, CY; Pan, PH; Peng, P; Qin, JW; Qin, YY; Shen, PX; Shi, MH;…				Lin, Xinqing; Guo, Hui; Zhao, Wei; Li, Min; Lin, Gen; Chu, Qian; Chen, Enguo; Chen, Liang'an; Chen, Rui; Chu, Tianqing; Deng, Haiyi; Deng, Yu; Dong, Hangming; Dong, Wen; Dong, Yuchao; Fang, Wenfeng; Gan, Xin; Gong, Liang; Gu, Yingying; Han, Qian; Hao, Yue; He, Yong; Hu, Chengping; Hu, Jie; Hu, Yi; Jiang, Yongliang; Jin, Yang; Lan, Fen; Li, Weimin; Li, Weifeng; Liang, Wenhua; Liu, Anwen; Liu, Dan;…			Expert consensus on cancer treatment-related lung injury	JOURNAL OF THORACIC DISEASE			English	Article						Cancer; anti-tumor therapy; lung injury; diagnosis; treatment	INHIBITOR-RELATED PNEUMONITIS; TYROSINE KINASE INHIBITOR; NEUROMUSCULAR ELECTRICAL-STIMULATION; PALLIATIVE THORACIC RADIOTHERAPY; RADIATION PNEUMONITIS; PULMONARY TOXICITY; RISK-FACTORS; CHECKPOINT INHIBITOR; JAPANESE PATIENTS; TGF-BETA-1 GENE	Background: Although advancements in cancer therapies have substantially improved the survival of cancer patients, these treatments may also result in acute or chronic lung injury. Cancer treatment-related lung injury (CTLI) presents with a diverse array of clinical manifestations and can involve multiple sites. Due to the lack of specific diagnostic protocols, CTLI can deteriorate rapidly and ma…	[Guo, Hui; Chen, Liang'an; Zhou, Chengzhi; Li, Shiyue] Guangzhou Med Univ, Affiliated Hosp 1, Guangzhou Inst Resp Hlth, Natl Clin Res Ctr Resp Dis,State Key Lab Resp Dis, 151 Yanjiang Rd, Guangzhou 510120, Peoples R China; [Zhao, Wei; Miao, Liyun] Second Affiliated Hosp Xian Jiaotong Univ, Dept Tradit Chinese Med, Xian, Peoples R China; [Li, Min] Chinese Peoples Liberat Army PLA Gen Hosp, Dept Re…	State Key Laboratory of Respiratory Disease; Guangzhou Medical University; Chinese People's Liberation Army General Hospital; Central South University; Capital Medical University; Huazhong University of Science & Technology; Zhejiang University; Sun Yat Sen University; Shanghai Jiao Tong University; Southern Medical University - China; Tianjin Medical University; Naval Medical University; Sun Yat…	Zhou, CZ; Li, SY (corresponding author), Guangzhou Med Univ, Affiliated Hosp 1, Guangzhou Inst Resp Hlth, Natl Clin Res Ctr Resp Dis,State Key Lab Resp Dis, 151 Yanjiang Rd, Guangzhou 510120, Peoples R China.;Chen, RC (corresponding author), Shenzhen Peoples Hosp, Shenzhen Inst Resp Dis, Shenzhen 5108020, Peoples R China.;Chen, RC (corresponding author), Guangzhou Med Univ, Guangzhou Inst Resp Hl…	doctorzcz@163.com; lishiyue@188.com; chenrc@vip.163.com	Zhou, Jianya/LKN-2861-2024; KOGA, YASUHIKO/V-3913-2019; Roviello, Giandomenico/AAA-5310-2019; Zhou, Min/AAB-3570-2020; liu, mengjie/KDN-1890-2024; Zou, Zihua/AAB-6642-2022; Saric, Lenko/D-9943-2017; Chen, Rong-Chang/HIR-4186-2022; Jeon, Kyeongman/F-5963-2019; Liu, Jinxing/KRQ-8884-2024; Xu, Chunwei/AFO-8799-2022; WANG, ZHAOXI/KCY-8519-2024; Uehara, Yuji/AHB-9398-2022; GU, yingying/LLL-0446-2024; …	Roviello, Giandomenico/0000-0001-5504-8237;					206	2	2	8	9	AME PUBLISHING COMPANY	SHATIN	FLAT-RM C 16F, KINGS WING PLAZA 1, NO 3 KWAN ST, SHATIN, HONG KONG 00000, PEOPLES R CHINA	2072-1439	2077-6624		J THORAC DIS	J. Thorac. Dis.	APR 30	2025	17	4
J	Casal, A; Leiro-Fernández, V; Villar-Aguilar, L; Casal-Guisande, M; Mosteiro-Añón, M; Botana-Rial, M; Represas-Represas, C; Torres-Durán, M; Fernández-Villar, A				Casal, Ana; Leiro-Fernandez, Virginia; Villar-Aguilar, Laura; Casal-Guisande, Manuel; Mosteiro-Anon, Mar; Botana-Rial, Maribel; Represas-Represas, Cristina; Torres-Duran, Maria; Fernandez-Villar, Alberto			Lung Toxicity from Immune Checkpoint Inhibitors: A Diagnostic Approach	JOURNAL OF CLINICAL MEDICINE			English	Review						immune checkpoint inhibitors; lung damage; pneumonitis	ADVERSE EVENTS; ADVANCED CANCER; DEATH 1; PNEUMONITIS; NIVOLUMAB; STATEMENT; THERAPY	The use of immune checkpoint inhibitors (ICIs) has increased exponentially in recent years, leading to a significant impact on cancer patient survival. However, their administration can trigger immune-mediated adverse effects, notably pulmonary toxicity, which is a potentially serious complication. ICI-induced pneumonitis has a variable incidence ranging from 5 to 19% and usually appears in the f…	[Casal, Ana; Leiro-Fernandez, Virginia; Villar-Aguilar, Laura; Mosteiro-Anon, Mar; Botana-Rial, Maribel; Represas-Represas, Cristina; Torres-Duran, Maria; Fernandez-Villar, Alberto] Hosp Univ Alvaro Cunqueiro, Pulm Dept, Vigo 36312, Spain; [Casal, Ana; Leiro-Fernandez, Virginia; Villar-Aguilar, Laura; Casal-Guisande, Manuel; Mosteiro-Anon, Mar; Botana-Rial, Maribel; Represas-Represas, Cristina; T…	CIBER - Centro de Investigacion Biomedica en Red; CIBERES; Universidade de Vigo	Casal, A (corresponding author), Hosp Univ Alvaro Cunqueiro, Pulm Dept, Vigo 36312, Spain.;Casal, A (corresponding author), Galicia Hlth Res Inst IIS Galicia Sur, NeumoVigo I i Res Grp, SERGAS UVIGO, Vigo 36312, Spain.	ana.casal.mourino@sergas.es; virginia.leiro.fernandez@sergas.es; laura.villar.aguilar@sergas.es; guisande@uvigo.gaL; mar.mosteiro.anon@sergas.es; maria.isabel.botana.rial@sergas.es; cristina.represas.represas@sergas.es; maria.torres.duran@sergas.es; jose.alberto.fernandez.villar@sergas.es	Casal Guisande, Manuel/AAW-8297-2020; Leiro-Fernández, Virginia/B-9679-2018; Represas-Represas, Cristina/AAA-7143-2019	Casal Guisande, Manuel/0000-0003-1494-8145; FERNANDEZ-VILLAR, J ALBERTO/0000-0001-7407-5249; Leiro-Fernández, Virginia/0000-0001-9613-430X; MOSTEIRO AÑON, MAR/0000-0003-0305-7179; Villar Aguilar, Laura/0000-0002-2833-0824; CASAL MOURIÑO, ANA/0000-0001-5152-8903; Represas-Represas, Cristina/0000-0002-5908-6684					53	1	1	0	0	MDPI	BASEL	MDPI AG, Grosspeteranlage 5, CH-4052 BASEL, SWITZERLAND		2077-0383		J CLIN MED	J. Clin. Med.	AUG 29	2025	14	17
J	Cameli, P; Faverio, P; Ferrari, K; Bonti, V; Marsili, S; Mazzei, MA; Mazzoni, F; Bartolucci, M; Scotti, V; Bertolini, F; Barbieri, F; Baldessari, C; Veronese, C; Boffi, R; Brighenti, M; Cortinovis, D; Dominici, M; Pesci, A; Bargagli, E; Luppi, F				Cameli, Paolo; Faverio, Paola; Ferrari, Katia; Bonti, Viola; Marsili, Stefania; Mazzei, Maria Antonietta; Mazzoni, Francesca; Bartolucci, Maurizio; Scotti, Vieri; Bertolini, Federica; Barbieri, Fausto; Baldessari, Cinzia; Veronese, Chiara; Boffi, Roberto; Brighenti, Matteo; Cortinovis, Diego; Dominici, Massimo; Pesci, Alberto; Bargagli, Elena; Luppi, Fabrizio			Immune-Checkpoint-Inhibitor-Related Lung Toxicity: A Multicentre Real-Life Retrospective Portrait from Six Italian Centres	LIFE-BASEL			English	Article						nivolumab; pulmonary fibrosis; PD-1 inhibitors; lung cancer; checkpoint inhibitor toxicity	CLINICAL-PRACTICE GUIDELINE; DRUG-RELATED PNEUMONITIS; ADVANCED CANCER; NIVOLUMAB; DISEASE; IMMUNOTHERAPY; IPILIMUMAB; MANAGEMENT; DOCETAXEL; DIAGNOSIS	Background: Immune checkpoint inhibitors (ICIs) have revolutionized the therapeutic horizons of various cancers. However, immune-related adverse events have been reported, including interstitial lung diseases. Our aim was to describe the clinical and radiological features and survival of a multicentre cohort of patients who developed ICI-related lung toxicity. Methods: Six Italian centres were in…	[Cameli, Paolo; Bargagli, Elena] Univ Siena, Siena Univ Hosp, Dept Med Surg & Neurosci, Resp Dis Unit, I-53100 Siena, Italy; [Faverio, Paola; Pesci, Alberto; Luppi, Fabrizio] Univ Milano Bicocca, S Gerardo Hosp, Resp Unit, I-20900 Monza, Italy; [Ferrari, Katia; Bonti, Viola] Careggi Univ Hosp, Resp Med Unit, I-50134 Florence, Italy; [Marsili, Stefania] Azienda Osped Univ Senese, Oncol Unit, I-531…	University of Siena; University Hospital of Siena; University of Milano-Bicocca; Fondazione IRCCS San Gerardo dei Tintori; University of Florence; Azienda Ospedaliero Universitaria Careggi; University of Siena; University Hospital of Siena; University of Siena; University of Siena; University Hospital of Siena; University of Florence; Azienda Ospedaliero Universitaria Careggi; University of Flore…	Cameli, P (corresponding author), Univ Siena, Siena Univ Hosp, Dept Med Surg & Neurosci, Resp Dis Unit, I-53100 Siena, Italy.	paolo.cameli@unisi.it; paola.faverio@unimib.it; ferrarik@aou-careggi.toscana.it; bontiv@aou-careggi.toscana.it; s.marsili@ao-siena.toscana.it; mariaantonietta.mazzei@unisi.it; mazzonif@aou-careggi.toscana.it; bartoluccim@aou-careggi.toscana.it; vieri.scotti@unifi.it; bertolini.federica@policlinico.mo.it; barbieri.fausto@policlinico.mo.it; cinzia.baldessari@libero.it; chiara.veronese@istitutotumor…	Scotti, Vieri/HJG-7364-2022; Baldessari, Cinzia/AAC-4977-2022; Bertolini, Federica/AAC-5253-2022; cortinovis, diego/AAC-2076-2022; Bargagli, Elena/CAI-0166-2022; Veronese, Chiara/AAL-1408-2020; faverio, paola/JVE-0794-2024; Mazzei, Maria Antonietta/K-3691-2018; Dominici, Massimo/K-8014-2016; Cameli, Paolo/AAN-8345-2020; Boffi, Roberto/E-9958-2017	Baldessari, Cinzia/0000-0003-3051-8057; Bertolini, Federica/0000-0002-8112-2936; cortinovis, diego/0000-0001-7611-7369; Bargagli, Elena/0000-0002-8351-3703; Veronese, Chiara/0000-0002-1414-342X; faverio, paola/0000-0002-0360-1237; Mazzei, Maria Antonietta/0000-0001-6778-6894; Dominici, Massimo/0000-0002-4007-1503; Cameli, Paolo/0000-0001-8639-2882; Boffi, Roberto/0000-0002-1657-1591; LUPPI, FABRI…					32	6	6	0	2	MDPI	BASEL	MDPI AG, Grosspeteranlage 5, CH-4052 BASEL, SWITZERLAND		2075-1729		LIFE-BASEL	Life-Basel	AUG	2022	12	8
J	Kaminska-Winciorek, G; Cybulska-Stopa, B; Lugowska, I; Ziobro, M; Rutkowski, P				Kaminska-Winciorek, Grazyna; Cybulska-Stopa, Bozena; Lugowska, Iwona; Ziobro, Marek; Rutkowski, Piotr			Principles of prophylactic and therapeutic management of skin toxicity during treatment with checkpoint inhibitors	POSTEPY DERMATOLOGII I ALERGOLOGII			English	Review						skin toxicities; immune checkpoint antibody	IPILIMUMAB PLUS DACARBAZINE; METASTATIC MELANOMA; ADVERSE EVENTS; NIVOLUMAB; CANCER; SURVIVAL; ASSOCIATION; IMMUNOTHERAPY; PEMBROLIZUMAB; CHEMOTHERAPY	The introduction of immunotherapy into the treatment of cancer patients has revolutionised the oncological approach and significantly improved patient survival. The key drugs are immune checkpoint inhibitors (CPIs), whose mechanism of action is to elicit immune response against cancer cell antigens. Three types of CPIs are currently used and approved: an anti-CTLA-4 antibody, ipilimumab; anti-PD-…	[Kaminska-Winciorek, Grazyna] Maria Sklodowska Curie Inst, Oncol Ctr, Dept Bone Marrow Transplantat & Oncohematol, Gliwice Branch, 15 Wybrzeze Armii Krajowej Ave, PL-44101 Gliwice, Poland; [Cybulska-Stopa, Bozena; Ziobro, Marek] Maria Sklodowska Curie Inst, Oncol Ctr, Krakow Branch, Krakow, Poland; [Lugowska, Iwona; Rutkowski, Piotr] Maria Sklodowska Curie Inst, Oncol Ctr, Dept Soft Tissue Bone S…	Maria Sklodowska-Curie National Research Institute of Oncology; Maria Sklodowska-Curie National Research Institute of Oncology; Maria Sklodowska-Curie National Research Institute of Oncology; Mother & Child Institute; Maria Sklodowska-Curie National Research Institute of Oncology	Kaminska-Winciorek, G (corresponding author), Maria Sklodowska Curie Inst, Oncol Ctr, Dept Bone Marrow Transplantat & Oncohematol, Gliwice Branch, 15 Wybrzeze Armii Krajowej Ave, PL-44101 Gliwice, Poland.	dermatolog.pl@gmail.com	Cybulska-Stopa, Bozena/ABC-5041-2020; Kaminska-Winciorek, Grazyna/AAJ-8494-2020; Rutkowski, Piotr/B-3907-2013	Cybulska-Stopa, Bozena/0000-0002-0975-850X; Kaminska-Winciorek, Grazyna/0000-0002-9810-4945; Rutkowski, Piotr/0000-0002-8920-5429					39	21	28	0	15	TERMEDIA PUBLISHING HOUSE LTD	POZNAN	KLEEBERGA 2, POZNAN, 61-615, POLAND	1642-395X	2299-0046		POSTEP DERM ALERGOL	Postep. Dermatol. Alergol.		2019	36	4
[truncated: 719 more rows]
[truncated: 22 more columns]
