# Supplementary material for: Diagnostic research in immune checkpoint inhibitor-related pneumonitis: a bibliometric analysis of research evolution, diagnostic focuses, and future priorities
Source: Front Oncol. 2026 Jul 13;16:1885789. doi: 10.3389/fonc.2026.1885789 (PMC13402123; doi:10.3389/fonc.2026.1885789)
Supplement: Supplementary file 6 [file Table5.xlsx]

## Sheet: Sheet1
PMID	Title	Authors	Citation	First Author	Journal/Book	Publication Year	Create Date	PMCID	NIHMS ID	DOI
41976783	Clinical Analysis of Relapse Risk in Immune-Checkpoint-Inhibitor-Related Pneumonitis	Maruyama K, Abe M, Kawasaki T, Horiuchi D, Sakuma N, Kitahara S, Ishii D, Ohno I, Takiguchi Y, Suzuki T.	J Clin Med. 2026 Mar 24;15(7):2481. doi: 10.3390/jcm15072481.	Maruyama K	J Clin Med	2026	2026-04-14	PMC13073707		10.3390/jcm15072481
41965971	Pneumonitis risk from pembrolizumab in non-small cell lung cancer: Interstitial abnormalities matter, and so does treatment	Yamakawa H, Nakatani D, Kawabe R, Kusano K, Sato S, Ohta H, Nomaki M, Oba T, Uzuka C, Akasaka K, Amano M, Matsushima H, Araya J.	Respir Investig. 2026 Apr 10;64(3):101421. doi: 10.1016/j.resinv.2026.101421. Online ahead of print.	Yamakawa H	Respir Investig	2026	2026-04-12			10.1016/j.resinv.2026.101421
41959988	A Persistent Pneumonia or an Uncommon Condition: A Case of Immunotherapy-Induced Pneumonitis	Fidalgo J, Santos C, Sequeira I, Valente C, Tenreiro P.	Cureus. 2026 Mar 9;18(3):e104886. doi: 10.7759/cureus.104886. eCollection 2026 Mar.	Fidalgo J	Cureus	2026	2026-04-10	PMC13058637		10.7759/cureus.104886
41958570	Risk factors and nomogram prediction model for checkpoint inhibitor-related pneumonitis in patients with advanced non-small cell lung cancer	Chen YF, Tian J, Liu XM, Hu Y, He Y.	Front Med (Lausanne). 2026 Mar 25;13:1742594. doi: 10.3389/fmed.2026.1742594. eCollection 2026.	Chen YF	Front Med (Lausanne)	2026	2026-04-10	PMC13057278		10.3389/fmed.2026.1742594
41939902	Case Report: A case of diabetes mellitus and pneumonitis induced by envafolimab treatment in small cell lung cancer	Li Y, Wang H, Xing G, Guo X, Yi S.	Front Immunol. 2026 Mar 20;17:1708071. doi: 10.3389/fimmu.2026.1708071. eCollection 2026.	Li Y	Front Immunol	2026	2026-04-06	PMC13047134		10.3389/fimmu.2026.1708071
41885927	Clinical characteristics, prognostic factors, and feasibility of ICI continuation in immune checkpoint inhibitor-related pneumonitis	Masumoto K, Tsubouchi K, Matsukane R, Yasukochi S, Ogata H, Takano T, Uchida M, Okamoto I.	Cancer Immunol Immunother. 2026 Mar 26;75(4):123. doi: 10.1007/s00262-026-04375-2.	Masumoto K	Cancer Immunol Immunother	2026	2026-03-26	PMC13022113		10.1007/s00262-026-04375-2
41882889	Risk Factors for Pneumonitis in Patients with Unresectable Advanced Non-small Cell Lung Cancer Treated with Immune Checkpoint Inhibitors	Isono T, Ishida A, Onodera Y, Kojima A, Odajima K, Nishida T, Kobayashi Y, Ishiguro T, Takaku Y, Kurashima K, Kagiyama N.	Intern Med. 2026 Mar 24. doi: 10.2169/internalmedicine.6374-25. Online ahead of print.	Isono T	Intern Med	2026	2026-03-26			10.2169/internalmedicine.6374-25
41861081	Association between antibiotic exposure and the risk of checkpoint inhibitor pneumonitis in lung cancer patients	Tan D, Jia X, Zhang E, Jiang L, Li Y, Yv X, Li W, Hou J, Lv K, Liang T, Du Y, Niu G, Bai Y, Guo H, Zhang S, Liu M.	Oncology. 2026 Mar 20:1-27. doi: 10.1159/000551431. Online ahead of print.	Tan D	Oncology	2026	2026-03-20			10.1159/000551431
41808704	Targeting NLRP3 inflammasome: a novel strategy for improving immune checkpoint inhibitor-associated pneumonitis	Xiao SY, Ji YM, Liu Y, Lv YH, Dong Y, Liu MC, Lu YH, Cui PF, Li T, Cui XR, Hu Y.	Transl Lung Cancer Res. 2026 Feb 28;15(2):26. doi: 10.21037/tlcr-2025-aw-1240. Epub 2026 Feb 12.	Xiao SY	Transl Lung Cancer Res	2026	2026-03-11	PMC12969192		10.21037/tlcr-2025-aw-1240
41787334	Bronchoalveolar lavage fluid lymphocytosis in immune checkpoint inhibitor-related pneumonitis in patients with non-small cell lung cancer: a systematic review and meta-analysis	Zhang Y, An Y, Huang Y.	BMC Pulm Med. 2026 Mar 6;26(1):170. doi: 10.1186/s12890-026-04224-z.	Zhang Y	BMC Pulm Med	2026	2026-03-05	PMC13077984		10.1186/s12890-026-04224-z
41721275	Prediction of immune checkpoint inhibitor-related pneumonitis in lung cancer: development and validation of multiple machine learning models	Li Y, Ji Y, Wang C, Qin C, Yu K, Liu L, Chen J, Meng W, Zhang T.	BMC Cancer. 2026 Feb 20;26(1):414. doi: 10.1186/s12885-026-15758-0.	Li Y	BMC Cancer	2026	2026-02-20	PMC13036981		10.1186/s12885-026-15758-0
41704735	Immune Checkpoint Inhibitors and Interstitial Lung Disease: A Comprehensive Review of Pathogenesis, Diagnosis, and Management	Pilia MF, Felip E, Espejo D, Pardo N, Andreu Casas M, Clofent D, Villar A, Ojanguren I.	Open Respir Arch. 2026 Jan 15;8(2):100578. doi: 10.1016/j.opresp.2026.100578. eCollection 2026 Apr-Jun.	Pilia MF	Open Respir Arch	2026	2026-02-18	PMC12907081		10.1016/j.opresp.2026.100578
41680658	Nomogram-based prediction of checkpoint inhibitor pneumonitis in lung cancer patients	Tao D, Lei H, Sun L, Wang L, Zhou W, Wang Y, Wu Y.	BMC Cancer. 2026 Feb 12;26(1):373. doi: 10.1186/s12885-026-15729-5.	Tao D	BMC Cancer	2026	2026-02-12	PMC13005533		10.1186/s12885-026-15729-5
41658684	Progressive Fibrotic Pneumonitis Following Durvalumab Therapy: A Challenging Case	Viana S, Monteiro I, Vilaça M, Neves I, Calisto R.	Cureus. 2026 Jan 7;18(1):e100981. doi: 10.7759/cureus.100981. eCollection 2026 Jan.	Viana S	Cureus	2026	2026-02-09	PMC12878772		10.7759/cureus.100981
41589239	Rapidly progressive and fatal drug-induced interstitial pneumonitis after three cycles of enfortumab vedotin plus pembrolizumab treatment for metastatic urothelial carcinoma: a case report	Iwamoto Y, Tashiro K, Kitayama T, Takiguchi Y, Andoh Y, Urabe F, Saito Z, Kimura T.	Int Cancer Conf J. 2025 Dec 12;15(1):166-169. doi: 10.1007/s13691-025-00837-z. eCollection 2026 Jan.	Iwamoto Y	Int Cancer Conf J	2025	2026-01-27	PMC12831737		10.1007/s13691-025-00837-z
41545225	Sequential radiation-induced and immune checkpoint inhibitor-induced pneumonitis in a patient with breast carcinoma	Abdul Hamid MF, Che Rahim MJ, Arif N, Mohamad Jailaini MF.	BMJ Case Rep. 2026 Jan 16;19(1):e269851. doi: 10.1136/bcr-2025-269851.	Abdul Hamid MF	BMJ Case Rep	2026	2026-01-16			10.1136/bcr-2025-269851
41518872	Cumulative Incidence and Type-Specific Risk Factors of Pneumonitis After Definitive Chemoradiotherapy With or Without Immunotherapy in Locally Advanced Non-Small Cell Lung Cancer	Sun J, Dong X, Fu Z, Han S, Liu Y, Shi A, Yu H, Zhao Y, Deng W, Jiang L, Yang D, Chang X, Long L, Yu J, Teng Y, Yu R, Wang W.	Clin Lung Cancer. 2026 Mar;27(2):14-24. doi: 10.1016/j.cllc.2025.11.020. Epub 2025 Dec 5.	Sun J	Clin Lung Cancer	2026	2026-01-10			10.1016/j.cllc.2025.11.020
41382965	Serial KL-6 Changes in PD-1/PD-L1 Inhibitor-Related Pneumonitis in Non-small Cell Lung Cancer: A Single-Center Prospective Pilot Study	Sim JK, Choi J, Chang SW, Kim SH, Oh JY, Min KH, Hur GY, Yong HS, Shim JJ, Lee SY.	Tuberc Respir Dis (Seoul). 2026 Apr;89(2):257-265. doi: 10.4046/trd.2025.0133. Epub 2025 Dec 12.	Sim JK	Tuberc Respir Dis (Seoul)	2026	2025-12-12	PMC13065403		10.4046/trd.2025.0133
41210153	Regorafenib pulmonary toxicity: A case of cavitary lung disease and ARDS treated with infliximab	Dong M, Kramer M, Gandhi T, George G.	Respir Med Case Rep. 2025 Oct 17;58:102302. doi: 10.1016/j.rmcr.2025.102302. eCollection 2025.	Dong M	Respir Med Case Rep	2025	2025-11-10	PMC12590224		10.1016/j.rmcr.2025.102302
41209577	A Challenging Case of Immune-Related Organizing Pneumonitis Following Programmed Cell Death 1 Inhibitor Therapy in Non-Small Cell Lung Cancer	Paolozzi G, Gualtierotti R, Rossio R, Ferrari B, Bitto N, Peyvandi F.	J Clin Med Res. 2025 Oct 29;17(10):595-600. doi: 10.14740/jocmr6255. eCollection 2025 Oct.	Paolozzi G	J Clin Med Res	2025	2025-11-10	PMC12591250		10.14740/jocmr6255
41166927	Predictive Role of Baseline Peripheral Lung SUVmax on PET/CT for Immune-Related Pneumonitis and Adverse Events in Lung Cancer Patients Treated with Immune Checkpoint Inhibitors	Kim KH, Kim SM, Lee JE, Kim SS, Kang DH, Chung C.	Cancer Res Treat. 2025 Oct 28. doi: 10.4143/crt.2025.548. Online ahead of print.	Kim KH	Cancer Res Treat	2025	2025-10-30			10.4143/crt.2025.548
41106425	Noninfectious Severe Pulmonary Complications in Immunocompromised Critically Ill Patients	De Rosa S, Lassola S, Gualdi F, Battaglini D.	Semin Respir Crit Care Med. 2025 Oct 17. doi: 10.1055/a-2707-2920. Online ahead of print.	De Rosa S	Semin Respir Crit Care Med	2025	2025-10-17			10.1055/a-2707-2920
41077682	Risk factors and mechanisms of immune checkpoint inhibitor-related pneumonitis	Chen Y, Xu L, Zou S, Chen J, Xu X.	Hum Vaccin Immunother. 2025 Dec;21(1):2564554. doi: 10.1080/21645515.2025.2564554. Epub 2025 Oct 12.	Chen Y	Hum Vaccin Immunother	2025	2025-10-13	PMC12520106		10.1080/21645515.2025.2564554
41072117	Macrophage CCL18 Promotes Lung Inflammation in Checkpoint Inhibitor Pneumonitis	Ghanbar MI, Villabona-Rueda A, Philip N, Rodriguez Ortega R, Fonti S, Wally A, Jiang H, Wang R, Berger W, Thiboutot J, Lee H, Forde P, Naidoo J, Brahmer J, Kim ST, Daver N, Altan M, Seshadri A, Van Mol P, Wauters E, Danlos FX, Le Pavec J, Laparra A, Damico R, Yegnasubramanian S, Danoff S, D'Alessio F, Suresh K.	Am J Respir Cell Mol Biol. 2025 Oct 10. doi: 10.1165/rcmb.2025-0405OC. Online ahead of print.	Ghanbar MI	Am J Respir Cell Mol Biol	2025	2025-10-10			10.1165/rcmb.2025-0405OC
41015729	Immunotherapy-induced pulmonary toxicity: A comprehensive radiological review	Pal T, Sh C, Malik PS, Vetrivel KS.	Curr Probl Diagn Radiol. 2026 May-Jun;55(3):465-475. doi: 10.1067/j.cpradiol.2025.09.006. Epub 2025 Sep 20.	Pal T	Curr Probl Diagn Radiol	2026	2025-09-27			10.1067/j.cpradiol.2025.09.006
40984918	Premature Pembrolizumab-Induced Pulmonary Problems: A Case of Atypical Early-Onset Checkpoint Inhibitor Pneumonitis	Mullangi VN, Doraiswamy V.	Cureus. 2025 Aug 22;17(8):e90734. doi: 10.7759/cureus.90734. eCollection 2025 Aug.	Mullangi VN	Cureus	2025	2025-09-23	PMC12450358		10.7759/cureus.90734
40983361	Acute interstitial pneumonitis associated with daratumumab treatment	Momi N, Ramesh V, Kumar Vasudevan A, Gunasekaran K.	BMJ Case Rep. 2025 Sep 21;18(9):e267801. doi: 10.1136/bcr-2025-267801.	Momi N	BMJ Case Rep	2025	2025-09-22			10.1136/bcr-2025-267801
40768795	Immune checkpoint inhibitor-related pneumonitis: From guidelines to the front lines	Karayama M.	Respir Investig. 2025 Sep;63(5):1002-1011. doi: 10.1016/j.resinv.2025.07.023. Epub 2025 Aug 5.	Karayama M	Respir Investig	2025	2025-08-06			10.1016/j.resinv.2025.07.023
40379269	Tumor location as a risk factor for severe immune-related adverse events	Blum SM, Ouyang B, Zubiri L, Leonard D, Slowikowski K, Wang M, Grealish KA, Hathaway NK, Molina G, Shah N, Lawrence DP, Dougan M, Villani AC, Mino Kendusen M, Reynolds KL, Sullivan RJ.	J Immunother Cancer. 2025 May 15;13(5):e011312. doi: 10.1136/jitc-2024-011312.	Blum SM	J Immunother Cancer	2025	2025-05-16	PMC12083421		10.1136/jitc-2024-011312
40290716	Symmetric lung injury computed tomography pattern in pembrolizumab-induced severe pneumonitis	Stefanidis K, Mulita F, Arvaniti A, Christakos E, Fergadis E, Rafailidis V, Liolis E, Leivaditis V, Konstantelou E, Antzoulas A, Litsas D, Koletsis E, Yusuf G.	Kardiochir Torakochirurgia Pol. 2025 Mar;22(1):70-72. doi: 10.5114/kitp.2025.148532. Epub 2025 Mar 14.	Stefanidis K	Kardiochir Torakochirurgia Pol	2025	2025-04-28	PMC12019976		10.5114/kitp.2025.148532
40086403	Insights on immune profile, pathogenesis and differential diagnosis of hypersensitivity pneumonitis and pulmonary sarcoidosis-A holistic review and bibliometric analysis	Dasgupta S, Paul I.	Respir Investig. 2025 May;63(3):346-357. doi: 10.1016/j.resinv.2025.03.002. Epub 2025 Mar 13.	Dasgupta S	Respir Investig	2025	2025-03-14			10.1016/j.resinv.2025.03.002
39977708	Radiomics and Deep Learning Prediction of Immunotherapy-Induced Pneumonitis From Computed Tomography	Smith DS, Lippenszky L, LeNoue-Newton ML, Jain NM, Mittendorf KF, Micheel CM, Cella PA, Wolber J, Osterman TJ.	JCO Clin Cancer Inform. 2025 Feb;9:e2400198. doi: 10.1200/CCI-24-00198. Epub 2025 Feb 20.	Smith DS	JCO Clin Cancer Inform	2025	2025-02-20	PMC11867800		10.1200/CCI-24-00198
39970788	Utility of serum Krebs von den Lungen-6 and surfactant protein-D levels for the diagnosis of immune checkpoint inhibitor-induced immune-related pneumonitis	Nakai S, Karayama M, Inoue Y, Yasui H, Hozumi H, Suzuki Y, Furuhashi K, Fujisawa T, Enomoto N, Funayama S, Ichikawa S, Goshima S, Inui N, Suda T.	Respir Investig. 2025 May;63(3):259-264. doi: 10.1016/j.resinv.2025.02.005. Epub 2025 Feb 18.	Nakai S	Respir Investig	2025	2025-02-19			10.1016/j.resinv.2025.02.005
39935545	An Adverse Double-Hit by Pembrolizumab: A Case Report of Bullous Pemphigoid and Pneumonitis	Chatzigrigoriadis C, Avramidis P, Davoulos C, Dimitrakopoulos FI, Eleftherakis G, Petropoulou C, Sperdouli D, Stergiopoulos GM, Galiatsatos P, Assimakopoulos S.	J Med Cases. 2025 Feb;16(2):69-76. doi: 10.14740/jmc5089. Epub 2025 Feb 2.	Chatzigrigoriadis C	J Med Cases	2025	2025-02-12	PMC11809608		10.14740/jmc5089
39672787	Clinical, Dosimetric and Radiomic Features Predictive of Lung Toxicity After (Chemo)Radiotherapy	Evin C, Razakamanantsoa L, Gardavaud F, Papillon L, Boulaala H, Ferrer L, Gallinato O, Colin T, Moussa SB, Harfouch Y, Foulquier JN, Guillerm S, Bibault JE, Huguet F, Wagner M, Rivin Del Campo E.	Clin Lung Cancer. 2025 Mar;26(2):93-103.e1. doi: 10.1016/j.cllc.2024.11.003. Epub 2024 Nov 20.	Evin C	Clin Lung Cancer	2025	2024-12-13			10.1016/j.cllc.2024.11.003
39516037	Viral pneumonia in a patient treated with pembrolizumab - similarity with immune-related pneumonitis	Podhorec J, Jakubíková L, Bílek O, Kiss I, Poprach A.	Klin Onkol. 2024;37(5):380-383. doi: 10.48095/ccko2024380.	Podhorec J	Klin Onkol	2024	2024-11-08			10.48095/ccko2024380
39183094	Long-Term Clinical, Radiological, and Mortality Outcomes Following Pneumonitis in Nonsmall Cell Lung Cancer Patients Receiving Immune Checkpoint Inhibitors: A Retrospective Analysis	Soto-Lanza F, Glick L, Chan C, Zhong L, Wilson N, Faiz S, Gandhi S, Naing A, Heymach JV, Shannon VR, Franco-Vega M, Liao Z, Lin SH, Palaskas NL, Wu J, Shroff GS, Altan M, Sheshadri A.	Clin Lung Cancer. 2024 Nov;25(7):624-633.e2. doi: 10.1016/j.cllc.2024.07.017. Epub 2024 Aug 3.	Soto-Lanza F	Clin Lung Cancer	2024	2024-08-25			10.1016/j.cllc.2024.07.017
38970243	Acute Eosinophilic Pneumonia Induced by Immune Checkpoint Inhibitor and Anti-TIGIT Therapy	Mohammed A, Tang B, Sadikot S, Barmaimon G.	Am J Case Rep. 2024 Jul 6;25:e943740. doi: 10.12659/AJCR.943740.	Mohammed A	Am J Case Rep	2024	2024-07-06	PMC11322792		10.12659/AJCR.943740
38784310	Early Onset of Severe Interstitial Pneumonitis Associated With Anti-PD-1 Immune Checkpoint Antibody After Pleurodesis	Haga S, Sekine A, Hagiwara E, Kaneko T, Ogura T.	Cureus. 2024 Apr 23;16(4):e58798. doi: 10.7759/cureus.58798. eCollection 2024 Apr.	Haga S	Cureus	2024	2024-05-24	PMC11112396		10.7759/cureus.58798
38535033	Pulmonary Adverse Events in Cancer Immunotherapy: Case Studies of CT Patterns	Bocchini G, Imperato MC, Valente T, Guarino S, Lieto R, Massimo C, Muto E, Romano F, Scaglione M, Sica G, Vitagliano Torre D, Masala S, Bocchino M, Rea G.	Diagnostics (Basel). 2024 Mar 14;14(6):613. doi: 10.3390/diagnostics14060613.	Bocchini G	Diagnostics (Basel)	2024	2024-03-27	PMC10969105		10.3390/diagnostics14060613
38366007	Treatment patterns and outcomes of high-grade immune checkpoint inhibitor-related pneumonitis in an oncology hospitalist service	Manzano JM, Sahar H, Aldrich J, Lu M, Shoukier M, Peterson CB, Dickson K, Koom-Dadzie K, Kheder E, Franco Vega MC, Mohammed A, Muthu M, Simbaqueba C, Senechalle MS, Brito-Dellan N.	Support Care Cancer. 2024 Feb 16;32(3):160. doi: 10.1007/s00520-024-08361-1.	Manzano JM	Support Care Cancer	2024	2024-02-16			10.1007/s00520-024-08361-1
37752094	Development and validation of a risk-prediction model for immune-related adverse events in patients with non-small-cell lung cancer receiving PD-1/PD-L1 inhibitors	Qiu Q, Wu C, Tang W, Ji L, Dai G, Gao Y, Chen E, Jiang H, Xie X, Zhang J.	J Zhejiang Univ Sci B. 2023 Oct 15;24(10):935-942. doi: 10.1631/jzus.B2200631.	Qiu Q	J Zhejiang Univ Sci B	2023	2023-09-26	PMC10522565		10.1631/jzus.B2200631
36855889	Cardiovascular, Renal and Pulmonary Toxicity of Immune Checkpoint Inhibitors in Cancer: What the GP Should Know	Smekens L, Genoud V, Usdin N, Ben Aïssa A.	Praxis (Bern 1994). 2023;112(3):160-171. doi: 10.1024/1661-8157/a003976.	Smekens L	Praxis (Bern 1994)	2023	2023-03-01			10.1024/1661-8157/a003976
36583061	Immune checkpoint inhibitor-related pneumonitis with atypical radiologic features in a patient with anti-aminoacyl-tRNA synthetase antibody	Ichihara S, Ogino H, Yoneda H, Haji K, Kagawa K, Murakami K, Mima M, Aoi Y, Mitsuhashi A, Tsukazaki Y, Yabuki Y, Ozaki R, Sato S, Nokihara H, Nishioka Y.	Respir Med Case Rep. 2022 Dec 15;41:101797. doi: 10.1016/j.rmcr.2022.101797. eCollection 2023.	Ichihara S	Respir Med Case Rep	2022	2022-12-30	PMC9792951		10.1016/j.rmcr.2022.101797
36157702	Pulmonary Lymphangitis Carcinomatosa Mimicking Immunotherapy-Related Interstitial Pneumonitis: A Case Report	Imakita T, Fujita K, Kanai O, Mio T.	Case Rep Oncol. 2022 Aug 26;15(2):732-737. doi: 10.1159/000525800. eCollection 2022 May-Aug.	Imakita T	Case Rep Oncol	2022	2022-09-26	PMC9459536		10.1159/000525800
35967881	Imaging features of toxicities associated with immune checkpoint inhibitors	Gosangi B, McIntosh L, Keraliya A, Irugu DVK, Baheti A, Khandelwal A, Thomas R, Braschi-Amirfarzan M.	Eur J Radiol Open. 2022 Aug 8;9:100434. doi: 10.1016/j.ejro.2022.100434. eCollection 2022.	Gosangi B	Eur J Radiol Open	2022	2022-08-15	PMC9372737		10.1016/j.ejro.2022.100434
34476105	Improvement in recurring nivolumab-induced pneumonitis with repetitive administration of infliximab in a patient with head and neck cancer: A case report	Ueno S, Uenomachi M, Kusaba H, Ito M, Suzuki K, Ohmura H, Tsuchihashi K, Ariyama H, Akashi K, Baba E.	Mol Clin Oncol. 2021 Oct;15(4):221. doi: 10.3892/mco.2021.2379. Epub 2021 Aug 25.	Ueno S	Mol Clin Oncol	2021	2021-09-03	PMC8408681		10.3892/mco.2021.2379
34189068	Imaging diagnosis of bronchogenic carcinoma (the forgotten disease) during times of COVID-19 pandemic: Current and future perspectives	Reddy R.	World J Clin Oncol. 2021 Jun 24;12(6):437-457. doi: 10.5306/wjco.v12.i6.437.	Reddy R	World J Clin Oncol	2021	2021-06-30	PMC8223714		10.5306/wjco.v12.i6.437
33909273	Incidence and Risk Factors of Pneumonitis in Patients with Non-Small Cell Lung Cancer: An Observational Analysis of Real-World Data	Tyczynski JE, Potluri R, Kilpatrick R, Mazumder D, Ghosh A, Liede A.	Oncol Ther. 2021 Dec;9(2):471-488. doi: 10.1007/s40487-021-00150-8. Epub 2021 Apr 28.	Tyczynski JE	Oncol Ther	2021	2021-04-28	PMC8593090		10.1007/s40487-021-00150-8
33903826	Cytomegalovirus pneumonia complicating immune checkpoint inhibitors-induced pneumonitis: A case report	Badran O, Ouryvaev A, Baturov V, Shai A.	Mol Clin Oncol. 2021 Jun;14(6):120. doi: 10.3892/mco.2021.2282. Epub 2021 Apr 14.	Badran O	Mol Clin Oncol	2021	2021-04-27	PMC8060847		10.3892/mco.2021.2282
33776679	Diffuse Cystic Metastases in the Lung after Nivolumab Treatment in a Patient with Non-Small Cell Lung Cancer: A Case Report	Muto S, Ozaki Y, Inoue T, Okabe N, Matsumura Y, Hasegawa T, Shio Y, Suzuki H.	Case Rep Oncol. 2021 Feb 18;14(1):34-38. doi: 10.1159/000513426. eCollection 2021 Jan-Apr.	Muto S	Case Rep Oncol	2021	2021-03-29	PMC7983537		10.1159/000513426
33663958	Outcomes of Patients With Interstitial Lung Disease Receiving Programmed Cell Death 1 Inhibitors: A Retrospective Case Series	Dobre IA, Frank AJ, D'Silva KM, Christiani DC, Okin D, Sharma A, Montesi SB.	Clin Lung Cancer. 2021 Sep;22(5):e738-e744. doi: 10.1016/j.cllc.2021.01.014. Epub 2021 Feb 4.	Dobre IA	Clin Lung Cancer	2021	2021-03-05	PMC8829839	NIHMS1774300	10.1016/j.cllc.2021.01.014
33569323	Clinical types of checkpoint inhibitor-related pneumonitis in lung cancer patients: a multicenter experience	Lin X, Deng H, Chen L, Wu D, Chen X, Yang Y, Chen T, Xie X, Xie Z, Liu M, Ouyang M, Qin Y, Li S, Zhong N, Gregg JP, Horita N, Song Y, Zhou C.	Transl Lung Cancer Res. 2021 Jan;10(1):415-429. doi: 10.21037/tlcr-20-1258.	Lin X	Transl Lung Cancer Res	2021	2021-02-11	PMC7867788		10.21037/tlcr-20-1258
33565499	Immune-related organizing pneumonitis in non-small cell lung cancer receiving PD-1 inhibitor treatment: A case report and literature review	Yin B, Xiao J, Li J, Liu X, Wang J.	J Cancer Res Ther. 2020;16(7):1555-1559. doi: 10.4103/jcrt.JCRT_971_20.	Yin B	J Cancer Res Ther	2020	2021-02-10			10.4103/jcrt.JCRT_971_20
32944393	The mechanism and risk factors for immune checkpoint inhibitor pneumonitis in non-small cell lung cancer patients	Zhai X, Zhang J, Tian Y, Li J, Jing W, Guo H, Zhu H.	Cancer Biol Med. 2020 Aug 15;17(3):599-611. doi: 10.20892/j.issn.2095-3941.2020.0102.	Zhai X	Cancer Biol Med	2020	2020-09-18	PMC7476083		10.20892/j.issn.2095-3941.2020.0102
32842909	Interstitial pneumonitis in the COVID-19 era: a difficult differential diagnosis in patients with lung cancer	Catania C, Stati V, Spitaleri G.	Tumori. 2021 Jun;107(3):267-269. doi: 10.1177/0300891620951863. Epub 2020 Aug 26.	Catania C	Tumori	2021	2020-08-27			10.1177/0300891620951863
32588674	COVID-19 pneumonia and immune-related pneumonitis: critical issues on differential diagnosis, potential interactions, and management	Russano M, Citarella F, Napolitano A, Dell'Aquila E, Cortellini A, Pantano F, Vincenzi B, Tonini G, Santini D.	Expert Opin Biol Ther. 2020 Sep;20(9):959-964. doi: 10.1080/14712598.2020.1789097. Epub 2020 Jul 2.	Russano M	Expert Opin Biol Ther	2020	2020-06-27	PMC7441753		10.1080/14712598.2020.1789097
32577370	Diffuse alveolar hemorrhage with nivolumab monotherapy	Shannon VR, Subudhi SK, Huo L, Faiz SA.	Respir Med Case Rep. 2020 Jun 11;30:101131. doi: 10.1016/j.rmcr.2020.101131. eCollection 2020.	Shannon VR	Respir Med Case Rep	2020	2020-06-25	PMC7303994		10.1016/j.rmcr.2020.101131
32520508	COVID-19 Pneumonia Mimicking Immunotherapy-Induced Pneumonitis on 18F-FDG PET/CT in a Patient Under Treatment With Nivolumab	Artigas C, Lemort M, Mestrez F, Gil T, Flamen P.	Clin Nucl Med. 2020 Aug;45(8):e381-e382. doi: 10.1097/RLU.0000000000003152.	Artigas C	Clin Nucl Med	2020	2020-06-11	PMC7315837		10.1097/RLU.0000000000003152
32420073	Challenges and countermeasures of thoracic oncology in the epidemic of COVID-19	Guo H, Chen X, Su C, Liu Y, Wang H, Sun C, Chen P, Jiang M, Xu Y, Wu S, Jia K, Zhao S, Li W, Chen B, Wang L, Yu J, Xiong A, Gao G, Wu F, Li J, Ye L, Bo B, Chen S, Ren S, He Y, Zhou C.	Transl Lung Cancer Res. 2020 Apr;9(2):337-347. doi: 10.21037/tlcr.2020.02.10.	Guo H	Transl Lung Cancer Res	2020	2020-05-19	PMC7225133		10.21037/tlcr.2020.02.10
31415404	Platinum-doublet chemotherapy followed by pembrolizumab therapy for lung cancer with lymphangitis carcinomatosa mimicking interstitial pneumonitis: A case report	Yamasaki M, Funaishi K, Kawamoto K, Matsumoto Y, Matsumoto N, Taniwaki M, Ohashi N, Hattori N.	Medicine (Baltimore). 2019 Aug;98(33):e16834. doi: 10.1097/MD.0000000000016834.	Yamasaki M	Medicine (Baltimore)	2019	2019-08-16	PMC6831270		10.1097/MD.0000000000016834
31182249	Nivolumab for advanced non-small cell lung cancer patients with mild idiopathic interstitial pneumonia: A multicenter, open-label single-arm phase II trial	Fujimoto D, Yomota M, Sekine A, Morita M, Morimoto T, Hosomi Y, Ogura T, Tomioka H, Tomii K.	Lung Cancer. 2019 Aug;134:274-278. doi: 10.1016/j.lungcan.2019.06.001. Epub 2019 Jun 3.	Fujimoto D	Lung Cancer	2019	2019-06-12			10.1016/j.lungcan.2019.06.001
31027748	Serum Soluble Interleukin-2 Receptor as a Possible Biomarker for the Early Detection and Follow-up of Nivolumab-Induced Pneumonitis	Yoshida K, Morishima Y, Shiozawa T, Nakazawa K, Matsuyama M, Kiwamoto T, Matsuno Y, Sekine I, Hizawa N.	J Thorac Oncol. 2019 May;14(5):e90-e91. doi: 10.1016/j.jtho.2018.12.028.	Yoshida K	J Thorac Oncol	2019	2019-04-28			10.1016/j.jtho.2018.12.028
30864509	A "Crazy Paving" Pattern on CT Scan in a Patient Treated with Pembrolizumab	Marvisi M, Ramponi S, Balzarini L, Mancini C.	Curr Drug Saf. 2019;14(3):242-245. doi: 10.2174/1574886314666190312115648.	Marvisi M	Curr Drug Saf	2019	2019-03-14	PMC6876257		10.2174/1574886314666190312115648
30837232	Immunotherapy causing pneumonitis in a patient with non-small cell lung cancer (NSCLC)	Li R, Lee G, El-Sherief A.	BMJ Case Rep. 2019 Mar 4;12(3):e226044. doi: 10.1136/bcr-2018-226044.	Li R	BMJ Case Rep	2019	2019-03-07	PMC6424197		10.1136/bcr-2018-226044
30250648	Immune-related adverse events and atypical radiological response with checkpoint inhibitor immunotherapy in an elderly patient with high PD-L1 expressing lung adenocarcinoma	Teixidor E, Sais E, Vásquez CA, Carbajal W, Hernández A, Sánchez G, Izquierdo A, Verdura S, Menéndez JA, Bosch-Barrera J.	Oncotarget. 2018 Aug 31;9(68):33043-33049. doi: 10.18632/oncotarget.25984. eCollection 2018 Aug 31.	Teixidor E	Oncotarget	2018	2018-09-26	PMC6152477		10.18632/oncotarget.25984
30207283	Radiologic and autopsy findings in a case of fatal immune checkpoint inhibitor-associated pneumonitis	Shea M, Rangachari D, Hallowell RW, Hollie NI, Costa DB, VanderLaan PA.	Cancer Treat Res Commun. 2018;15:17-20. doi: 10.1016/j.ctarc.2018.02.004. Epub 2018 Feb 21.	Shea M	Cancer Treat Res Commun	2018	2018-09-13			10.1016/j.ctarc.2018.02.004
30095979	Immune Checkpoint Inhibitor-related Pneumonitis. Incidence, Risk Factors, and Clinical and Radiographic Features	Sternschein R, Moll M, Ng J, D'Ambrosio C.	Am J Respir Crit Care Med. 2018 Oct 1;198(7):951-953. doi: 10.1164/rccm.201803-0525RR.	Sternschein R	Am J Respir Crit Care Med	2018	2018-08-11	PMC6835075		10.1164/rccm.201803-0525RR
29573843	Thoracic Imaging of Non-Small Cell Lung Cancer Treated With Anti-programmed Death Receptor-1 Therapy	Hammer M, Bagley S, Aggarwal C, Bauml J, Nachiappan AC, Simone CB 2nd, Langer C, Katz SI.	Curr Probl Diagn Radiol. 2019 Mar-Apr;48(2):142-147. doi: 10.1067/j.cpradiol.2018.01.005. Epub 2018 Jan 31.	Hammer M	Curr Probl Diagn Radiol	2019	2018-03-26			10.1067/j.cpradiol.2018.01.005
28838377	A pilot trial of nivolumab treatment for advanced non-small cell lung cancer patients with mild idiopathic interstitial pneumonia	Fujimoto D, Morimoto T, Ito J, Sato Y, Ito M, Teraoka S, Otsuka K, Nagata K, Nakagawa A, Tomii K.	Lung Cancer. 2017 Sep;111:1-5. doi: 10.1016/j.lungcan.2017.06.008. Epub 2017 Jun 17.	Fujimoto D	Lung Cancer	2017	2017-08-26			10.1016/j.lungcan.2017.06.008
31149487	Granuloma-forming interstitial pneumonia induced by nivolumab: a possible immune-related adverse event of the lung	Kashiwada T, Saito Y, Minegishi Y, Kokuho N, Takahashi A, Takahashi S, Atsumi K, Seike M, Azuma A, Kubota K, Terasaki Y, Gemma A.	Int Cancer Conf J. 2017 Apr 4;6(3):131-134. doi: 10.1007/s13691-017-0291-0. eCollection 2017 Jul.	Kashiwada T	Int Cancer Conf J	2017	2019-06-01	PMC6498337		10.1007/s13691-017-0291-0
27206299	Programmed Death-1 Inhibition in Cancer With a Focus on Non-Small Cell Lung Cancer: Rationale, Nursing Implications, and Patient Management Strategies		Clin J Oncol Nurs. 2016 Jun 1;20(3):319-26. doi: 10.1188/16.CJON.319-326.		Clin J Oncol Nurs	2016	2016-05-21			10.1188/16.CJON.319-326
28959504	Imaging Features of Toxicities by Immune Checkpoint Inhibitors in Cancer Therapy	Widmann G, Nguyen VA, Plaickner J, Jaschke W.	Curr Radiol Rep. 2016;5(11):59. doi: 10.1007/s40134-017-0256-2. Epub 2017 Sep 11.	Widmann G	Curr Radiol Rep	2016	2017-09-30	PMC5594046		10.1007/s40134-017-0256-2
23714523	Exploring novel immune-related toxicities and endpoints with immune-checkpoint inhibitors in non-small cell lung cancer	Chow LQ.	Am Soc Clin Oncol Educ Book. 2013. doi: 10.14694/EdBook_AM.2013.33.e280.	Chow LQ	Am Soc Clin Oncol Educ Book	2013	2013-05-30			10.14694/EdBook_AM.2013.33.e280
